# Supplementary material for: Alternative splicing regulates FGGY-derived neoantigen presentation and promotes immune evasion in metabolic-associated hepatocellular carcinoma
Source: iScience. 2026 Jun 6;29(6):115999. doi: 10.1016/j.isci.2026.115999 (PMC13264262; doi:10.1016/j.isci.2026.115999)
Supplement: Table S1. Core epitope identification, IEDB binding predictions, proteomic validation, and IEDB analysis, related to STAR Methods [file mmc2.xlsx]

## Sheet: peptide_detected
KAQPVGFLTVDLHVWPDFHGNRSPLADLTLKGMR
AQPVGFLTVDLHVWPDFHGNRSPLADLTLKGMRTTGYLYIPALAALHSPSSLLSPQVTGLK
SPLADLTLKGMRTTGYLYIPALAALHSPSSLLSPQVTGLKLSQDLDDLAILYLATVQAIALGTR
GMRTTGYLYIPALAALHSPSSLLSPQVTGLKLSQDLDDLAILYLATVQAIALGTRFIIEAMEAAGHSISTLFLCG
peptide	modification	n	spectrum_title	charge	exp_mass	tol_ppm	tol_da	isotope_error	pep_mass	mz	score	n_db	total_db	n_random	total_random	pvalue	rank	n_ptm	confident	ref_delta_score	mod_delta_score
Academia_Sinica_LUAD100_Phosphoproteome_PDC000220	AQPVGFLTVDLHVWPDFHGNRSPLADLTLKGMRTTGYLYIPALAALHSPSSLLSPQVTGLK	Phospho of S@22[79.9663];Phospho of S@48[79.9663];Phospho of S@50[79.9663];Phospho of S@51[79.9663];Phospho of S@54[79.9663]	1	20180126_LC_TMTB21_phospho_F09_02:40773:7	7	6966.23	14.1166	0.0983409	0	6966.33	996.183	20.5313	0	0	3	1000	0.003996	1	0	Yes	20.5313	20.5313
Academia_Sinica_LUAD100_Proteome_PDC000219	AQPVGFLTVDLHVWPDFHGNRSPLADLTLKGMRTTGYLYIPALAALHSPSSLLSPQVTGLK	Phospho of S@22[79.9663];Phospho of S@48[79.9663]	78	20170706_LC_TMTB012_prot_F05_01:64555:7	7	6726.53	-15.597	-0.104912	0	6726.43	961.94	22.756	0	0	0	1000	0.000999001	1	0	Yes	22.756	22.756
Academia_Sinica_LUAD100_Proteome_PDC000219	AQPVGFLTVDLHVWPDFHGNRSPLADLTLKGMRTTGYLYIPALAALHSPSSLLSPQVTGLK	Phospho of S@50[79.9663]	164	20170511_LC_TMTB6_prot_F19_01:66392:6	6	6646.36	15.4876	0.102938	0	6646.46	1108.73	19.7972	0	0	9	1000	0.00999001	1	0	Yes	19.7972	3.52837
Academia_Sinica_LUAD100_Proteome_PDC000219	AQPVGFLTVDLHVWPDFHGNRSPLADLTLKGMRTTGYLYIPALAALHSPSSLLSPQVTGLK	Phospho of S@50[79.9663]	164	20171114_LC_TMTB016_prot_F24_02:57546:6	6	6646.37	14.2754	0.0948811	0	6646.46	1108.73	20.1924	0	0	6	1000	0.00699301	1	0	Yes	20.1924	5.60558
Academia_Sinica_LUAD100_Proteome_PDC000219	AQPVGFLTVDLHVWPDFHGNRSPLADLTLKGMRTTGYLYIPALAALHSPSSLLSPQVTGLK	Phospho of S@22[79.9663];Phospho of S@48[79.9663];Phospho of S@50[79.9663];Phospho of S@51[79.9663];Phospho of S@54[79.9663]	7	20170706_LC_TMTB012_prot_F08_02:13372:7	7	6966.45	-17.7751	-0.123827	0	6966.33	996.214	19.2982	0	0	5	1000	0.00599401	1	0	Yes	19.2982	19.2982
Academia_Sinica_LUAD100_Proteome_PDC000219	AQPVGFLTVDLHVWPDFHGNRSPLADLTLKGMRTTGYLYIPALAALHSPSSLLSPQVTGLK	Phospho of S@22[79.9663];Phospho of S@48[79.9663];Phospho of S@50[79.9663];Phospho of S@54[79.9663]	2	20180112_LC_TMTB019_prot_F07_02:64714:7	7	6886.31	6.71698	0.0462555	0	6886.36	984.766	17.4573	0	0	0	1000	0.000999001	1	0	Yes	17.4573	17.4573
Academia_Sinica_LUAD100_Proteome_PDC000219	AQPVGFLTVDLHVWPDFHGNRSPLADLTLKGMRTTGYLYIPALAALHSPSSLLSPQVTGLK	Methylation of K@30[14.0157];Phospho of S@22[79.9663];Phospho of S@48[79.9663];Phospho of S@50[79.9663]	24	20170207_LC_TMTB1_prot_F11_01:68226:7	7	6820.3	16.6619	0.113641	0	6820.41	975.335	14.3882	0	0	9	1000	0.00999001	1	0	Yes	14.3882	14.3882
Academia_Sinica_LUAD100_Proteome_PDC000219	AQPVGFLTVDLHVWPDFHGNRSPLADLTLKGMRTTGYLYIPALAALHSPSSLLSPQVTGLK	Phospho of S@50[79.9663]	164	20170511_LC_TMTB6_prot_F22_01:62645:6	6	6646.37	13.1735	0.0875569	0	6646.46	1108.74	21.4079	0	0	3	1000	0.003996	1	0	Yes	21.4079	3.53813
Academia_Sinica_LUAD100_Proteome_PDC000219	AQPVGFLTVDLHVWPDFHGNRSPLADLTLKGMRTTGYLYIPALAALHSPSSLLSPQVTGLK	Phospho of S@48[79.9663];Phospho of S@50[79.9663];iTRAQ 4-plex of K@30[144.1021];iTRAQ 4-plex of K@61[144.1021]	3	20180322_LC_TMTB022_prot_F06_02:64670:7	7	7014.68	-6.71293	-0.0470888	0	7014.63	1003.1	23.2361	0	0	6	1000	0.00699301	1	0	Yes	23.2361	23.2361
Academia_Sinica_LUAD100_Proteome_PDC000219	AQPVGFLTVDLHVWPDFHGNRSPLADLTLKGMRTTGYLYIPALAALHSPSSLLSPQVTGLK	Methylation of K@30[14.0157];Phospho of S@48[79.9663];Phospho of S@50[79.9663];Phospho of S@51[79.9663]	31	20170218_LC_TMTB2_prot_F22_02:64181:6	6	6820.5	-13.8558	-0.0945022	0	6820.41	1137.76	20.5586	0	0	8	1000	0.00899101	1	0	Yes	20.5586	6.76462
Academia_Sinica_LUAD100_Proteome_PDC000219	AQPVGFLTVDLHVWPDFHGNRSPLADLTLKGMRTTGYLYIPALAALHSPSSLLSPQVTGLK	Phospho of S@22[79.9663]	62	20170301_LC_TMTB3_prot_F22_02:61446:7	7	6646.38	12.4408	0.0826873	0	6646.46	950.49	23.0981	0	0	8	1000	0.00899101	1	0	Yes	23.0981	0.155904
Academia_Sinica_LUAD100_Proteome_PDC000219	AQPVGFLTVDLHVWPDFHGNRSPLADLTLKGMRTTGYLYIPALAALHSPSSLLSPQVTGLK	Phospho of S@50[79.9663]	164	20170218_LC_TMTB2_prot_F22_02:64072:6	6	6646.4	9.42675	0.0626545	0	6646.46	1108.74	23.0568	0	0	6	1000	0.00699301	1	0	Yes	23.0568	5.71475
Academia_Sinica_LUAD100_Proteome_PDC000219	AQPVGFLTVDLHVWPDFHGNRSPLADLTLKGMRTTGYLYIPALAALHSPSSLLSPQVTGLK	Methylation of K@61[14.0157];Phospho of S@22[79.9663];Phospho of S@48[79.9663];Phospho of S@51[79.9663]	26	20170218_LC_TMTB2_prot_F19_02:64900:6	6	6820.49	-11.2785	-0.076924	0	6820.41	1137.75	23.2016	0	0	4	1000	0.004995	1	0	Yes	23.2016	6.49448
Academia_Sinica_LUAD100_Proteome_PDC000219	AQPVGFLTVDLHVWPDFHGNRSPLADLTLKGMRTTGYLYIPALAALHSPSSLLSPQVTGLK	Phospho of S@50[79.9663]	164	20170511_LC_TMTB6_prot_F22_02:56800:6	6	6646.37	14.055	0.0934162	0	6646.46	1108.74	19.8682	0	0	5	1000	0.00599401	1	0	Yes	19.8682	0.409437
Academia_Sinica_LUAD100_Proteome_PDC000219	AQPVGFLTVDLHVWPDFHGNRSPLADLTLKGMRTTGYLYIPALAALHSPSSLLSPQVTGLK	Methylation of K@61[14.0157];Phospho of S@48[79.9663];Phospho of S@51[79.9663]	3	20170706_LC_TMTB012_prot_F06_02:65740:7	7	6740.55	-15.3345	-0.103361	0	6740.44	963.942	18.057	0	0	1	1000	0.001998	1	0	Yes	18.057	0.769649
Academia_Sinica_LUAD100_Proteome_PDC000219	AQPVGFLTVDLHVWPDFHGNRSPLADLTLKGMRTTGYLYIPALAALHSPSSLLSPQVTGLK	Methylation of K@61[14.0157];Phospho of S@51[79.9663];iTRAQ 4-plex of K@30[144.1021]	60	20170630_LC_TMTB011_prot_F21_01:66830:6	6	6804.47	16.1377	0.10981	0	6804.58	1135.09	18.6659	0	0	6	1000	0.00699301	1	0	Yes	18.6659	18.6659
Academia_Sinica_LUAD100_Proteome_PDC000219	AQPVGFLTVDLHVWPDFHGNRSPLADLTLKGMRTTGYLYIPALAALHSPSSLLSPQVTGLK	Methylation of K@30[14.0157];Phospho of S@22[79.9663];Phospho of S@48[79.9663];Phospho of S@50[79.9663]	24	20170603_LC_TMTB9_prot_F04_01:64522:7	7	6820.45	-6.01461	-0.0410221	0	6820.41	975.357	17.3534	0	0	2	1000	0.002997	1	0	Yes	17.3534	17.3534
Academia_Sinica_LUAD100_Proteome_PDC000219	AQPVGFLTVDLHVWPDFHGNRSPLADLTLKGMRTTGYLYIPALAALHSPSSLLSPQVTGLK	Phospho of S@50[79.9663]	164	2017427_LC_TMTB5_prot_F23_01:54387:7	7	6646.34	18.5476	0.123276	0	6646.46	950.484	25.927	0	0	5	1000	0.00599401	1	0	Yes	25.927	4.18504
Academia_Sinica_LUAD100_Proteome_PDC000219	AQPVGFLTVDLHVWPDFHGNRSPLADLTLKGMRTTGYLYIPALAALHSPSSLLSPQVTGLK	Phospho of S@50[79.9663]	164	20170511_LC_TMTB6_prot_F23_01:65032:6	6	6646.38	12.8429	0.0853596	0	6646.46	1108.74	22.835	0	0	4	1000	0.004995	1	0	Yes	22.835	6.53748
Academia_Sinica_LUAD100_Proteome_PDC000219	AQPVGFLTVDLHVWPDFHGNRSPLADLTLKGMRTTGYLYIPALAALHSPSSLLSPQVTGLK	Methylation of K@30[14.0157];Phospho of S@48[79.9663];Phospho of S@50[79.9663];iTRAQ 4-plex of K@61[144.1021]	2	20170207_LC_TMTB1_prot_F22_01:60575:5	5	6884.44	15.269	0.10512	0	6884.54	1377.9	17.7262	0	0	9	1000	0.00999001	1	0	Yes	17.7262	17.7262
Academia_Sinica_LUAD100_Proteome_PDC000219	AQPVGFLTVDLHVWPDFHGNRSPLADLTLKGMRTTGYLYIPALAALHSPSSLLSPQVTGLK	Methylation of K@30[14.0157];Phospho of S@50[79.9663]	3	20171114_LC_TMTB016_prot_F01_01:60073:5	5	6660.35	19.1131	0.127303	0	6660.48	1333.08	19.8921	0	0	3	1000	0.003996	1	0	Yes	19.8921	4.14773
Academia_Sinica_LUAD100_Proteome_PDC000219	AQPVGFLTVDLHVWPDFHGNRSPLADLTLKGMRTTGYLYIPALAALHSPSSLLSPQVTGLK	Methylation of K@61[14.0157];Phospho of S@51[79.9663];iTRAQ 4-plex of K@30[144.1021]	60	20170218_LC_TMTB2_prot_F23_02:64799:6	6	6804.48	14.6308	0.0995565	0	6804.58	1135.09	21.9936	0	0	9	1000	0.00999001	1	0	Yes	21.9936	9.76846
Academia_Sinica_LUAD100_Proteome_PDC000219	AQPVGFLTVDLHVWPDFHGNRSPLADLTLKGMRTTGYLYIPALAALHSPSSLLSPQVTGLK	Phospho of S@50[79.9663]	164	2017427_LC_TMTB5_prot_F19_02:55042:6	6	6646.33	19.3445	0.128572	0	6646.46	1108.73	19.8081	0	0	9	1000	0.00999001	1	0	Yes	19.8081	0.330036
Academia_Sinica_LUAD100_Proteome_PDC000219	AQPVGFLTVDLHVWPDFHGNRSPLADLTLKGMRTTGYLYIPALAALHSPSSLLSPQVTGLK	Phospho of S@50[79.9663]	164	20171124_LC_TMTB017_prot_F24_02:59796:6	6	6646.37	14.1652	0.0941487	0	6646.46	1108.73	19.5973	0	0	2	1000	0.002997	1	0	Yes	19.5973	6.72725
Academia_Sinica_LUAD100_Proteome_PDC000219	AQPVGFLTVDLHVWPDFHGNRSPLADLTLKGMRTTGYLYIPALAALHSPSSLLSPQVTGLK	Phospho of S@54[79.9663]	164	20171114_LC_TMTB016_prot_F05_02:55101:5	5	6646.37	13.7133	0.0911447	0	6646.46	1330.28	22.7486	0	0	1	1000	0.001998	1	0	Yes	22.7486	7.65455
Academia_Sinica_LUAD100_Proteome_PDC000219	AQPVGFLTVDLHVWPDFHGNRSPLADLTLKGMRTTGYLYIPALAALHSPSSLLSPQVTGLK	Methylation of K@30[14.0157];Phospho of S@48[79.9663];Phospho of S@50[79.9663];Phospho of S@51[79.9663]	31	20170630_LC_TMTB011_prot_F24_01:64742:6	6	6820.48	-9.77509	-0.0666701	0	6820.41	1137.75	20.7506	0	0	3	1000	0.003996	1	0	Yes	20.7506	20.7506
Academia_Sinica_LUAD100_Proteome_PDC000219	AQPVGFLTVDLHVWPDFHGNRSPLADLTLKGMRTTGYLYIPALAALHSPSSLLSPQVTGLK	Phospho of S@50[79.9663]	164	2017427_LC_TMTB5_prot_F02_02:54636:7	7	6646.39	10.9623	0.0728607	0	6646.46	950.491	26.117	0	0	4	1000	0.004995	1	0	Yes	26.117	2.43865
Academia_Sinica_LUAD100_Proteome_PDC000219	AQPVGFLTVDLHVWPDFHGNRSPLADLTLKGMRTTGYLYIPALAALHSPSSLLSPQVTGLK	Methylation of K@30[14.0157];Phospho of S@48[79.9663];Phospho of S@50[79.9663];Phospho of S@51[79.9663]	31	20170603_LC_TMTB9_prot_F01_02:60753:6	6	6820.49	-11.7081	-0.0798537	0	6820.41	1137.76	15.2914	0	0	6	1000	0.00699301	1	0	Yes	15.2914	2.32155
Academia_Sinica_LUAD100_Proteome_PDC000219	AQPVGFLTVDLHVWPDFHGNRSPLADLTLKGMRTTGYLYIPALAALHSPSSLLSPQVTGLK	Methylation of K@61[14.0157];Phospho of S@51[79.9663];iTRAQ 4-plex of K@30[144.1021]	60	20170916_LC_TMTB014_prot_F23_02:64507:6	6	6804.46	16.7835	0.114205	0	6804.58	1135.08	20.7695	0	0	7	1000	0.00799201	1	0	Yes	20.7695	8.65054
Academia_Sinica_LUAD100_Proteome_PDC000219	AQPVGFLTVDLHVWPDFHGNRSPLADLTLKGMRTTGYLYIPALAALHSPSSLLSPQVTGLK	Methylation of K@30[14.0157];Phospho of S@48[79.9663];Phospho of S@50[79.9663];Phospho of S@54[79.9663]	30	20170218_LC_TMTB2_prot_F24_01:64312:6	6	6820.47	-8.80861	-0.0600783	0	6820.41	1137.75	20.3696	0	0	2	1000	0.002997	1	0	Yes	20.3696	6.45471
Academia_Sinica_LUAD100_Proteome_PDC000219	AQPVGFLTVDLHVWPDFHGNRSPLADLTLKGMRTTGYLYIPALAALHSPSSLLSPQVTGLK	Phospho of S@50[79.9663]	164	20170301_LC_TMTB3_prot_F22_01:61758:7	7	6646.37	13.7907	0.0916595	0	6646.46	950.489	25.6365	0	0	7	1000	0.00799201	1	0	Yes	25.6365	5.21609
Academia_Sinica_LUAD100_Proteome_PDC000219	AQPVGFLTVDLHVWPDFHGNRSPLADLTLKGMRTTGYLYIPALAALHSPSSLLSPQVTGLK	Methylation of K@30[14.0157];Phospho of S@48[79.9663];Phospho of S@50[79.9663];Phospho of S@51[79.9663]	31	20170522_LC_TMTB7_prot_F19_02:64375:7	7	6820.47	-9.7105	-0.0662296	0	6820.41	975.361	26.3356	0	0	4	1000	0.004995	1	0	Yes	26.3356	13.0266
Academia_Sinica_LUAD100_Proteome_PDC000219	AQPVGFLTVDLHVWPDFHGNRSPLADLTLKGMRTTGYLYIPALAALHSPSSLLSPQVTGLK	Methylation of K@30[14.0157];Phospho of S@48[79.9663];Phospho of S@50[79.9663];iTRAQ 4-plex of K@61[144.1021]	2	20170207_LC_TMTB1_prot_F22_02:59539:5	5	6884.43	16.4215	0.113054	0	6884.54	1377.89	17.6376	0	0	6	1000	0.00699301	1	0	Yes	17.6376	17.6376
Academia_Sinica_LUAD100_Proteome_PDC000219	AQPVGFLTVDLHVWPDFHGNRSPLADLTLKGMRTTGYLYIPALAALHSPSSLLSPQVTGLK	Phospho of S@48[79.9663];Phospho of S@50[79.9663];Phospho of S@51[79.9663]	4	20170522_LC_TMTB7_prot_F04_01:65341:6	6	6806.48	-12.4891	-0.0850057	0	6806.39	1135.42	20.42	0	0	7	1000	0.00799201	1	0	Yes	20.42	20.42
Academia_Sinica_LUAD100_Proteome_PDC000219	AQPVGFLTVDLHVWPDFHGNRSPLADLTLKGMRTTGYLYIPALAALHSPSSLLSPQVTGLK	Phospho of S@50[79.9663]	164	20170511_LC_TMTB6_prot_F23_02:61968:7	7	6646.41	8.00537	0.0532074	0	6646.46	950.494	22.8211	0	0	8	1000	0.00899101	1	0	Yes	22.8211	5.77342
Academia_Sinica_LUAD100_Proteome_PDC000219	AQPVGFLTVDLHVWPDFHGNRSPLADLTLKGMRTTGYLYIPALAALHSPSSLLSPQVTGLK	Phospho of S@50[79.9663]	164	20171124_LC_TMTB017_prot_F22_01:59506:6	6	6646.33	19.5649	0.130037	0	6646.46	1108.73	17.2481	0	0	7	1000	0.00799201	1	0	Yes	17.2481	0.0627243
CCLE_proteome_MSV000085836	AQPVGFLTVDLHVWPDFHGNRSPLADLTLKGMRTTGYLYIPALAALHSPSSLLSPQVTGLK	Methylation of K@61[14.0157];Phospho of S@48[79.9663];Phospho of S@50[79.9663];Phospho of S@51[79.9663]	20	g00644_Prot_40_04:19941:5	5	6820.36	6.46521	0.0440954	0	6820.41	1365.08	26.9018	0	0	6	1000	0.00699301	1	0	Yes	26.9018	4.80961
CCLE_proteome_MSV000085836	AQPVGFLTVDLHVWPDFHGNRSPLADLTLKGMRTTGYLYIPALAALHSPSSLLSPQVTGLK	Methylation of K@61[14.0157];Phospho of S@22[79.9663];Phospho of S@54[79.9663]	14	f07525_Prot_02_R2_F02:26708:5	5	6740.31	19.1432	0.129034	0	6740.44	1349.07	55.269	0	0	5	1000	0.00599401	1	0	Yes	55.269	28.4338
CCLE_proteome_MSV000085836	AQPVGFLTVDLHVWPDFHGNRSPLADLTLKGMRTTGYLYIPALAALHSPSSLLSPQVTGLK	Phospho of S@22[79.9663];Phospho of S@54[79.9663]	28	f07512_Prot_01_R2_F02:43560:5	5	6726.3	19.3427	0.130107	0	6726.43	1346.27	52.906	0	0	5	1000	0.00599401	1	0	Yes	52.906	14.6457
CPTAC_CCRCC_Discovery_Study_Phosphoproteme_PDC000128	AQPVGFLTVDLHVWPDFHGNRSPLADLTLKGMRTTGYLYIPALAALHSPSSLLSPQVTGLK	Methylation of K@30[14.0157];Phospho of S@22[79.9663];Phospho of S@50[79.9663];Phospho of S@51[79.9663];Phospho of S@54[79.9663]	1	23CPTAC_CCRCC_P_JHU_20180617_LUMOS_f02:42140:4	4	6900.26	16.8909	0.116553	0	6900.38	1726.07	13.2333	0	0	4	1000	0.004995	1	0	Yes	13.2333	13.2333
CPTAC_CCRCC_Discovery_Study_Phosphoproteme_PDC000128	AQPVGFLTVDLHVWPDFHGNRSPLADLTLKGMRTTGYLYIPALAALHSPSSLLSPQVTGLK	Phospho of S@22[79.9663];Phospho of S@50[79.9663];Phospho of S@51[79.9663];iTRAQ 4-plex of K@30[144.1021]	3	02CPTAC_CCRCC_P_JHU_20171108_LUMOS_f11:47104:6	6	6950.41	12.8863	0.0895664	0	6950.5	1159.41	13.013	0	0	4	1000	0.004995	1	0	Yes	13.013	13.013
CPTAC_CCRCC_Discovery_Study_Phosphoproteme_PDC000128	AQPVGFLTVDLHVWPDFHGNRSPLADLTLKGMRTTGYLYIPALAALHSPSSLLSPQVTGLK	Phospho of S@22[79.9663];Phospho of S@54[79.9663];iTRAQ 4-plex of K@61[144.1021]	2	21CPTAC_CCRCC_P_JHU_20180613_LUMOS_f03:46129:6	6	6870.55	-3.13512	-0.0215399	0	6870.53	1146.1	21.1485	0	0	5	1000	0.00599401	1	0	Yes	21.1485	21.1485
CPTAC_CCRCC_Discovery_Study_Phosphoproteme_PDC000128	AQPVGFLTVDLHVWPDFHGNRSPLADLTLKGMRTTGYLYIPALAALHSPSSLLSPQVTGLK	Methylation of K@30[14.0157];Phospho of S@22[79.9663];Phospho of S@48[79.9663];Phospho of S@50[79.9663]	5	03CPTAC_CCRCC_P_JHU_20171110_LUMOS_fA:45992:5	5	6820.33	12.103	0.0825475	0	6820.41	1365.07	19.1635	0	0	0	1000	0.000999001	1	0	Yes	19.1635	19.1635
CPTAC_CCRCC_Discovery_Study_Phosphoproteme_PDC000128	AQPVGFLTVDLHVWPDFHGNRSPLADLTLKGMRTTGYLYIPALAALHSPSSLLSPQVTGLK	Phospho of S@48[79.9663]	1	23CPTAC_CCRCC_P_JHU_20180617_LUMOS_f06:6813:6	6	6646.33	19.7853	0.131502	0	6646.46	1108.73	16.3199	0	0	6	1000	0.00699301	1	0	Yes	16.3199	1.48058
CPTAC_CCRCC_Discovery_Study_Proteome_PDC000127	AQPVGFLTVDLHVWPDFHGNRSPLADLTLKGMRTTGYLYIPALAALHSPSSLLSPQVTGLK	Methylation of K@30[14.0157];Phospho of S@22[79.9663];Phospho of S@48[79.9663];Phospho of S@50[79.9663];Phospho of S@51[79.9663]	5	02CPTAC_CCRCC_W_JHU_20171003_LUMOS_f17:44089:5	5	6900.5	-18.1253	-0.125072	0	6900.38	1381.11	14.854	0	0	6	1000	0.00699301	1	0	Yes	14.854	14.854
CPTAC_CCRCC_Discovery_Study_Proteome_PDC000127	AQPVGFLTVDLHVWPDFHGNRSPLADLTLKGMRTTGYLYIPALAALHSPSSLLSPQVTGLK	Phospho of S@48[79.9663]	9	01CPTAC_CCRCC_W_JHU_20171007_LUMOS_f17:44561:5	5	6646.46	-0.428722	-0.00284948	0	6646.46	1330.3	14.4582	0	0	5	1000	0.00599401	1	0	Yes	14.4582	2.10501
CPTAC_CCRCC_Discovery_Study_Proteome_PDC000127	AQPVGFLTVDLHVWPDFHGNRSPLADLTLKGMRTTGYLYIPALAALHSPSSLLSPQVTGLK	Phospho of S@50[79.9663]	12	09CPTAC_CCRCC_W_JHU_20171215_LUMOS_f20:43742:5	5	6646.41	7.74424	0.0514718	0	6646.46	1330.29	17.8608	0	0	8	1000	0.00899101	1	0	Yes	17.8608	2.61866
CPTAC_CCRCC_Discovery_Study_Proteome_PDC000127	AQPVGFLTVDLHVWPDFHGNRSPLADLTLKGMRTTGYLYIPALAALHSPSSLLSPQVTGLK	Methylation of K@30[14.0157];Phospho of S@22[79.9663];Phospho of S@48[79.9663];Phospho of S@50[79.9663];Phospho of S@54[79.9663]	7	18CPTAC_CCRCC_W_JHU_20180521_LUMOS_fA:42856:5	5	6900.51	-19.8944	-0.137279	0	6900.38	1381.11	14.4773	0	0	8	1000	0.00899101	1	0	Yes	14.4773	14.4773
CPTAC_CCRCC_Discovery_Study_Proteome_PDC000127	AQPVGFLTVDLHVWPDFHGNRSPLADLTLKGMRTTGYLYIPALAALHSPSSLLSPQVTGLK	Phospho of S@50[79.9663]	12	12CPTAC_CCRCC_W_JHU_20180202_LUMOS_f22:45061:5	5	6646.35	17.111	0.113728	0	6646.46	1330.28	14.377	0	0	6	1000	0.00699301	1	0	Yes	14.377	0.790749
CPTAC_CCRCC_Discovery_Study_Proteome_PDC000127	AQPVGFLTVDLHVWPDFHGNRSPLADLTLKGMRTTGYLYIPALAALHSPSSLLSPQVTGLK	Methylation of K@30[14.0157];Phospho of S@22[79.9663];Phospho of S@48[79.9663];Phospho of S@50[79.9663]	6	10CPTAC_CCRCC_W_JHU_20180119_LUMOS_f11:48904:6	6	6820.29	17.7159	0.12083	0	6820.41	1137.72	17.4826	0	0	2	1000	0.002997	1	0	Yes	17.4826	17.4826
CPTAC_CCRCC_Discovery_Study_Proteome_PDC000127	AQPVGFLTVDLHVWPDFHGNRSPLADLTLKGMRTTGYLYIPALAALHSPSSLLSPQVTGLK	Methylation of K@30[14.0157];Phospho of S@22[79.9663];Phospho of S@48[79.9663];Phospho of S@50[79.9663];Phospho of S@51[79.9663]	5	22CPTAC_CCRCC_W_JHU_20180625_LUMOS_f17:44123:5	5	6900.46	-12.6413	-0.0872299	0	6900.38	1381.1	14.9996	0	0	2	1000	0.002997	1	0	Yes	14.9996	14.9996
CPTAC_CCRCC_Discovery_Study_Proteome_PDC000127	AQPVGFLTVDLHVWPDFHGNRSPLADLTLKGMRTTGYLYIPALAALHSPSSLLSPQVTGLK	Phospho of S@22[79.9663];Phospho of S@48[79.9663]	21	17CPTAC_CCRCC_W_JHU_20180517_LUMOS_f13:51751:6	6	6726.51	-12.8224	-0.0862489	0	6726.43	1122.09	17.0658	0	0	9	1000	0.00999001	1	0	Yes	17.0658	0.583723
CPTAC_CCRCC_Discovery_Study_Proteome_PDC000127	AQPVGFLTVDLHVWPDFHGNRSPLADLTLKGMRTTGYLYIPALAALHSPSSLLSPQVTGLK	Methylation of K@61[14.0157];Phospho of S@48[79.9663];Phospho of S@50[79.9663];Phospho of S@51[79.9663]	3	10CPTAC_CCRCC_W_JHU_20180119_LUMOS_f11:50303:6	6	6820.43	-2.58018	-0.0175979	0	6820.41	1137.74	13.5141	0	0	4	1000	0.004995	1	0	Yes	13.5141	13.5141
CPTAC_CCRCC_Discovery_Study_Proteome_PDC000127	AQPVGFLTVDLHVWPDFHGNRSPLADLTLKGMRTTGYLYIPALAALHSPSSLLSPQVTGLK	Methylation of K@30[14.0157];Phospho of S@48[79.9663];Phospho of S@50[79.9663];Phospho of S@51[79.9663]	2	11CPTAC_CCRCC_W_JHU_20180126_LUMOS_f02:36014:6	6	6820.46	-8.16429	-0.0556838	0	6820.41	1137.75	23.9197	0	0	1	1000	0.001998	1	0	Yes	23.9197	23.9197
CPTAC_CCRCC_Discovery_Study_Proteome_PDC000127	AQPVGFLTVDLHVWPDFHGNRSPLADLTLKGMRTTGYLYIPALAALHSPSSLLSPQVTGLK	Methylation of K@30[14.0157];Phospho of S@22[79.9663];Phospho of S@48[79.9663];Phospho of S@50[79.9663];Phospho of S@54[79.9663]	7	23CPTAC_CCRCC_W_JHU_20180629_LUMOS_f18:42657:5	5	6900.5	-17.86	-0.123241	0	6900.38	1381.11	17.5407	0	0	2	1000	0.002997	1	0	Yes	17.5407	17.5407
CPTAC_CCRCC_Discovery_Study_Proteome_PDC000127	AQPVGFLTVDLHVWPDFHGNRSPLADLTLKGMRTTGYLYIPALAALHSPSSLLSPQVTGLK	Phospho of S@48[79.9663]	9	18CPTAC_CCRCC_W_JHU_20180521_LUMOS_f19:41881:5	5	6646.41	7.28509	0.04842	0	6646.46	1330.29	13.4355	0	0	6	1000	0.00699301	1	0	Yes	13.4355	13.4355
CPTAC_CCRCC_Discovery_Study_Proteome_PDC000127	AQPVGFLTVDLHVWPDFHGNRSPLADLTLKGMRTTGYLYIPALAALHSPSSLLSPQVTGLK	Methylation of K@30[14.0157];Methylation of K@61[14.0157];Phospho of S@51[79.9663]	1	21CPTAC_CCRCC_W_JHU_20180621_LUMOS_f24:39666:6	6	6674.48	1.16458	0.00777301	0	6674.49	1113.42	20.8026	0	0	9	1000	0.00999001	1	0	Yes	20.8026	0.843452
CPTAC_CCRCC_Discovery_Study_Proteome_PDC000127	AQPVGFLTVDLHVWPDFHGNRSPLADLTLKGMRTTGYLYIPALAALHSPSSLLSPQVTGLK	Phospho of S@48[79.9663]	9	19CPTAC_CCRCC_W_JHU_20180526_LUMOS_f18:46839:5	5	6646.37	13.4378	0.0893136	0	6646.46	1330.28	17.7231	0	0	6	1000	0.00699301	1	0	Yes	17.7231	1.7359
CPTAC_CCRCC_Discovery_Study_Proteome_PDC000127	AQPVGFLTVDLHVWPDFHGNRSPLADLTLKGMRTTGYLYIPALAALHSPSSLLSPQVTGLK	Methylation of K@61[14.0157];Phospho of S@22[79.9663];Phospho of S@48[79.9663];Phospho of S@50[79.9663]	2	11CPTAC_CCRCC_W_JHU_20180126_LUMOS_f12:50310:5	5	6820.31	14.0718	0.0959753	0	6820.41	1365.07	13.1952	0	0	0	1000	0.000999001	1	0	Yes	13.1952	13.1952
CPTAC_CCRCC_Discovery_Study_Proteome_PDC000127	AQPVGFLTVDLHVWPDFHGNRSPLADLTLKGMRTTGYLYIPALAALHSPSSLLSPQVTGLK	Methylation of K@30[14.0157];Phospho of S@22[79.9663];Phospho of S@48[79.9663];Phospho of S@50[79.9663];Phospho of S@54[79.9663]	7	22CPTAC_CCRCC_W_JHU_20180625_LUMOS_f24:44176:5	5	6900.5	-17.86	-0.123241	0	6900.38	1381.11	14.2596	0	0	2	1000	0.002997	1	0	Yes	14.2596	14.2596
CPTAC_CCRCC_Discovery_Study_Proteome_PDC000127	AQPVGFLTVDLHVWPDFHGNRSPLADLTLKGMRTTGYLYIPALAALHSPSSLLSPQVTGLK	Phospho of S@50[79.9663]	12	06CPTAC_CCRCC_W_JHU_20171120_LUMOS_f08:45554:5	5	6646.36	15.8254	0.105183	0	6646.46	1330.28	22.6094	0	0	0	1000	0.000999001	1	0	Yes	22.6094	2.73315
CPTAC_GBM_Discovery_Study_Acetylome_PDC000245	AQPVGFLTVDLHVWPDFHGNRSPLADLTLKGMRTTGYLYIPALAALHSPSSLLSPQVTGLK	Phospho of S@50[79.9663];Phospho of S@51[79.9663]	2	08CPTAC_GBM_A_PNNL_20190619_B2S4_f04:106247:6	6	6726.3	18.9727	0.127618	0	6726.43	1122.06	17.1615	0	0	5	1000	0.00599401	1	0	Yes	17.1615	17.1615
CPTAC_GBM_Discovery_Study_Acetylome_PDC000245	AQPVGFLTVDLHVWPDFHGNRSPLADLTLKGMRTTGYLYIPALAALHSPSSLLSPQVTGLK	Phospho of S@22[79.9663];Phospho of S@48[79.9663];Phospho of S@50[79.9663];Phospho of S@51[79.9663];iTRAQ 4-plex of K@30[144.1021]	3	11CPTAC_GBM_A_PNNL_20190619_B3S3_f01:97992:6	6	7030.33	19.1673	0.134755	0	7030.46	1172.73	20.042	0	0	3	1000	0.003996	1	0	Yes	20.042	20.042
CPTAC_HNSCC_Discovery_Study_Phosphoproteome_PDC000222	AQPVGFLTVDLHVWPDFHGNRSPLADLTLKGMRTTGYLYIPALAALHSPSSLLSPQVTGLK	Methylation of K@30[14.0157];Phospho of S@50[79.9663]	1	17CPTAC_HNSCC_P_JHU_20190922_LUMOS_f08:44635:5	5	6660.41	10.4075	0.0693191	0	6660.48	1333.09	17.5036	0	0	5	1000	0.00599401	1	0	Yes	17.5036	2.54645
CPTAC_HNSCC_Discovery_Study_Phosphoproteome_PDC000222	AQPVGFLTVDLHVWPDFHGNRSPLADLTLKGMRTTGYLYIPALAALHSPSSLLSPQVTGLK	Phospho of S@48[79.9663];Phospho of S@50[79.9663];Phospho of S@51[79.9663];Phospho of S@54[79.9663];iTRAQ 4-plex of K@30[144.1021]	26	04CPTAC_HNSCC_P_JHU_20190709_LUMOS_fA:50124:5	5	7030.4	8.99933	0.0632694	0	7030.46	1407.09	13.9741	0	0	6	1000	0.00699301	1	0	Yes	13.9741	13.9741
CPTAC_HNSCC_Discovery_Study_Phosphoproteome_PDC000222	AQPVGFLTVDLHVWPDFHGNRSPLADLTLKGMRTTGYLYIPALAALHSPSSLLSPQVTGLK	Methylation of K@30[14.0157];Methylation of K@61[14.0157];Phospho of S@22[79.9663];Phospho of S@51[79.9663]	15	05CPTAC_HNSCC_P_JHU_20190711_LUMOS_f08:15380:6	6	6754.36	14.2386	0.0961743	0	6754.46	1126.73	19.2657	0	0	7	1000	0.00799201	1	0	Yes	19.2657	6.63411
CPTAC_HNSCC_Discovery_Study_Phosphoproteome_PDC000222	AQPVGFLTVDLHVWPDFHGNRSPLADLTLKGMRTTGYLYIPALAALHSPSSLLSPQVTGLK	Phospho of S@22[79.9663];Phospho of S@48[79.9663];Phospho of S@50[79.9663];Phospho of S@51[79.9663];iTRAQ 4-plex of K@30[144.1021]	16	09CPTAC_HNSCC_P_JHU_20190720_LUMOS_f12:53361:6	6	7030.37	12.604	0.0886123	0	7030.46	1172.74	16.9965	0	0	2	1000	0.002997	1	0	Yes	16.9965	16.9965
CPTAC_HNSCC_Discovery_Study_Phosphoproteome_PDC000222	AQPVGFLTVDLHVWPDFHGNRSPLADLTLKGMRTTGYLYIPALAALHSPSSLLSPQVTGLK	Methylation of K@30[14.0157];Phospho of S@50[79.9663];Phospho of S@54[79.9663]	1	12CPTAC_HNSCC_P_JHU_20190728_LUMOS_f05:23534:6	6	6740.36	12.0913	0.0815008	0	6740.44	1124.4	17.8388	0	0	8	1000	0.00899101	1	0	Yes	17.8388	4.53201
CPTAC_HNSCC_Discovery_Study_Phosphoproteome_PDC000222	AQPVGFLTVDLHVWPDFHGNRSPLADLTLKGMRTTGYLYIPALAALHSPSSLLSPQVTGLK	Phospho of S@22[79.9663];Phospho of S@48[79.9663];Phospho of S@50[79.9663]	1	20CPTAC_HNSCC_P_JHU_20190918_LUMOS_f07:25134:5	5	6806.27	18.5628	0.126346	0	6806.39	1362.26	15.2848	0	0	9	1000	0.00999001	1	0	Yes	15.2848	0.617687
CPTAC_HNSCC_Discovery_Study_Phosphoproteome_PDC000222	AQPVGFLTVDLHVWPDFHGNRSPLADLTLKGMRTTGYLYIPALAALHSPSSLLSPQVTGLK	Phospho of S@48[79.9663];Phospho of S@50[79.9663];Phospho of S@51[79.9663];Phospho of S@54[79.9663];iTRAQ 4-plex of K@30[144.1021]	26	13CPTAC_HNSCC_P_JHU_20190912_LUMOS_fA:46954:6	6	7030.54	-10.6277	-0.0747178	0	7030.46	1172.76	21.0022	0	0	1	1000	0.001998	1	0	Yes	21.0022	21.0022
CPTAC_HNSCC_Discovery_Study_Phosphoproteome_PDC000222	AQPVGFLTVDLHVWPDFHGNRSPLADLTLKGMRTTGYLYIPALAALHSPSSLLSPQVTGLK	Methylation of K@30[14.0157];Methylation of K@61[14.0157];Phospho of S@22[79.9663];Phospho of S@48[79.9663];Phospho of S@50[79.9663]	1	18CPTAC_HNSCC_P_JHU_20190923_LUMOS_f04:42642:6	6	6834.3	17.5761	0.120123	0	6834.42	1140.06	20.3397	0	0	4	1000	0.004995	1	0	Yes	20.3397	20.3397
CPTAC_HNSCC_Discovery_Study_Phosphoproteome_PDC000222	AQPVGFLTVDLHVWPDFHGNRSPLADLTLKGMRTTGYLYIPALAALHSPSSLLSPQVTGLK	Phospho of S@22[79.9663];Phospho of S@48[79.9663];Phospho of S@50[79.9663];Phospho of S@51[79.9663];iTRAQ 4-plex of K@30[144.1021]	16	15CPTAC_HNSCC_P_JHU_20190916_LUMOS_f12:46852:5	5	7030.34	17.6809	0.124305	0	7030.46	1407.07	21.4933	0	0	1	1000	0.001998	1	0	Yes	21.4933	21.4933
CPTAC_HNSCC_Discovery_Study_Phosphoproteome_PDC000222	AQPVGFLTVDLHVWPDFHGNRSPLADLTLKGMRTTGYLYIPALAALHSPSSLLSPQVTGLK	Methylation of K@30[14.0157];Methylation of K@61[14.0157];Phospho of S@22[79.9663];Phospho of S@51[79.9663]	15	15CPTAC_HNSCC_P_JHU_20190916_LUMOS_f08:18138:6	6	6754.36	14.7808	0.0998364	0	6754.46	1126.73	19.5068	0	0	7	1000	0.00799201	1	0	Yes	19.5068	6.20862
CPTAC_HNSCC_Discovery_Study_Phosphoproteome_PDC000222	AQPVGFLTVDLHVWPDFHGNRSPLADLTLKGMRTTGYLYIPALAALHSPSSLLSPQVTGLK	Methylation of K@30[14.0157];Methylation of K@61[14.0157];Phospho of S@22[79.9663];Phospho of S@48[79.9663]	13	08CPTAC_HNSCC_P_JHU_20190718_LUMOS_f08:17917:5	5	6754.38	11.2637	0.0760805	0	6754.46	1351.88	19.0839	0	0	1	1000	0.001998	1	0	Yes	19.0839	19.0839
CPTAC_HNSCC_Discovery_Study_Phosphoproteome_PDC000222	AQPVGFLTVDLHVWPDFHGNRSPLADLTLKGMRTTGYLYIPALAALHSPSSLLSPQVTGLK	Methylation of K@30[14.0157];Methylation of K@61[14.0157];Phospho of S@22[79.9663];Phospho of S@48[79.9663]	13	05CPTAC_HNSCC_P_JHU_20190711_LUMOS_f11:15675:5	5	6754.37	13.1614	0.0888979	0	6754.46	1351.88	15.6219	0	0	9	1000	0.00999001	1	0	Yes	15.6219	15.6219
CPTAC_HNSCC_Discovery_Study_Phosphoproteome_PDC000222	AQPVGFLTVDLHVWPDFHGNRSPLADLTLKGMRTTGYLYIPALAALHSPSSLLSPQVTGLK	Phospho of S@48[79.9663];Phospho of S@50[79.9663];Phospho of S@51[79.9663];Phospho of S@54[79.9663];iTRAQ 4-plex of K@30[144.1021]	26	10CPTAC_HNSCC_P_JHU_20190724_LUMOS_f12:53505:5	5	7030.34	16.7259	0.117591	0	7030.46	1407.08	16.4273	0	0	6	1000	0.00699301	1	0	Yes	16.4273	16.4273
CPTAC_HNSCC_Discovery_Study_Phosphoproteome_PDC000222	AQPVGFLTVDLHVWPDFHGNRSPLADLTLKGMRTTGYLYIPALAALHSPSSLLSPQVTGLK	Phospho of S@22[79.9663];Phospho of S@48[79.9663];Phospho of S@50[79.9663];Phospho of S@51[79.9663];iTRAQ 4-plex of K@30[144.1021]	16	11CPTAC_HNSCC_P_JHU_20190726_LUMOS_f11:50169:6	6	7030.41	8.0202	0.0563857	0	7030.46	1172.74	15.6823	0	0	5	1000	0.00599401	1	0	Yes	15.6823	15.6823
CPTAC_HNSCC_Discovery_Study_Phosphoproteome_PDC000222	AQPVGFLTVDLHVWPDFHGNRSPLADLTLKGMRTTGYLYIPALAALHSPSSLLSPQVTGLK	Methylation of K@61[14.0157];Phospho of S@22[79.9663];Phospho of S@48[79.9663];Phospho of S@51[79.9663]	5	19CPTAC_HNSCC_P_JHU_20190925_LUMOS_f08:38692:6	6	6820.34	10.1989	0.0695603	0	6820.41	1137.73	17.669	0	0	9	1000	0.00999001	1	0	Yes	17.669	0.248969
CPTAC_HNSCC_Discovery_Study_Phosphoproteome_PDC000222	AQPVGFLTVDLHVWPDFHGNRSPLADLTLKGMRTTGYLYIPALAALHSPSSLLSPQVTGLK	Methylation of K@30[14.0157];Methylation of K@61[14.0157];Phospho of S@22[79.9663];Phospho of S@51[79.9663]	15	10CPTAC_HNSCC_P_JHU_20190724_LUMOS_f09:17799:6	6	6754.34	17.1664	0.11595	0	6754.46	1126.73	19.2572	0	0	4	1000	0.004995	1	0	Yes	19.2572	19.2572
CPTAC_HNSCC_Discovery_Study_Proteome_PDC000221	AQPVGFLTVDLHVWPDFHGNRSPLADLTLKGMRTTGYLYIPALAALHSPSSLLSPQVTGLK	Phospho of S@50[79.9663]	10	04CPTAC_HNSCC_W_JHU_20190520_LUMOS_f06:51425:6	6	6646.35	17.0304	0.113192	0	6646.46	1108.73	17.2744	0	0	9	1000	0.00999001	1	0	Yes	17.2744	1.21344
CPTAC_HNSCC_Discovery_Study_Proteome_PDC000221	AQPVGFLTVDLHVWPDFHGNRSPLADLTLKGMRTTGYLYIPALAALHSPSSLLSPQVTGLK	Phospho of S@22[79.9663];Phospho of S@48[79.9663];Phospho of S@50[79.9663];iTRAQ 4-plex of K@61[144.1021]	10	14CPTAC_HNSCC_W_JHU_20190805_LUMOS_f10:43955:5	5	6950.58	-12.046	-0.0837256	0	6950.5	1391.12	17.1033	0	0	6	1000	0.00699301	1	0	Yes	17.1033	17.1033
CPTAC_HNSCC_Discovery_Study_Proteome_PDC000221	AQPVGFLTVDLHVWPDFHGNRSPLADLTLKGMRTTGYLYIPALAALHSPSSLLSPQVTGLK	Phospho of S@22[79.9663];Phospho of S@48[79.9663];Phospho of S@50[79.9663];iTRAQ 4-plex of K@61[144.1021]	10	16CPTAC_HNSCC_W_JHU_20190904_LUMOS_f10:44141:5	5	6950.56	-9.93846	-0.0690772	0	6950.5	1391.12	14.3838	0	0	7	1000	0.00799201	1	0	Yes	14.3838	14.3838
CPTAC_HNSCC_Discovery_Study_Proteome_PDC000221	AQPVGFLTVDLHVWPDFHGNRSPLADLTLKGMRTTGYLYIPALAALHSPSSLLSPQVTGLK	Phospho of S@50[79.9663]	10	16CPTAC_HNSCC_W_JHU_20190904_LUMOS_f07:48798:6	6	6646.37	13.8346	0.0919514	0	6646.46	1108.74	22.6997	0	0	3	1000	0.003996	1	0	Yes	22.6997	3.21972
CPTAC_LSCC_Discovery_Study_Acetylome_PDC000233	AQPVGFLTVDLHVWPDFHGNRSPLADLTLKGMRTTGYLYIPALAALHSPSSLLSPQVTGLK	iTRAQ 4-plex of K@30[144.1021]	2	06CPTAC_LSCC_AcK_BI_20191113_KL_f03:94303:4	4	6710.57	4.32865	0.0290479	0	6710.6	1678.65	14.4065	0	0	6	1000	0.00699301	1	0	Yes	14.4065	14.4065
CPTAC_LSCC_Discovery_Study_Acetylome_PDC000233	AQPVGFLTVDLHVWPDFHGNRSPLADLTLKGMRTTGYLYIPALAALHSPSSLLSPQVTGLK	iTRAQ 4-plex of K@30[144.1021]	2	12CPTAC_LSCC_AcK_BI_20191124_KL_f04:95046:4	4	6710.53	9.27652	0.062251	0	6710.6	1678.64	14.1384	0	0	2	1000	0.002997	1	0	Yes	14.1384	14.1384
CPTAC_LSCC_Discovery_Study_Acetylome_PDC000233	AQPVGFLTVDLHVWPDFHGNRSPLADLTLKGMRTTGYLYIPALAALHSPSSLLSPQVTGLK	Phospho of S@22[79.9663];Phospho of S@48[79.9663];iTRAQ 4-plex of K@30[144.1021]	1	01CPTAC_LSCC_AcK_BI_20191022_KL_f02:91001:4	4	6870.53	-0.527205	-0.00362218	0	6870.53	1718.64	14.6355	0	0	3	1000	0.003996	1	0	Yes	14.6355	14.6355
CPTAC_LSCC_Discovery_Study_Phosphoproteome_PDC000232	AQPVGFLTVDLHVWPDFHGNRSPLADLTLKGMRTTGYLYIPALAALHSPSSLLSPQVTGLK	Phospho of S@22[79.9663];Phospho of S@50[79.9663];Phospho of S@51[79.9663];Phospho of S@54[79.9663];iTRAQ 4-plex of K@30[144.1021]	7	09CPTAC_LSCC_P_BI_20190729_BD_f11:52282:5	5	7030.34	16.9863	0.119422	0	7030.46	1407.08	14.5242	0	0	2	1000	0.002997	1	0	Yes	14.5242	14.5242
CPTAC_LSCC_Discovery_Study_Phosphoproteome_PDC000232	AQPVGFLTVDLHVWPDFHGNRSPLADLTLKGMRTTGYLYIPALAALHSPSSLLSPQVTGLK	Phospho of S@22[79.9663];Phospho of S@48[79.9663];Phospho of S@50[79.9663];Phospho of S@51[79.9663];Phospho of S@54[79.9663]	2	03CPTAC_LSCC_P_BI_20190701_BD_f02:7398:6	6	6966.43	-15.2099	-0.105957	0	6966.33	1162.08	21.4714	0	0	1	1000	0.001998	1	0	Yes	21.4714	21.4714
CPTAC_LSCC_Discovery_Study_Phosphoproteome_PDC000232	AQPVGFLTVDLHVWPDFHGNRSPLADLTLKGMRTTGYLYIPALAALHSPSSLLSPQVTGLK	iTRAQ 4-plex of K@30[144.1021]	1	16CPTAC_LSCC_P_BI_20190814_BD_f13:28291:5	5	6710.54	8.94197	0.060006	0	6710.6	1343.11	12.7884	0	0	6	1000	0.00699301	1	0	Yes	12.7884	12.7884
CPTAC_LSCC_Discovery_Study_Phosphoproteome_PDC000232	AQPVGFLTVDLHVWPDFHGNRSPLADLTLKGMRTTGYLYIPALAALHSPSSLLSPQVTGLK	Phospho of S@48[79.9663];Phospho of S@50[79.9663];Phospho of S@51[79.9663]	1	22CPTAC_LSCC_P_BI_20190907_BD_f04:50083:6	6	6806.41	-3.0196	-0.0205526	0	6806.39	1135.41	13.1097	0	0	0	1000	0.000999001	1	0	Yes	13.1097	13.1097
CPTAC_LSCC_Discovery_Study_Proteome_PDC000234	AQPVGFLTVDLHVWPDFHGNRSPLADLTLKGMRTTGYLYIPALAALHSPSSLLSPQVTGLK	Phospho of S@22[79.9663]	3	11CPTAC_LSCC_W_BI_20190804_KL_f06:47774:6	6	6646.38	11.8511	0.0787678	0	6646.46	1108.74	26.9029	0	0	0	1000	0.000999001	1	0	Yes	26.9029	7.00311
CPTAC_LSCC_Discovery_Study_Proteome_PDC000234	AQPVGFLTVDLHVWPDFHGNRSPLADLTLKGMRTTGYLYIPALAALHSPSSLLSPQVTGLK	Methylation of K@30[14.0157];Phospho of S@22[79.9663];Phospho of S@48[79.9663];Phospho of S@50[79.9663];Phospho of S@51[79.9663]	1	21CPTAC_LSCC_W_BI_20190916_KL_f21:45372:6	6	6900.49	-16.4871	-0.113767	0	6900.38	1151.09	23.8023	0	0	1	1000	0.001998	1	0	Yes	23.8023	23.8023
CPTAC_LSCC_Discovery_Study_Proteome_PDC000234	AQPVGFLTVDLHVWPDFHGNRSPLADLTLKGMRTTGYLYIPALAALHSPSSLLSPQVTGLK	Methylation of K@30[14.0157];Phospho of S@22[79.9663];Phospho of S@50[79.9663];Phospho of S@54[79.9663]	2	21CPTAC_LSCC_W_BI_20190916_KL_f16:46171:6	6	6820.41	-0.754602	-0.00514669	0	6820.41	1137.74	29.0231	0	0	1	1000	0.001998	1	0	Yes	29.0231	29.0231
CPTAC_LSCC_Discovery_Study_Proteome_PDC000234	AQPVGFLTVDLHVWPDFHGNRSPLADLTLKGMRTTGYLYIPALAALHSPSSLLSPQVTGLK	Phospho of S@50[79.9663]	11	15CPTAC_LSCC_W_BI_20190822_KL_f25:33592:5	5	6646.37	12.8868	0.0856515	0	6646.46	1330.28	19.3284	0	0	2	1000	0.002997	1	0	Yes	19.3284	5.04206
CPTAC_LSCC_Discovery_Study_Ubiquitylome_PDC000237	AQPVGFLTVDLHVWPDFHGNRSPLADLTLKGMRTTGYLYIPALAALHSPSSLLSPQVTGLK	Methylation of K@61[14.0157];Phospho of S@22[79.9663];Phospho of S@48[79.9663];Phospho of S@50[79.9663]	1	08CPTAC_LSCC_U_BI_20200215_BD_02:56097:4	4	6820.28	18.8754	0.128738	0	6820.41	1706.08	12.5222	0	0	6	1000	0.00699301	1	0	Yes	12.5222	12.5222
CPTAC_LUAD_Discovery_Study_Acetylome_PDC000224	AQPVGFLTVDLHVWPDFHGNRSPLADLTLKGMRTTGYLYIPALAALHSPSSLLSPQVTGLK	Phospho of S@22[79.9663];Phospho of S@48[79.9663];Phospho of S@50[79.9663];Phospho of S@51[79.9663]	1	17CPTAC_LUAD_AcK_BI_20190320_BD_f04:102749:4	4	6886.29	9.68923	0.0667235	0	6886.36	1722.58	12.5321	0	0	9	1000	0.00999001	1	0	Yes	12.5321	12.5321
CPTAC_LUAD_Discovery_Study_Acetylome_PDC000224	AQPVGFLTVDLHVWPDFHGNRSPLADLTLKGMRTTGYLYIPALAALHSPSSLLSPQVTGLK	Methylation of K@30[14.0157];Phospho of S@22[79.9663]	1	08CPTAC_LUAD_AcK_BI_20180911_BD_f03:104287:4	4	6660.46	1.80075	0.0119938	0	6660.48	1666.12	14.203	0	0	3	1000	0.003996	1	0	Yes	14.203	14.203
CPTAC_LUAD_Discovery_Study_Acetylome_PDC000224	AQPVGFLTVDLHVWPDFHGNRSPLADLTLKGMRTTGYLYIPALAALHSPSSLLSPQVTGLK	Phospho of S@22[79.9663];Phospho of S@48[79.9663];iTRAQ 4-plex of K@30[144.1021]	2	12CPTAC_LUAD_AcK_BI_20190115_BD_f03:107058:4	4	6870.57	-6.42593	-0.0441495	0	6870.53	1718.65	12.3956	0	0	6	1000	0.00699301	1	0	Yes	12.3956	12.3956
CPTAC_LUAD_Discovery_Study_Acetylome_PDC000224	AQPVGFLTVDLHVWPDFHGNRSPLADLTLKGMRTTGYLYIPALAALHSPSSLLSPQVTGLK	Phospho of S@22[79.9663];Phospho of S@48[79.9663];Phospho of S@50[79.9663];Phospho of S@54[79.9663];iTRAQ 4-plex of K@30[144.1021]	2	24CPTAC_LUAD_AcK_BI_20190331_BD_f04:104249:4	4	7030.49	-3.912	-0.0275031	0	7030.46	1758.63	14.6159	0	0	2	1000	0.002997	1	0	Yes	14.6159	14.6159
CPTAC_LUAD_Discovery_Study_Phosphoproteome_PDC000149	AQPVGFLTVDLHVWPDFHGNRSPLADLTLKGMRTTGYLYIPALAALHSPSSLLSPQVTGLK	Phospho of S@22[79.9663];Phospho of S@48[79.9663];Phospho of S@51[79.9663]	6	07CPTAC_LUAD_P_BI_20180428_BD_f02:23241:6	6	6806.3	13.6596	0.0929728	0	6806.39	1135.39	27.685	0	0	0	1000	0.000999001	1	0	Yes	27.685	13.3659
CPTAC_LUAD_Discovery_Study_Phosphoproteome_PDC000149	AQPVGFLTVDLHVWPDFHGNRSPLADLTLKGMRTTGYLYIPALAALHSPSSLLSPQVTGLK	Phospho of S@22[79.9663];Phospho of S@48[79.9663];Phospho of S@50[79.9663];Phospho of S@51[79.9663];Phospho of S@54[79.9663]	3	16CPTAC_LUAD_P_BI_20180614_BD_f03:49792:4	4	6966.42	-13.8995	-0.0968283	0	6966.33	1742.61	14.6816	0	0	4	1000	0.004995	1	0	Yes	14.6816	14.6816
CPTAC_LUAD_Discovery_Study_Phosphoproteome_PDC000149	AQPVGFLTVDLHVWPDFHGNRSPLADLTLKGMRTTGYLYIPALAALHSPSSLLSPQVTGLK	Phospho of S@22[79.9663];Phospho of S@48[79.9663];Phospho of S@54[79.9663]	6	18CPTAC_LUAD_P_BI_20180629_BD_f03:47233:6	6	6806.44	-7.0011	-0.0476522	0	6806.39	1135.41	17.6609	0	0	8	1000	0.00899101	1	0	Yes	17.6609	17.6609
CPTAC_LUAD_Discovery_Study_Phosphoproteome_PDC000149	AQPVGFLTVDLHVWPDFHGNRSPLADLTLKGMRTTGYLYIPALAALHSPSSLLSPQVTGLK	Phospho of S@22[79.9663];Phospho of S@48[79.9663];Phospho of S@50[79.9663];Phospho of S@51[79.9663];Phospho of S@54[79.9663]	3	18CPTAC_LUAD_P_BI_20180629_BD_f03:49422:4	4	6966.4	-10.1846	-0.0709494	0	6966.33	1742.61	14.5778	0	0	5	1000	0.00599401	1	0	Yes	14.5778	14.5778
CPTAC_LUAD_Discovery_Study_Phosphoproteome_PDC000149	AQPVGFLTVDLHVWPDFHGNRSPLADLTLKGMRTTGYLYIPALAALHSPSSLLSPQVTGLK	Phospho of S@22[79.9663];Phospho of S@48[79.9663];Phospho of S@51[79.9663]	6	10CPTAC_LUAD_P_BI_20180513_BD_f02:22606:6	6	6806.3	14.1977	0.0966349	0	6806.39	1135.39	24.5497	0	0	1	1000	0.001998	1	0	Yes	24.5497	10.3664
CPTAC_LUAD_Discovery_Study_Proteome_PDC000153	AQPVGFLTVDLHVWPDFHGNRSPLADLTLKGMRTTGYLYIPALAALHSPSSLLSPQVTGLK	Methylation of K@30[14.0157];Phospho of S@22[79.9663];Phospho of S@48[79.9663];Phospho of S@50[79.9663];Phospho of S@51[79.9663]	2	04CPTAC_LUAD_W_BI_20180524_KR_f19:44083:6	6	6900.5	-17.6546	-0.121824	0	6900.38	1151.09	18.6941	0	0	3	1000	0.003996	1	0	Yes	18.6941	18.6941
CPTAC_LUAD_Discovery_Study_Proteome_PDC000153	AQPVGFLTVDLHVWPDFHGNRSPLADLTLKGMRTTGYLYIPALAALHSPSSLLSPQVTGLK	Methylation of K@30[14.0157];Phospho of S@48[79.9663];Phospho of S@50[79.9663];Phospho of S@51[79.9663];Phospho of S@54[79.9663]	2	03CPTAC_LUAD_W_BI_20180521_KR_f18:43213:6	6	6900.5	-18.2915	-0.126218	0	6900.38	1151.09	16.6458	0	0	8	1000	0.00899101	1	0	Yes	16.6458	16.6458
CPTAC_LUAD_Discovery_Study_Proteome_PDC000153	AQPVGFLTVDLHVWPDFHGNRSPLADLTLKGMRTTGYLYIPALAALHSPSSLLSPQVTGLK	Phospho of S@22[79.9663];Phospho of S@48[79.9663];Phospho of S@50[79.9663];iTRAQ 4-plex of K@61[144.1021]	12	06CPTAC_LUAD_W_BI_20180530_KR_f09:40980:5	5	6950.57	-11.3435	-0.0788428	0	6950.5	1391.12	16.0172	0	0	8	1000	0.00899101	1	0	Yes	16.0172	16.0172
CPTAC_LUAD_Discovery_Study_Proteome_PDC000153	AQPVGFLTVDLHVWPDFHGNRSPLADLTLKGMRTTGYLYIPALAALHSPSSLLSPQVTGLK	Phospho of S@22[79.9663]	2	02CPTAC_LUAD_W_BI_20180518_KR_f02:44540:6	6	6646.34	18.7935	0.12491	0	6646.46	1108.73	20.536	0	0	2	1000	0.002997	1	0	Yes	20.536	5.24063
CPTAC_LUAD_Discovery_Study_Proteome_PDC000153	AQPVGFLTVDLHVWPDFHGNRSPLADLTLKGMRTTGYLYIPALAALHSPSSLLSPQVTGLK	Phospho of S@22[79.9663];Phospho of S@48[79.9663];Phospho of S@50[79.9663];iTRAQ 4-plex of K@61[144.1021]	12	04CPTAC_LUAD_W_BI_20180524_KR_f09:40346:6	6	6950.55	-7.34603	-0.0510586	0	6950.5	1159.43	19.6246	0	0	3	1000	0.003996	1	0	Yes	19.6246	19.6246
CPTAC_LUAD_Discovery_Study_Proteome_PDC000153	AQPVGFLTVDLHVWPDFHGNRSPLADLTLKGMRTTGYLYIPALAALHSPSSLLSPQVTGLK	Phospho of S@22[79.9663];Phospho of S@48[79.9663];Phospho of S@50[79.9663];iTRAQ 4-plex of K@61[144.1021]	12	18CPTAC_LUAD_W_BI_20180726_KL_f07:44250:5	5	6950.61	-17.227	-0.119736	0	6950.5	1391.13	15.4488	0	0	5	1000	0.00599401	1	0	Yes	15.4488	15.4488
CPTAC_PDA_Discovery_Study_Phosphoproteome_PDC000271	AQPVGFLTVDLHVWPDFHGNRSPLADLTLKGMRTTGYLYIPALAALHSPSSLLSPQVTGLK	Phospho of S@22[79.9663];Phospho of S@50[79.9663];Phospho of S@54[79.9663]	1	02CPTAC_PDA_P_JHU_20191125_LUMOS_f01:42306:6	6	6806.49	-13.5652	-0.09233	0	6806.39	1135.42	21.6956	0	0	1	1000	0.001998	1	0	Yes	21.6956	21.6956
CPTAC_Pediatric_Brain_Cancer_Pilot_Study_Phosphoproteome_PDC000176	AQPVGFLTVDLHVWPDFHGNRSPLADLTLKGMRTTGYLYIPALAALHSPSSLLSPQVTGLK	Methylation of K@30[14.0157];Phospho of S@51[79.9663]	15	NCI-11pex-8C-Phos-c05379:32570:5	5	6660.52	-6.82038	-0.045427	0	6660.48	1333.11	52.2949	0	0	3	1000	0.003996	1	0	Yes	52.2949	7.95467
CPTAC_Prospective_Breast_BI_Acetylome_PDC000239	AQPVGFLTVDLHVWPDFHGNRSPLADLTLKGMRTTGYLYIPALAALHSPSSLLSPQVTGLK	Phospho of S@22[79.9663]	1	03CPTAC_BCProspective_AcK_BI_20170820_BL_F5:39349:6	6	6646.58	-17.792	-0.118254	0	6646.46	1108.77	12.479	0	0	6	1000	0.00699301	1	0	Yes	12.479	12.479
CPTAC_Prospective_Breast_BI_Acetylome_PDC000239	AQPVGFLTVDLHVWPDFHGNRSPLADLTLKGMRTTGYLYIPALAALHSPSSLLSPQVTGLK	Methylation of K@30[14.0157];Phospho of S@22[79.9663];Phospho of S@48[79.9663];Phospho of S@50[79.9663]	4	03CPTAC_BCProspective_AcK_BI_20170820_BL_F4:98724:6	6	6820.3	15.4608	0.105449	0	6820.41	1137.72	12.6765	0	0	3	1000	0.003996	1	0	Yes	12.6765	12.6765
CPTAC_Prospective_Breast_BI_Acetylome_PDC000239	AQPVGFLTVDLHVWPDFHGNRSPLADLTLKGMRTTGYLYIPALAALHSPSSLLSPQVTGLK	Phospho of S@22[79.9663];iTRAQ 4-plex of K@30[144.1021]	15	12CPTAC_BCProspective_AcK_BI_20171001_BL_F5:77237:5	5	6790.55	2.44035	0.0165713	0	6790.56	1359.12	13.8526	0	0	4	1000	0.004995	1	0	Yes	13.8526	13.8526
CPTAC_Prospective_Breast_BI_Acetylome_PDC000239	AQPVGFLTVDLHVWPDFHGNRSPLADLTLKGMRTTGYLYIPALAALHSPSSLLSPQVTGLK	Phospho of S@22[79.9663];iTRAQ 4-plex of K@30[144.1021]	15	08CPTAC_BCProspective_AcK_BI_20170912_BL_F5:74747:5	5	6790.57	-1.33471	-0.00906343	0	6790.56	1359.12	15.9965	0	0	4	1000	0.004995	1	0	Yes	15.9965	15.9965
CPTAC_Prospective_Breast_BI_Acetylome_PDC000239	AQPVGFLTVDLHVWPDFHGNRSPLADLTLKGMRTTGYLYIPALAALHSPSSLLSPQVTGLK	Methylation of K@30[14.0157];Methylation of K@61[14.0157]	1	08CPTAC_BCProspective_AcK_BI_20170912_BL_F4:54750:6	6	6594.61	-12.4487	-0.0820931	0	6594.53	1100.11	13.4801	0	0	2	1000	0.002997	1	0	Yes	13.4801	13.4801
CPTAC_Prospective_Breast_BI_Acetylome_PDC000239	AQPVGFLTVDLHVWPDFHGNRSPLADLTLKGMRTTGYLYIPALAALHSPSSLLSPQVTGLK	Methylation of K@30[14.0157];Phospho of S@22[79.9663];Phospho of S@48[79.9663];Phospho of S@50[79.9663]	4	03CPTAC_BCProspective_AcK_BI_20170820_BL_F4:98731:5	5	6820.32	13.3559	0.0910925	0	6820.41	1365.07	12.746	0	0	1	1000	0.001998	1	0	Yes	12.746	12.746
CPTAC_Prospective_Breast_BI_Acetylome_PDC000239	AQPVGFLTVDLHVWPDFHGNRSPLADLTLKGMRTTGYLYIPALAALHSPSSLLSPQVTGLK	Methylation of K@61[14.0157];Phospho of S@51[79.9663]	2	05CPTAC_BCProspective_AcK_BI_20170829_BL_F3:86923:6	6	6660.46	3.03268	0.0201991	0	6660.48	1111.08	13.829	0	0	5	1000	0.00599401	1	0	Yes	13.829	13.829
CPTAC_Prospective_Breast_BI_Phosphoproteome_PDC000121	AQPVGFLTVDLHVWPDFHGNRSPLADLTLKGMRTTGYLYIPALAALHSPSSLLSPQVTGLK	Phospho of S@22[79.9663];Phospho of S@48[79.9663];Phospho of S@50[79.9663]	12	04CPTAC_BCprospective_P_BI_20161026_BL_f04:21691:6	6	6806.28	15.9194	0.108354	0	6806.39	1135.39	16.3067	0	0	9	1000	0.00999001	1	0	Yes	16.3067	0.857827
CPTAC_Prospective_Breast_BI_Phosphoproteome_PDC000121	AQPVGFLTVDLHVWPDFHGNRSPLADLTLKGMRTTGYLYIPALAALHSPSSLLSPQVTGLK	Phospho of S@48[79.9663];Phospho of S@50[79.9663];Phospho of S@51[79.9663];Phospho of S@54[79.9663];iTRAQ 4-plex of K@30[144.1021]	2	13CPTAC_BCProspective_P_BI_20170531_BL_f03:24441:6	6	7030.44	3.64471	0.025624	0	7030.46	1172.75	17.0913	0	0	4	1000	0.004995	1	0	Yes	17.0913	17.0913
CPTAC_Prospective_Breast_BI_Phosphoproteome_PDC000121	AQPVGFLTVDLHVWPDFHGNRSPLADLTLKGMRTTGYLYIPALAALHSPSSLLSPQVTGLK	Methylation of K@30[14.0157];Methylation of K@61[14.0157];Phospho of S@22[79.9663];Phospho of S@48[79.9663];Phospho of S@51[79.9663]	3	17CPTAC_BCProspective_P_BI_20170623_BL_f04:42357:6	6	6834.29	18.9693	0.129644	0	6834.42	1140.06	22.324	0	0	9	1000	0.00999001	1	0	Yes	22.324	22.324
CPTAC_Prospective_Breast_BI_Phosphoproteome_PDC000121	AQPVGFLTVDLHVWPDFHGNRSPLADLTLKGMRTTGYLYIPALAALHSPSSLLSPQVTGLK	Phospho of S@48[79.9663];Phospho of S@50[79.9663]	1	13CPTAC_BCProspective_P_BI_20170531_BL_f03:23577:6	6	6726.33	14.9439	0.100519	0	6726.43	1122.06	18.8237	0	0	5	1000	0.00599401	1	0	Yes	18.8237	5.98365
CPTAC_Prospective_Breast_BI_Phosphoproteome_PDC000121	AQPVGFLTVDLHVWPDFHGNRSPLADLTLKGMRTTGYLYIPALAALHSPSSLLSPQVTGLK	Methylation of K@30[14.0157];Methylation of K@61[14.0157];Phospho of S@22[79.9663];Phospho of S@54[79.9663]	1	04CPTAC_BCprospective_P_BI_20161026_BL_f01:23340:6	6	6754.59	-19.81	-0.133806	0	6754.46	1126.77	18.8937	0	0	1	1000	0.001998	1	0	Yes	18.8937	6.30712
CPTAC_Prospective_Breast_BI_Phosphoproteome_PDC000121	AQPVGFLTVDLHVWPDFHGNRSPLADLTLKGMRTTGYLYIPALAALHSPSSLLSPQVTGLK	Phospho of S@22[79.9663];Phospho of S@48[79.9663];Phospho of S@51[79.9663]	16	10CPTAC_BCprospective_P_BI_20170304_BL_f03:23073:6	6	6806.31	12.7988	0.0871134	0	6806.39	1135.39	17.1159	0	0	2	1000	0.002997	1	0	Yes	17.1159	1.79422
CPTAC_Prospective_Breast_BI_Phosphoproteome_PDC000121	AQPVGFLTVDLHVWPDFHGNRSPLADLTLKGMRTTGYLYIPALAALHSPSSLLSPQVTGLK	Methylation of K@30[14.0157];Phospho of S@22[79.9663];Phospho of S@48[79.9663];Phospho of S@54[79.9663]	8	08CPTAC_BCprospective_P_BI_20170206_BL_f03:25445:5	5	6820.28	18.9937	0.129545	0	6820.41	1365.06	15.4228	0	0	3	1000	0.003996	1	0	Yes	15.4228	15.4228
CPTAC_Prospective_Breast_BI_Phosphoproteome_PDC000121	AQPVGFLTVDLHVWPDFHGNRSPLADLTLKGMRTTGYLYIPALAALHSPSSLLSPQVTGLK	Methylation of K@30[14.0157];Phospho of S@22[79.9663]	10	09CPTAC_BCprospective_P_BI_20170208_BL_f06:38899:6	6	6660.4	12.0498	0.0802577	0	6660.48	1111.07	24.9088	0	0	2	1000	0.002997	1	0	Yes	24.9088	9.23082
CPTAC_Prospective_Breast_BI_Phosphoproteome_PDC000121	AQPVGFLTVDLHVWPDFHGNRSPLADLTLKGMRTTGYLYIPALAALHSPSSLLSPQVTGLK	Phospho of S@22[79.9663];Phospho of S@48[79.9663];Phospho of S@50[79.9663]	12	13CPTAC_BCProspective_P_BI_20170531_BL_f03:23669:6	6	6806.28	16.4574	0.112016	0	6806.39	1135.39	16.1607	0	0	3	1000	0.003996	1	0	Yes	16.1607	3.68501
CPTAC_Prospective_Breast_BI_Phosphoproteome_PDC000121	AQPVGFLTVDLHVWPDFHGNRSPLADLTLKGMRTTGYLYIPALAALHSPSSLLSPQVTGLK	Methylation of K@30[14.0157];Phospho of S@22[79.9663];Phospho of S@48[79.9663];Phospho of S@50[79.9663]	8	13CPTAC_BCProspective_P_BI_20170531_BL_f03:23560:6	6	6820.3	15.3534	0.104717	0	6820.41	1137.72	16.8699	0	0	4	1000	0.004995	1	0	Yes	16.8699	16.8699
CPTAC_Prospective_Breast_BI_Phosphoproteome_PDC000121	AQPVGFLTVDLHVWPDFHGNRSPLADLTLKGMRTTGYLYIPALAALHSPSSLLSPQVTGLK	Phospho of S@22[79.9663];Phospho of S@50[79.9663];Phospho of S@51[79.9663];iTRAQ 4-plex of K@30[144.1021]	2	09CPTAC_BCprospective_P_BI_20170208_BL_f11:49416:6	6	6950.39	15.5208	0.107877	0	6950.5	1159.41	18.3499	0	0	8	1000	0.00899101	1	0	Yes	18.3499	18.3499
CPTAC_Prospective_Breast_BI_Phosphoproteome_PDC000121	AQPVGFLTVDLHVWPDFHGNRSPLADLTLKGMRTTGYLYIPALAALHSPSSLLSPQVTGLK	Phospho of S@22[79.9663];Phospho of S@48[79.9663];Phospho of S@50[79.9663]	12	12CPTAC_BCProspective_P_BI_20170526_BL_f03:23341:6	6	6806.28	16.6726	0.113481	0	6806.39	1135.39	19.5178	0	0	3	1000	0.003996	1	0	Yes	19.5178	3.40356
CPTAC_Prospective_Breast_BI_Proteome_PDC000120	AQPVGFLTVDLHVWPDFHGNRSPLADLTLKGMRTTGYLYIPALAALHSPSSLLSPQVTGLK	Methylation of K@30[14.0157];Phospho of S@22[79.9663];Phospho of S@48[79.9663];Phospho of S@50[79.9663]	23	05CPTAC_BCprospective_W_BI_20161021_BL_f18:52721:6	6	6820.32	12.9909	0.0886033	0	6820.41	1137.73	13.6049	0	0	4	1000	0.004995	1	0	Yes	13.6049	13.6049
CPTAC_Prospective_Breast_BI_Proteome_PDC000120	AQPVGFLTVDLHVWPDFHGNRSPLADLTLKGMRTTGYLYIPALAALHSPSSLLSPQVTGLK	Methylation of K@30[14.0157];Phospho of S@22[79.9663];Phospho of S@48[79.9663];Phospho of S@50[79.9663]	23	07CPTAC_BCprospective_W_BI_20161119_BA_f18:47962:6	6	6820.33	12.1318	0.0827439	0	6820.41	1137.73	23.2548	0	0	3	1000	0.003996	1	0	Yes	23.2548	23.2548
CPTAC_Prospective_Breast_BI_Proteome_PDC000120	AQPVGFLTVDLHVWPDFHGNRSPLADLTLKGMRTTGYLYIPALAALHSPSSLLSPQVTGLK	Phospho of S@22[79.9663];Phospho of S@48[79.9663];Phospho of S@50[79.9663]	9	10CPTAC_BCprospective_W_BI_20170224_BL_f21:45574:6	6	6806.5	-16.2554	-0.110641	0	6806.39	1135.42	15.227	0	0	9	1000	0.00999001	1	0	Yes	15.227	15.227
CPTAC_Prospective_Breast_BI_Proteome_PDC000120	AQPVGFLTVDLHVWPDFHGNRSPLADLTLKGMRTTGYLYIPALAALHSPSSLLSPQVTGLK	Methylation of K@30[14.0157];Phospho of S@22[79.9663];Phospho of S@48[79.9663];Phospho of S@50[79.9663]	23	08CPTAC_BCprospective_W_BI_20170104_BL_f20:49077:6	6	6820.32	13.3131	0.0908006	0	6820.41	1137.73	17.536	0	0	4	1000	0.004995	1	0	Yes	17.536	17.536
CPTAC_Prospective_Breast_BI_Proteome_PDC000120	AQPVGFLTVDLHVWPDFHGNRSPLADLTLKGMRTTGYLYIPALAALHSPSSLLSPQVTGLK	Methylation of K@30[14.0157];Phospho of S@22[79.9663];Phospho of S@48[79.9663];Phospho of S@54[79.9663]	27	05CPTAC_BCprospective_W_BI_20161021_BL_f20:49947:6	6	6820.38	3.86303	0.0263474	0	6820.41	1137.74	18.0576	0	0	3	1000	0.003996	1	0	Yes	18.0576	18.0576
CPTAC_Prospective_Breast_BI_Proteome_PDC000120	AQPVGFLTVDLHVWPDFHGNRSPLADLTLKGMRTTGYLYIPALAALHSPSSLLSPQVTGLK	Methylation of K@30[14.0157];Phospho of S@48[79.9663];Phospho of S@50[79.9663]	2	08CPTAC_BCprospective_W_BI_20170104_BL_f18:47175:6	6	6740.56	-17.8991	-0.120648	0	6740.44	1124.43	20.4264	0	0	9	1000	0.00999001	1	0	Yes	20.4264	20.4264
CPTAC_Prospective_Breast_BI_Proteome_PDC000120	AQPVGFLTVDLHVWPDFHGNRSPLADLTLKGMRTTGYLYIPALAALHSPSSLLSPQVTGLK	Methylation of K@30[14.0157];Phospho of S@22[79.9663];Phospho of S@50[79.9663];Phospho of S@51[79.9663]	24	01CPTAC_BCprospective_W_BI_20160911_BL_f18:50243:6	6	6820.33	11.7023	0.0798142	0	6820.41	1137.73	16.7935	0	0	4	1000	0.004995	1	0	Yes	16.7935	16.7935
CPTAC_Prospective_Breast_BI_Proteome_PDC000120	AQPVGFLTVDLHVWPDFHGNRSPLADLTLKGMRTTGYLYIPALAALHSPSSLLSPQVTGLK	Phospho of S@22[79.9663];Phospho of S@48[79.9663];Phospho of S@50[79.9663];iTRAQ 4-plex of K@61[144.1021]	10	13CPTAC_BCProspective_W_BI_20160257_BL_f15:43144:6	6	6950.53	-4.71161	-0.032748	0	6950.5	1159.43	24.1677	0	0	0	1000	0.000999001	1	0	Yes	24.1677	24.1677
CPTAC_Prospective_Breast_BI_Proteome_PDC000120	AQPVGFLTVDLHVWPDFHGNRSPLADLTLKGMRTTGYLYIPALAALHSPSSLLSPQVTGLK	Phospho of S@22[79.9663];Phospho of S@48[79.9663];Phospho of S@50[79.9663]	9	08CPTAC_BCprospective_W_BI_20170104_BL_f07:40331:6	6	6806.47	-10.875	-0.0740194	0	6806.39	1135.42	16.5621	0	0	4	1000	0.004995	1	0	Yes	16.5621	16.5621
CPTAC_Prospective_Breast_BI_Proteome_PDC000120	AQPVGFLTVDLHVWPDFHGNRSPLADLTLKGMRTTGYLYIPALAALHSPSSLLSPQVTGLK	Phospho of S@22[79.9663];Phospho of S@50[79.9663];Phospho of S@51[79.9663]	2	01CPTAC_BCprospective_W_BI_20160911_BL_f20:50403:6	6	6806.5	-15.0717	-0.102584	0	6806.39	1135.42	16.5667	0	0	1	1000	0.001998	1	0	Yes	16.5667	16.5667
CPTAC_Prospective_Breast_BI_Proteome_PDC000120	AQPVGFLTVDLHVWPDFHGNRSPLADLTLKGMRTTGYLYIPALAALHSPSSLLSPQVTGLK	Phospho of S@22[79.9663];iTRAQ 4-plex of K@30[144.1021];iTRAQ 4-plex of K@61[144.1021]	7	10CPTAC_BCprospective_W_BI_20170224_BL_f04:47191:6	6	6934.66	0.976197	0.0067696	0	6934.66	1156.78	18.5959	0	0	8	1000	0.00899101	1	0	Yes	18.5959	18.5959
CPTAC_Prospective_Breast_BI_Proteome_PDC000120	AQPVGFLTVDLHVWPDFHGNRSPLADLTLKGMRTTGYLYIPALAALHSPSSLLSPQVTGLK	Phospho of S@48[79.9663];Phospho of S@50[79.9663];Phospho of S@51[79.9663]	3	10CPTAC_BCprospective_W_BI_20170224_BL_f21:50213:6	6	6806.52	-17.9771	-0.122359	0	6806.39	1135.43	16.7065	0	0	2	1000	0.002997	1	0	Yes	16.7065	16.7065
CPTAC_Prospective_Breast_BI_Proteome_PDC000120	AQPVGFLTVDLHVWPDFHGNRSPLADLTLKGMRTTGYLYIPALAALHSPSSLLSPQVTGLK	Methylation of K@30[14.0157];Phospho of S@22[79.9663];Phospho of S@48[79.9663];Phospho of S@50[79.9663]	23	09CPTAC_BCprospective_W_BI_20170117_BL_fA:45986:6	6	6820.35	8.37328	0.0571092	0	6820.41	1137.73	23.2323	0	0	0	1000	0.000999001	1	0	Yes	23.2323	23.2323
CPTAC_Prospective_Breast_BI_Proteome_PDC000120	AQPVGFLTVDLHVWPDFHGNRSPLADLTLKGMRTTGYLYIPALAALHSPSSLLSPQVTGLK	Methylation of K@30[14.0157];Phospho of S@22[79.9663];Phospho of S@48[79.9663];Phospho of S@54[79.9663]	27	02CPTAC_BCprospective_W_BI_20160913_BL_f17:47276:6	6	6820.43	-3.76143	-0.0256545	0	6820.41	1137.75	20.4429	0	0	3	1000	0.003996	1	0	Yes	20.4429	20.4429
CPTAC_Prospective_Breast_BI_Proteome_PDC000120	AQPVGFLTVDLHVWPDFHGNRSPLADLTLKGMRTTGYLYIPALAALHSPSSLLSPQVTGLK	Methylation of K@30[14.0157];Phospho of S@22[79.9663];Phospho of S@48[79.9663];Phospho of S@50[79.9663]	23	17CPTAC_BCProspective_W_BI_20170613_BL_f22:51848:6	6	6820.32	13.3131	0.0908006	0	6820.41	1137.73	17.4793	0	0	2	1000	0.002997	1	0	Yes	17.4793	17.4793
CPTAC_Prospective_Breast_BI_Proteome_PDC000120	AQPVGFLTVDLHVWPDFHGNRSPLADLTLKGMRTTGYLYIPALAALHSPSSLLSPQVTGLK	Phospho of S@22[79.9663];Phospho of S@48[79.9663];Phospho of S@54[79.9663]	14	17CPTAC_BCProspective_W_BI_20170613_BL_f05:39499:6	6	6806.48	-12.5967	-0.0857382	0	6806.39	1135.42	19.5737	0	0	0	1000	0.000999001	1	0	Yes	19.5737	19.5737
CPTAC_Prospective_Breast_BI_Proteome_PDC000120	AQPVGFLTVDLHVWPDFHGNRSPLADLTLKGMRTTGYLYIPALAALHSPSSLLSPQVTGLK	Phospho of S@22[79.9663];Phospho of S@48[79.9663];Phospho of S@54[79.9663]	14	08CPTAC_BCprospective_W_BI_20170104_BL_f07:40801:6	6	6806.52	-18.1923	-0.123824	0	6806.39	1135.43	14.3565	0	0	5	1000	0.00599401	1	0	Yes	14.3565	14.3565
CPTAC_Prospective_Breast_BI_Proteome_PDC000120	AQPVGFLTVDLHVWPDFHGNRSPLADLTLKGMRTTGYLYIPALAALHSPSSLLSPQVTGLK	Phospho of S@22[79.9663];Phospho of S@48[79.9663];Phospho of S@50[79.9663]	9	02CPTAC_BCprospective_W_BI_20160913_BL_f07:37206:5	5	6806.49	-13.6299	-0.0927705	0	6806.39	1362.3	13.4551	0	0	8	1000	0.00899101	1	0	Yes	13.4551	13.4551
CPTAC_Prospective_Breast_BI_Proteome_PDC000120	AQPVGFLTVDLHVWPDFHGNRSPLADLTLKGMRTTGYLYIPALAALHSPSSLLSPQVTGLK	Methylation of K@30[14.0157];Phospho of S@22[79.9663];Phospho of S@48[79.9663];Phospho of S@54[79.9663]	27	05CPTAC_BCprospective_W_BI_20161021_BL_f18:52131:6	6	6820.29	17.3938	0.118633	0	6820.41	1137.72	14.3326	0	0	9	1000	0.00999001	1	0	Yes	14.3326	14.3326
CPTAC_Prospective_Breast_BI_Proteome_PDC000120	AQPVGFLTVDLHVWPDFHGNRSPLADLTLKGMRTTGYLYIPALAALHSPSSLLSPQVTGLK	Phospho of S@48[79.9663]	2	03CPTAC_BCprospective_W_BI_20160919_BL_f21:41050:4	4	6646.4	9.73498	0.0647032	0	6646.46	1662.61	14.755	0	0	1	1000	0.001998	1	0	Yes	14.755	14.755
CPTAC_Prospective_Breast_BI_Proteome_PDC000120	AQPVGFLTVDLHVWPDFHGNRSPLADLTLKGMRTTGYLYIPALAALHSPSSLLSPQVTGLK	Phospho of S@22[79.9663];Phospho of S@48[79.9663];Phospho of S@50[79.9663];iTRAQ 4-plex of K@61[144.1021]	10	16CPTAC_BCProspective_W_BI_20170609_BL_f15:44469:6	6	6950.57	-11.3504	-0.0788906	0	6950.5	1159.44	20.5477	0	0	2	1000	0.002997	1	0	Yes	20.5477	20.5477
CPTAC_Prospective_Breast_BI_Proteome_PDC000120	AQPVGFLTVDLHVWPDFHGNRSPLADLTLKGMRTTGYLYIPALAALHSPSSLLSPQVTGLK	Methylation of K@30[14.0157];Phospho of S@22[79.9663];Phospho of S@48[79.9663];Phospho of S@50[79.9663]	23	05CPTAC_BCprospective_W_BI_20161021_BL_f19:50912:6	6	6820.35	7.94373	0.0541795	0	6820.41	1137.73	17.0737	0	0	2	1000	0.002997	1	0	Yes	17.0737	17.0737
CPTAC_Prospective_Breast_BI_Proteome_PDC000120	AQPVGFLTVDLHVWPDFHGNRSPLADLTLKGMRTTGYLYIPALAALHSPSSLLSPQVTGLK	Phospho of S@22[79.9663];Phospho of S@48[79.9663];Phospho of S@54[79.9663]	14	08CPTAC_BCprospective_W_BI_20170104_BL_f12:40163:6	6	6806.49	-13.888	-0.0945272	0	6806.39	1135.42	12.8117	0	0	9	1000	0.00999001	1	0	Yes	12.8117	12.8117
CPTAC_Prospective_Colon_PNNL_Phosphoproteome_PDC000117	AQPVGFLTVDLHVWPDFHGNRSPLADLTLKGMRTTGYLYIPALAALHSPSSLLSPQVTGLK	Phospho of S@48[79.9663];Phospho of S@50[79.9663];Phospho of S@51[79.9663];iTRAQ 4-plex of K@30[144.1021]	15	13CPTAC_COprospective_P_PNNL_20170215_B4S1_f06:15351:6	6	6950.44	7.51212	0.0522129	0	6950.5	1159.41	23.7027	0	0	1	1000	0.001998	1	0	Yes	23.7027	23.7027
CPTAC_Prospective_Colon_PNNL_Phosphoproteome_PDC000117	AQPVGFLTVDLHVWPDFHGNRSPLADLTLKGMRTTGYLYIPALAALHSPSSLLSPQVTGLK	Methylation of K@30[14.0157]	1	15CPTAC_COprospective_P_PNNL_20170215_B4S3_f04:31843:6	6	6580.46	6.88749	0.0453232	0	6580.51	1097.75	18.837	0	0	3	1000	0.003996	1	0	Yes	18.837	3.46278
CPTAC_Prospective_Colon_PNNL_Phosphoproteome_PDC000117	AQPVGFLTVDLHVWPDFHGNRSPLADLTLKGMRTTGYLYIPALAALHSPSSLLSPQVTGLK	Methylation of K@30[14.0157];Phospho of S@48[79.9663];Phospho of S@50[79.9663];Phospho of S@51[79.9663];iTRAQ 4-plex of K@61[144.1021]	16	10CPTAC_COprospective_P_PNNL_20170215_B3S2_f02:14963:5	5	6964.46	7.01668	0.0488678	0	6964.51	1393.9	16.4789	0	0	6	1000	0.00699301	1	0	Yes	16.4789	16.4789
CPTAC_Prospective_Colon_PNNL_Phosphoproteome_PDC000117	AQPVGFLTVDLHVWPDFHGNRSPLADLTLKGMRTTGYLYIPALAALHSPSSLLSPQVTGLK	Phospho of S@22[79.9663];Phospho of S@50[79.9663];Phospho of S@51[79.9663];iTRAQ 4-plex of K@30[144.1021];iTRAQ 4-plex of K@61[144.1021]	5	03CPTAC_COprospective_P_PNNL_20170215_B1S3_f02:30737:5	5	7094.63	-4.93445	-0.035008	0	7094.6	1419.93	17.7756	0	0	7	1000	0.00799201	1	0	Yes	17.7756	17.7756
CPTAC_Prospective_Colon_PNNL_Phosphoproteome_PDC000117	AQPVGFLTVDLHVWPDFHGNRSPLADLTLKGMRTTGYLYIPALAALHSPSSLLSPQVTGLK	Phospho of S@48[79.9663];Phospho of S@50[79.9663];Phospho of S@51[79.9663];iTRAQ 4-plex of K@30[144.1021]	15	10CPTAC_COprospective_P_PNNL_20170215_B3S2_f06:15702:6	6	6950.46	5.40458	0.0375645	0	6950.5	1159.42	20.8502	0	0	5	1000	0.00599401	1	0	Yes	20.8502	20.8502
CPTAC_Prospective_Colon_PNNL_Phosphoproteome_PDC000117	AQPVGFLTVDLHVWPDFHGNRSPLADLTLKGMRTTGYLYIPALAALHSPSSLLSPQVTGLK	Methylation of K@61[14.0157];Phospho of S@48[79.9663];Phospho of S@50[79.9663];Phospho of S@51[79.9663];iTRAQ 4-plex of K@30[144.1021]	17	04CPTAC_COprospective_P_PNNL_20170215_B1S4_f03:13867:6	6	6964.47	6.02829	0.0419841	0	6964.51	1161.75	19.7499	0	0	9	1000	0.00999001	1	0	Yes	19.7499	19.7499
CPTAC_Prospective_Colon_PNNL_Phosphoproteome_PDC000117	AQPVGFLTVDLHVWPDFHGNRSPLADLTLKGMRTTGYLYIPALAALHSPSSLLSPQVTGLK	Methylation of K@61[14.0157];Phospho of S@48[79.9663];Phospho of S@50[79.9663];Phospho of S@51[79.9663];iTRAQ 4-plex of K@30[144.1021]	17	04CPTAC_COprospective_P_PNNL_20170215_B1S4_f03:14492:6	6	6964.5	2.24235	0.0156169	0	6964.51	1161.76	22.4232	0	0	4	1000	0.004995	1	0	Yes	22.4232	22.4232
CPTAC_Prospective_Colon_PNNL_Phosphoproteome_PDC000117	AQPVGFLTVDLHVWPDFHGNRSPLADLTLKGMRTTGYLYIPALAALHSPSSLLSPQVTGLK	Methylation of K@30[14.0157];Phospho of S@48[79.9663];Phospho of S@50[79.9663];Phospho of S@51[79.9663];iTRAQ 4-plex of K@61[144.1021]	16	06CPTAC_COprospective_P_PNNL_20170215_B2S2_f02:14366:6	6	6964.48	4.97664	0.0346599	0	6964.51	1161.75	19.8794	0	0	9	1000	0.00999001	1	0	Yes	19.8794	19.8794
CPTAC_Prospective_Colon_PNNL_Phosphoproteome_PDC000117	AQPVGFLTVDLHVWPDFHGNRSPLADLTLKGMRTTGYLYIPALAALHSPSSLLSPQVTGLK	Phospho of S@22[79.9663];Phospho of S@48[79.9663];Phospho of S@50[79.9663];Phospho of S@51[79.9663];Phospho of S@54[79.9663]	7	18CPTAC_COprospective_P_PNNL_20170215_B5S2_f03:27378:5	5	6966.36	-5.63552	-0.0392589	0	6966.33	1394.28	18.2702	0	0	5	1000	0.00599401	1	0	Yes	18.2702	18.2702
CPTAC_Prospective_Colon_PNNL_Phosphoproteome_PDC000117	AQPVGFLTVDLHVWPDFHGNRSPLADLTLKGMRTTGYLYIPALAALHSPSSLLSPQVTGLK	Phospho of S@22[79.9663];Phospho of S@48[79.9663];Phospho of S@50[79.9663]	4	17CPTAC_COprospective_P_PNNL_20170215_B5S1_f05:14937:6	6	6806.29	15.8118	0.107621	0	6806.39	1135.39	18.1981	0	0	0	1000	0.000999001	1	0	Yes	18.1981	18.1981
CPTAC_Prospective_Colon_PNNL_Phosphoproteome_PDC000117	AQPVGFLTVDLHVWPDFHGNRSPLADLTLKGMRTTGYLYIPALAALHSPSSLLSPQVTGLK	Phospho of S@48[79.9663];Phospho of S@50[79.9663];Phospho of S@51[79.9663];iTRAQ 4-plex of K@30[144.1021]	15	04CPTAC_COprospective_P_PNNL_20170215_B1S4_f01:14450:6	6	6950.46	5.50995	0.0382969	0	6950.5	1159.42	19.8541	0	0	6	1000	0.00699301	1	0	Yes	19.8541	19.8541
CPTAC_Prospective_Colon_PNNL_Phosphoproteome_PDC000117	AQPVGFLTVDLHVWPDFHGNRSPLADLTLKGMRTTGYLYIPALAALHSPSSLLSPQVTGLK	Phospho of S@48[79.9663];Phospho of S@50[79.9663];Phospho of S@51[79.9663];iTRAQ 4-plex of K@30[144.1021]	15	04CPTAC_COprospective_P_PNNL_20170215_B1S4_f01:14433:6	6	6950.48	2.66478	0.0185215	0	6950.5	1159.42	23.2268	0	0	2	1000	0.002997	1	0	Yes	23.2268	23.2268
CPTAC_Prospective_Colon_PNNL_Proteome_PDC000116	AQPVGFLTVDLHVWPDFHGNRSPLADLTLKGMRTTGYLYIPALAALHSPSSLLSPQVTGLK	Methylation of K@30[14.0157];Methylation of K@61[14.0157];Phospho of S@22[79.9663];Phospho of S@48[79.9663];Phospho of S@50[79.9663]	5	06CPTAC_COprospective_W_PNNL_20170123_B2S2_f11:19937:6	6	6834.43	-0.749387	-0.00512163	0	6834.42	1140.08	17.9664	0	0	5	1000	0.00599401	1	0	Yes	17.9664	17.9664
Academia_Sinica_LUAD100_Proteome_PDC000219	KAQPVGFLTVDLHVWPDFHGNRSPLADLTLKGMR	Methylation of K@1[14.0157];iTRAQ 4-plex of K@31[144.1021]	1046	20170706_LC_TMTB012_prot_F19_01:66584:4	4	3973.11	4.09733	0.0162792	0	3973.13	994.285	23.9765	0	2915	0	1000	0.000999001	1	0	Yes	8.66712	3.38664
Academia_Sinica_LUAD100_Proteome_PDC000219	KAQPVGFLTVDLHVWPDFHGNRSPLADLTLKGMR	Methylation of K@1[14.0157];iTRAQ 4-plex of K@31[144.1021]	1046	20170301_LC_TMTB3_prot_F16_02:49435:4	4	3973.12	1.45506	0.00578115	0	3973.13	994.288	25.9016	0	2694	0	1000	0.000999001	1	0	Yes	6.57655	1.17157
CPTAC_Prospective_Colon_PNNL_Phosphoproteome_PDC000117	KAQPVGFLTVDLHVWPDFHGNRSPLADLTLKGMR	Methylation of K@1[14.0157]	38	06CPTAC_COprospective_P_PNNL_20170215_B2S2_f06:31109:3	3	3828.98	11.1471	0.0426825	0	3829.03	1277.33	20.4348	0	3866	0	1000	0.000999001	1	0	Yes	7.63492	1.96667
Academia_Sinica_LUAD100_Proteome_PDC000219	SPLADLTLKGMRTTGYLYIPALAALHSPSSLLSPQVTGLKLSQDLDDLAILYLATVQAIALGTR	Methylation of K@9[14.0157];Phospho of S@1[79.9663];Phospho of S@27[79.9663];Phospho of S@29[79.9663]	9	20170825_LC_TMTB013_prot_F05_01:65429:6	6	6988.58	4.39267	0.0306987	0	6988.61	1165.77	13.8607	0	0	9	1000	0.00999001	1	0	Yes	13.8607	13.8607
Academia_Sinica_LUAD100_Proteome_PDC000219	SPLADLTLKGMRTTGYLYIPALAALHSPSSLLSPQVTGLKLSQDLDDLAILYLATVQAIALGTR	Methylation of K@9[14.0157];Phospho of S@29[79.9663];Phospho of S@30[79.9663];Phospho of S@33[79.9663]	8	20170522_LC_TMTB7_prot_F05_02:61651:6	6	6988.59	3.44945	0.0241069	0	6988.61	1165.77	19.0023	0	0	6	1000	0.00699301	1	0	Yes	19.0023	19.0023
Academia_Sinica_LUAD100_Proteome_PDC000219	SPLADLTLKGMRTTGYLYIPALAALHSPSSLLSPQVTGLKLSQDLDDLAILYLATVQAIALGTR	Methylation of K@9[14.0157];Phospho of S@27[79.9663];Phospho of S@29[79.9663];Phospho of S@30[79.9663]	8	20170207_LC_TMTB1_prot_F4_02:67709:7	7	6988.59	3.14568	0.0219839	0	6988.61	999.377	30.1768	0	0	0	1000	0.000999001	1	0	Yes	30.1768	30.1768
Academia_Sinica_LUAD100_Proteome_PDC000219	SPLADLTLKGMRTTGYLYIPALAALHSPSSLLSPQVTGLKLSQDLDDLAILYLATVQAIALGTR	Methylation of K@9[14.0157];Phospho of S@1[79.9663];Phospho of S@27[79.9663];Phospho of S@29[79.9663]	9	20170207_LC_TMTB1_prot_F5_02:60165:6	6	6988.59	3.13504	0.0219096	0	6988.61	1165.77	17.1356	0	0	9	1000	0.00999001	1	0	Yes	17.1356	17.1356
Academia_Sinica_LUAD100_Proteome_PDC000219	SPLADLTLKGMRTTGYLYIPALAALHSPSSLLSPQVTGLKLSQDLDDLAILYLATVQAIALGTR	Methylation of K@9[14.0157];Phospho of S@1[79.9663];Phospho of S@27[79.9663];Phospho of S@29[79.9663]	9	20171205_LC_TMTB018_prot_F05_01:62659:6	6	6988.59	3.44945	0.0241069	0	6988.61	1165.77	17.8405	0	0	9	1000	0.00999001	1	0	Yes	17.8405	17.8405
Academia_Sinica_LUAD100_Proteome_PDC000219	SPLADLTLKGMRTTGYLYIPALAALHSPSSLLSPQVTGLKLSQDLDDLAILYLATVQAIALGTR	Methylation of K@9[14.0157];Phospho of S@27[79.9663];Phospho of S@29[79.9663];iTRAQ 4-plex of K@40[144.1021]	5	2017427_LC_TMTB5_prot_F09_02:60162:5	5	7052.76	-1.56143	-0.0110124	0	7052.75	1411.56	22.2074	0	0	5	1000	0.00599401	1	0	Yes	22.2074	22.2074
Academia_Sinica_LUAD100_Proteome_PDC000219	SPLADLTLKGMRTTGYLYIPALAALHSPSSLLSPQVTGLKLSQDLDDLAILYLATVQAIALGTR	Methylation of K@40[14.0157];Phospho of S@27[79.9663];Phospho of S@29[79.9663];Phospho of S@42[79.9663]	9	20170207_LC_TMTB1_prot_F4_02:67826:6	6	6988.59	2.71584	0.0189799	0	6988.61	1165.77	18.742	0	0	6	1000	0.00699301	1	0	Yes	18.742	18.742
Academia_Sinica_LUAD100_Proteome_PDC000219	SPLADLTLKGMRTTGYLYIPALAALHSPSSLLSPQVTGLKLSQDLDDLAILYLATVQAIALGTR	Methylation of K@40[14.0157];Phospho of S@1[79.9663]	2	20180112_LC_TMTB019_prot_F04_01:44798:5	5	6828.55	18.8863	0.128968	0	6828.68	1366.72	13.7756	0	0	1	1000	0.001998	1	0	Yes	13.7756	13.7756
Academia_Sinica_LUAD100_Proteome_PDC000219	SPLADLTLKGMRTTGYLYIPALAALHSPSSLLSPQVTGLKLSQDLDDLAILYLATVQAIALGTR	Methylation of K@40[14.0157];Phospho of S@27[79.9663];Phospho of S@29[79.9663];Phospho of S@42[79.9663]	9	20181101_LC_TMT_Bacth028_prot_F04-04:55393:6	6	6988.57	5.8599	0.0409526	0	6988.61	1165.77	17.8636	0	0	2	1000	0.002997	1	0	Yes	17.8636	17.8636
Academia_Sinica_LUAD100_Proteome_PDC000219	SPLADLTLKGMRTTGYLYIPALAALHSPSSLLSPQVTGLKLSQDLDDLAILYLATVQAIALGTR	Methylation of K@9[14.0157];Phospho of S@27[79.9663];Phospho of S@29[79.9663];Phospho of S@30[79.9663]	8	20170522_LC_TMTB7_prot_F05_01:60688:6	6	6988.58	4.18307	0.0292338	0	6988.61	1165.77	19.2256	0	0	5	1000	0.00599401	1	0	Yes	19.2256	19.2256
CPTAC_CCRCC_Discovery_Study_Proteome_PDC000127	SPLADLTLKGMRTTGYLYIPALAALHSPSSLLSPQVTGLKLSQDLDDLAILYLATVQAIALGTR	Methylation of K@40[14.0157];Phospho of S@27[79.9663];Phospho of S@29[79.9663]	4	10CPTAC_CCRCC_W_JHU_20180119_LUMOS_f01:44143:6	6	6908.52	18.5756	0.128333	0	6908.65	1152.43	15.7921	0	0	6	1000	0.00699301	1	0	Yes	15.7921	15.7921
CPTAC_CCRCC_Discovery_Study_Proteome_PDC000127	SPLADLTLKGMRTTGYLYIPALAALHSPSSLLSPQVTGLKLSQDLDDLAILYLATVQAIALGTR	Phospho of S@27[79.9663];Phospho of S@29[79.9663];iTRAQ 4-plex of K@9[144.1021];iTRAQ 4-plex of K@40[144.1021]	4	09CPTAC_CCRCC_W_JHU_20171215_LUMOS_f17:49754:6	6	7182.82	2.63903	0.0189557	0	7182.83	1198.14	15.3154	0	0	1	1000	0.001998	1	0	Yes	15.3154	15.3154
CPTAC_CCRCC_Discovery_Study_Proteome_PDC000127	SPLADLTLKGMRTTGYLYIPALAALHSPSSLLSPQVTGLKLSQDLDDLAILYLATVQAIALGTR	Phospho of S@27[79.9663];Phospho of S@29[79.9663];Phospho of S@30[79.9663];Phospho of S@33[79.9663];Phospho of S@42[79.9663]	1	22CPTAC_CCRCC_W_JHU_20180625_LUMOS_f23:37521:5	5	7134.65	-16.2195	-0.115718	0	7134.53	1427.94	17.0001	0	0	0	1000	0.000999001	1	0	Yes	17.0001	17.0001
CPTAC_HNSCC_Discovery_Study_Phosphoproteome_PDC000222	SPLADLTLKGMRTTGYLYIPALAALHSPSSLLSPQVTGLKLSQDLDDLAILYLATVQAIALGTR	Phospho of S@1[79.9663];Phospho of S@33[79.9663];iTRAQ 4-plex of K@9[144.1021]	1	05CPTAC_HNSCC_P_JHU_20190711_LUMOS_fA:41426:6	6	7038.82	-12.5354	-0.0882336	0	7038.73	1174.14	18.1166	0	0	9	1000	0.00999001	1	0	Yes	18.1166	18.1166
CPTAC_HNSCC_Discovery_Study_Phosphoproteome_PDC000222	SPLADLTLKGMRTTGYLYIPALAALHSPSSLLSPQVTGLKLSQDLDDLAILYLATVQAIALGTR	Methylation of K@9[14.0157];Phospho of S@1[79.9663];Phospho of S@27[79.9663];Phospho of S@29[79.9663];iTRAQ 4-plex of K@40[144.1021]	2	11CPTAC_HNSCC_P_JHU_20190726_LUMOS_f05:46040:5	5	7132.65	9.22401	0.0657922	0	7132.71	1427.54	14.7519	0	0	3	1000	0.003996	1	0	Yes	14.7519	14.7519
CPTAC_HNSCC_Discovery_Study_Phosphoproteome_PDC000222	SPLADLTLKGMRTTGYLYIPALAALHSPSSLLSPQVTGLKLSQDLDDLAILYLATVQAIALGTR	Methylation of K@9[14.0157];Methylation of K@40[14.0157]	7	01CPTAC_HNSCC_P_JHU_20190702_LUMOS_f09:33004:6	6	6762.8	-10.5209	-0.0711501	0	6762.73	1128.14	15.7497	0	0	4	1000	0.004995	1	0	Yes	15.7497	1.84831
CPTAC_HNSCC_Discovery_Study_Proteome_PDC000221	SPLADLTLKGMRTTGYLYIPALAALHSPSSLLSPQVTGLKLSQDLDDLAILYLATVQAIALGTR	Phospho of S@27[79.9663];Phospho of S@29[79.9663];Phospho of S@30[79.9663];iTRAQ 4-plex of K@40[144.1021]	3	18CPTAC_HNSCC_W_JHU_20190927_LUMOS_f24:49068:6	6	7118.68	3.21305	0.0228727	0	7118.7	1187.45	22.5635	0	0	6	1000	0.00699301	1	0	Yes	22.5635	22.5635
CPTAC_LSCC_Discovery_Study_Acetylome_PDC000233	SPLADLTLKGMRTTGYLYIPALAALHSPSSLLSPQVTGLKLSQDLDDLAILYLATVQAIALGTR	Methylation of K@9[14.0157];Phospho of S@27[79.9663];Phospho of S@42[79.9663];iTRAQ 4-plex of K@40[144.1021]	1	15CPTAC_LSCC_AcK_BI_20191130_KL_f01:92072:4	4	7052.79	-5.98556	-0.0422146	0	7052.75	1764.2	15.6686	0	0	4	1000	0.004995	1	0	Yes	15.6686	15.6686
CPTAC_LSCC_Discovery_Study_Acetylome_PDC000233	SPLADLTLKGMRTTGYLYIPALAALHSPSSLLSPQVTGLKLSQDLDDLAILYLATVQAIALGTR	Methylation of K@9[14.0157];Phospho of S@27[79.9663];Phospho of S@29[79.9663];Phospho of S@30[79.9663]	1	08CPTAC_LSCC_AcK_BI_20191115_KL_f02:89564:4	4	6988.64	-3.66343	-0.0256023	0	6988.61	1748.17	13.8936	0	0	4	1000	0.004995	1	0	Yes	13.8936	13.8936
CPTAC_LSCC_Discovery_Study_Proteome_PDC000234	SPLADLTLKGMRTTGYLYIPALAALHSPSSLLSPQVTGLKLSQDLDDLAILYLATVQAIALGTR	Methylation of K@40[14.0157];Phospho of S@29[79.9663];Phospho of S@33[79.9663];Phospho of S@42[79.9663];iTRAQ 4-plex of K@9[144.1021]	10	01CPTAC_LSCC_W_BI_20190615_KL_f22:45092:6	6	7132.69	4.03173	0.0287572	0	7132.71	1189.79	22.8089	0	0	0	1000	0.000999001	1	0	Yes	22.8089	22.8089
CPTAC_LSCC_Discovery_Study_Proteome_PDC000234	SPLADLTLKGMRTTGYLYIPALAALHSPSSLLSPQVTGLKLSQDLDDLAILYLATVQAIALGTR	Methylation of K@40[14.0157];Phospho of S@29[79.9663];Phospho of S@30[79.9663];Phospho of S@42[79.9663];iTRAQ 4-plex of K@9[144.1021]	7	02CPTAC_LSCC_W_BI_20190618_KL_f24:45358:6	6	7132.7	2.28609	0.016306	0	7132.71	1189.79	20.2456	0	0	3	1000	0.003996	1	0	Yes	20.2456	20.2456
CPTAC_LSCC_Discovery_Study_Proteome_PDC000234	SPLADLTLKGMRTTGYLYIPALAALHSPSSLLSPQVTGLKLSQDLDDLAILYLATVQAIALGTR	Methylation of K@9[14.0157];Phospho of S@29[79.9663]	1	08CPTAC_LSCC_W_BI_20190717_KL_f11:39993:6	6	6828.57	15.8224	0.108046	0	6828.68	1139.1	19.9908	0	0	9	1000	0.00999001	1	0	Yes	19.9908	19.9908
CPTAC_LSCC_Discovery_Study_Ubiquitylome_PDC000237	SPLADLTLKGMRTTGYLYIPALAALHSPSSLLSPQVTGLKLSQDLDDLAILYLATVQAIALGTR	Phospho of S@27[79.9663];Phospho of S@29[79.9663];Phospho of S@30[79.9663];iTRAQ 4-plex of K@40[144.1021]	1	02CPTAC_LSCC_U_BI_20200212_BD_02:59795:4	4	7118.74	-6.47921	-0.0461235	0	7118.7	1780.69	12.2461	0	0	5	1000	0.00599401	1	0	Yes	12.2461	12.2461
CPTAC_LSCC_Discovery_Study_Ubiquitylome_PDC000237	SPLADLTLKGMRTTGYLYIPALAALHSPSSLLSPQVTGLKLSQDLDDLAILYLATVQAIALGTR	Methylation of K@40[14.0157];Phospho of S@1[79.9663];Phospho of S@29[79.9663];Phospho of S@30[79.9663];iTRAQ 4-plex of K@9[144.1021]	1	15CPTAC_LSCC_U_BI_20200331_BD_01:63973:4	4	7132.74	-3.17705	-0.022661	0	7132.71	1784.19	13.6452	0	0	4	1000	0.004995	1	0	Yes	13.6452	13.6452
CPTAC_LSCC_Discovery_Study_Ubiquitylome_PDC000237	SPLADLTLKGMRTTGYLYIPALAALHSPSSLLSPQVTGLKLSQDLDDLAILYLATVQAIALGTR	Phospho of S@42[79.9663];iTRAQ 4-plex of K@40[144.1021]	1	14CPTAC_LSCC_U_BI_20200331_BD_01:57654:4	4	6958.79	-3.47701	-0.0241957	0	6958.77	1740.7	12.3004	0	0	2	1000	0.002997	1	0	Yes	12.3004	12.3004
CPTAC_LUAD_Discovery_Study_Acetylome_PDC000224	SPLADLTLKGMRTTGYLYIPALAALHSPSSLLSPQVTGLKLSQDLDDLAILYLATVQAIALGTR	Phospho of S@27[79.9663];Phospho of S@29[79.9663];iTRAQ 4-plex of K@40[144.1021]	1	16CPTAC_LUAD_AcK_BI_20190120_BD_f03:107567:4	4	7038.86	-17.6553	-0.124271	0	7038.73	1760.72	15.5932	0	0	0	1000	0.000999001	1	0	Yes	15.5932	15.5932
CPTAC_LUAD_Discovery_Study_Acetylome_PDC000224	SPLADLTLKGMRTTGYLYIPALAALHSPSSLLSPQVTGLKLSQDLDDLAILYLATVQAIALGTR	Phospho of S@1[79.9663];iTRAQ 4-plex of K@40[144.1021]	1	14CPTAC_LUAD_AcK_BI_20190118_BD_f02:38674:5	5	6958.78	-2.1156	-0.014722	0	6958.77	1392.76	12.9924	0	0	0	1000	0.000999001	1	0	Yes	12.9924	12.9924
CPTAC_LUAD_Discovery_Study_Phosphoproteome_PDC000149	SPLADLTLKGMRTTGYLYIPALAALHSPSSLLSPQVTGLKLSQDLDDLAILYLATVQAIALGTR	Phospho of S@27[79.9663];Phospho of S@29[79.9663];Phospho of S@30[79.9663]	2	17CPTAC_LUAD_P_BI_20180615_BD_f02:36145:6	6	6974.58	2.19264	0.0152927	0	6974.6	1163.44	19.5634	0	0	8	1000	0.00899101	1	0	Yes	19.5634	19.5634
CPTAC_LUAD_Discovery_Study_Phosphoproteome_PDC000149	SPLADLTLKGMRTTGYLYIPALAALHSPSSLLSPQVTGLKLSQDLDDLAILYLATVQAIALGTR	Phospho of S@27[79.9663];Phospho of S@29[79.9663];Phospho of S@30[79.9663]	2	16CPTAC_LUAD_P_BI_20180614_BD_f02:35520:6	6	6974.63	-4.42317	-0.0308498	0	6974.6	1163.45	21.9829	0	0	2	1000	0.002997	1	0	Yes	21.9829	21.9829
CPTAC_LUAD_Discovery_Study_Phosphoproteome_PDC000149	SPLADLTLKGMRTTGYLYIPALAALHSPSSLLSPQVTGLKLSQDLDDLAILYLATVQAIALGTR	iTRAQ 4-plex of K@40[144.1021]	1	12CPTAC_LUAD_P_BI_20180807_BD_f01:22639:5	5	6878.74	8.1669	0.0561785	0	6878.8	1376.76	24.9936	0	0	0	1000	0.000999001	1	0	Yes	24.9936	4.48689
CPTAC_LUAD_Discovery_Study_Proteome_PDC000153	SPLADLTLKGMRTTGYLYIPALAALHSPSSLLSPQVTGLKLSQDLDDLAILYLATVQAIALGTR	Phospho of S@27[79.9663];Phospho of S@33[79.9663];iTRAQ 4-plex of K@9[144.1021]	1	01CPTAC_LUAD_W_BI_20180515_KR_f12:49577:4	4	7038.69	6.27756	0.0441861	0	7038.73	1760.68	13.3466	0	0	7	1000	0.00799201	1	0	Yes	13.3466	13.3466
CPTAC_LUAD_Discovery_Study_Proteome_PDC000153	SPLADLTLKGMRTTGYLYIPALAALHSPSSLLSPQVTGLKLSQDLDDLAILYLATVQAIALGTR	Methylation of K@40[14.0157];Phospho of S@1[79.9663];Phospho of S@27[79.9663];Phospho of S@42[79.9663]	3	04CPTAC_LUAD_W_BI_20180524_KR_f10:46294:6	6	6988.55	8.68956	0.060728	0	6988.61	1165.77	23.3372	0	0	3	1000	0.003996	1	0	Yes	23.3372	23.3372
CPTAC_LUAD_Discovery_Study_Proteome_PDC000153	SPLADLTLKGMRTTGYLYIPALAALHSPSSLLSPQVTGLKLSQDLDDLAILYLATVQAIALGTR	Methylation of K@40[14.0157];Phospho of S@29[79.9663];Phospho of S@30[79.9663];Phospho of S@42[79.9663];iTRAQ 4-plex of K@9[144.1021]	1	10CPTAC_LUAD_W_BI_20180626_KR_f21:42944:6	6	7132.72	-1.2052	-0.00859633	0	7132.71	1189.79	16.6192	0	0	6	1000	0.00699301	1	0	Yes	16.6192	16.6192
CPTAC_LUAD_Discovery_Study_Proteome_PDC000153	SPLADLTLKGMRTTGYLYIPALAALHSPSSLLSPQVTGLKLSQDLDDLAILYLATVQAIALGTR	Methylation of K@40[14.0157];Phospho of S@29[79.9663];Phospho of S@33[79.9663];Phospho of S@42[79.9663]	3	02CPTAC_LUAD_W_BI_20180518_KR_f09:46622:6	6	6988.56	7.11753	0.0497416	0	6988.61	1165.77	21.2375	0	0	3	1000	0.003996	1	0	Yes	21.2375	21.2375
CPTAC_LUAD_Discovery_Study_Proteome_PDC000153	SPLADLTLKGMRTTGYLYIPALAALHSPSSLLSPQVTGLKLSQDLDDLAILYLATVQAIALGTR	Methylation of K@40[14.0157]	1	14CPTAC_LUAD_W_BI_20180711_KL_f08:22367:6	6	6748.78	-10.0038	-0.0675131	0	6748.71	1125.8	23.0799	0	0	1	1000	0.001998	1	0	Yes	23.0799	10.7092
CPTAC_Prospective_Breast_BI_Acetylome_PDC000239	SPLADLTLKGMRTTGYLYIPALAALHSPSSLLSPQVTGLKLSQDLDDLAILYLATVQAIALGTR	Methylation of K@9[14.0157];iTRAQ 4-plex of K@40[144.1021]	1	10CPTAC_BCProspective_AcK_BI_20170918_BL_F5:41156:6	6	6892.81	0.868279	0.00598489	0	6892.82	1149.81	12.2162	0	0	8	1000	0.00899101	1	0	Yes	12.2162	12.2162
CPTAC_Prospective_Breast_BI_Acetylome_PDC000239	SPLADLTLKGMRTTGYLYIPALAALHSPSSLLSPQVTGLKLSQDLDDLAILYLATVQAIALGTR	Methylation of K@9[14.0157]	1	11CPTAC_BCProspective_AcK_BI_20170928_BL_F3:44126:5	5	6748.69	2.75523	0.0185942	0	6748.71	1350.75	13.0159	0	0	2	1000	0.002997	1	0	Yes	13.0159	13.0159
CPTAC_Prospective_Breast_BI_Phosphoproteome_PDC000121	SPLADLTLKGMRTTGYLYIPALAALHSPSSLLSPQVTGLKLSQDLDDLAILYLATVQAIALGTR	Methylation of K@9[14.0157];Methylation of K@40[14.0157]	1	03CPTAC_BCprospective_P_BI_20161024_BL_f12:49825:4	4	6762.81	-12.5284	-0.0847265	0	6762.73	1691.71	18.6213	0	0	7	1000	0.00799201	1	0	Yes	18.6213	18.6213
CPTAC_Prospective_Breast_BI_Phosphoproteome_PDC000121	SPLADLTLKGMRTTGYLYIPALAALHSPSSLLSPQVTGLKLSQDLDDLAILYLATVQAIALGTR	Methylation of K@9[14.0157];Methylation of K@40[14.0157];Phospho of S@27[79.9663];Phospho of S@29[79.9663];Phospho of S@30[79.9663]	3	16CPTAC_BCProspective_P_BI_20170622_BL_fA:43880:6	6	7002.51	17.4615	0.122276	0	7002.63	1168.09	16.4424	0	0	7	1000	0.00799201	1	0	Yes	16.4424	16.4424
CPTAC_Prospective_Breast_BI_Proteome_PDC000120	SPLADLTLKGMRTTGYLYIPALAALHSPSSLLSPQVTGLKLSQDLDDLAILYLATVQAIALGTR	iTRAQ 4-plex of K@9[144.1021]	1	03CPTAC_BCprospective_W_BI_20160919_BL_f21:41358:5	5	6878.7	14.7329	0.101344	0	6878.8	1376.75	13.6277	0	0	5	1000	0.00599401	1	0	Yes	13.6277	13.6277
CPTAC_Prospective_Breast_BI_Proteome_PDC000120	SPLADLTLKGMRTTGYLYIPALAALHSPSSLLSPQVTGLKLSQDLDDLAILYLATVQAIALGTR	Phospho of S@1[79.9663];Phospho of S@27[79.9663];Phospho of S@29[79.9663];Phospho of S@30[79.9663];Phospho of S@42[79.9663]	4	17CPTAC_BCProspective_W_BI_20170613_BL_f24:31998:6	6	7134.55	-3.46225	-0.0247015	0	7134.53	1190.1	14.393	0	0	5	1000	0.00599401	1	0	Yes	14.393	14.393
CPTAC_Prospective_Breast_BI_Proteome_PDC000120	SPLADLTLKGMRTTGYLYIPALAALHSPSSLLSPQVTGLKLSQDLDDLAILYLATVQAIALGTR	Phospho of S@27[79.9663];Phospho of S@42[79.9663]	2	05CPTAC_BCprospective_W_BI_20161021_BL_f11:42597:5	5	6894.53	15.0403	0.103697	0	6894.63	1379.91	12.6456	0	0	9	1000	0.00999001	1	0	Yes	12.6456	12.6456
CPTAC_Prospective_Breast_BI_Proteome_PDC000120	SPLADLTLKGMRTTGYLYIPALAALHSPSSLLSPQVTGLKLSQDLDDLAILYLATVQAIALGTR	Methylation of K@9[14.0157];Phospho of S@1[79.9663];Phospho of S@30[79.9663];Phospho of S@33[79.9663]	1	02CPTAC_BCprospective_W_BI_20160913_BL_f17:47888:6	6	6988.58	4.39267	0.0306987	0	6988.61	1165.77	23.9994	0	0	0	1000	0.000999001	1	0	Yes	23.9994	23.9994
CPTAC_Prospective_Breast_BI_Proteome_PDC000120	SPLADLTLKGMRTTGYLYIPALAALHSPSSLLSPQVTGLKLSQDLDDLAILYLATVQAIALGTR	Methylation of K@9[14.0157];Phospho of S@27[79.9663];iTRAQ 4-plex of K@40[144.1021]	3	07CPTAC_BCprospective_W_BI_20161119_BA_f17:47184:6	6	6972.65	18.9985	0.132472	0	6972.78	1163.12	19.0085	0	0	9	1000	0.00999001	1	0	Yes	19.0085	19.0085
Academia_Sinica_LUAD100_Phosphoproteome_PDC000220	GMRTTGYLYIPALAALHSPSSLLSPQVTGLKLSQDLDDLAILYLATVQAIALGTRFIIEAMEAAGHSISTLFLCG	Phospho of S@18[79.9663];Phospho of S@20[79.9663];Phospho of S@33[79.9663];Carbamidomethylation of C@74[57.0215]	1	20170821_LC_TMTB13_phospho_F07_01:57195:6	6	8184.14	-5.96821	-0.0488444	0	8184.09	1365.03	12.6827	0	0	9	1000	0.00999001	1	0	Yes	12.6827	12.6827
CPTAC_CCRCC_Discovery_Study_Phosphoproteme_PDC000128	GMRTTGYLYIPALAALHSPSSLLSPQVTGLKLSQDLDDLAILYLATVQAIALGTRFIIEAMEAAGHSISTLFLCG	Palmitoylation of C@74[238.2297];Phospho of S@18[79.9663];Phospho of S@20[79.9663];Phospho of S@21[79.9663];iTRAQ 4-plex of K@31[144.1021]	1	05CPTAC_CCRCC_P_JHU_20171117_LUMOS_f11:5693:6	6	8509.47	-7.8103	-0.066461	0	8509.4	1419.25	12.591	0	0	7	1000	0.00799201	1	0	Yes	12.591	12.591
CPTAC_CCRCC_Discovery_Study_Phosphoproteme_PDC000128	GMRTTGYLYIPALAALHSPSSLLSPQVTGLKLSQDLDDLAILYLATVQAIALGTRFIIEAMEAAGHSISTLFLCG	Palmitoylation of C@74[238.2297];Methylation of K@31[14.0157];Phospho of S@18[79.9663];Phospho of S@67[79.9663];Phospho of S@69[79.9663]	3	15CPTAC_CCRCC_P_JHU_20180321_LUMOS_f02:12657:6	6	8379.39	-8.83317	-0.0740159	0	8379.32	1397.57	13.1336	0	0	7	1000	0.00799201	1	0	Yes	13.1336	13.1336
CPTAC_CCRCC_Discovery_Study_Phosphoproteme_PDC000128	GMRTTGYLYIPALAALHSPSSLLSPQVTGLKLSQDLDDLAILYLATVQAIALGTRFIIEAMEAAGHSISTLFLCG	Palmitoylation of C@74[238.2297];Methylation of K@31[14.0157];Phospho of S@18[79.9663];Phospho of S@67[79.9663];Phospho of S@69[79.9663]	3	06CPTAC_CCRCC_P_JHU_20171124_LUMOS_f03:12421:6	6	8379.39	-9.44503	-0.0791428	0	8379.32	1397.57	13.1854	0	0	8	1000	0.00899101	1	0	Yes	13.1854	13.1854
CPTAC_CCRCC_Discovery_Study_Phosphoproteme_PDC000128	GMRTTGYLYIPALAALHSPSSLLSPQVTGLKLSQDLDDLAILYLATVQAIALGTRFIIEAMEAAGHSISTLFLCG	Palmitoylation of C@74[238.2297];Methylation of K@31[14.0157];Phospho of S@18[79.9663];Phospho of S@67[79.9663];Phospho of S@69[79.9663]	3	03CPTAC_CCRCC_P_JHU_20171110_LUMOS_f03:11344:6	6	8379.43	-14.2525	-0.119426	0	8379.32	1397.58	12.9942	0	0	7	1000	0.00799201	1	0	Yes	12.9942	12.9942
CPTAC_CCRCC_Discovery_Study_Proteome_PDC000127	GMRTTGYLYIPALAALHSPSSLLSPQVTGLKLSQDLDDLAILYLATVQAIALGTRFIIEAMEAAGHSISTLFLCG	Phospho of S@18[79.9663];Phospho of S@67[79.9663];iTRAQ 4-plex of K@31[144.1021];Carbamidomethylation of C@74[57.0215]	1	17CPTAC_CCRCC_W_JHU_20180517_LUMOS_f03:42933:6	6	8248.16	8.69888	0.0717503	0	8248.23	1375.7	15.8208	0	0	7	1000	0.00799201	1	0	Yes	15.8208	15.8208
CPTAC_HNSCC_Discovery_Study_Proteome_PDC000221	GMRTTGYLYIPALAALHSPSSLLSPQVTGLKLSQDLDDLAILYLATVQAIALGTRFIIEAMEAAGHSISTLFLCG	Phospho of S@18[79.9663];Phospho of S@20[79.9663];iTRAQ 4-plex of K@31[144.1021];Carbamidomethylation of C@74[57.0215]	3	01CPTAC_HNSCC_W_JHU_20190507_LUMOS_f17:32263:6	6	8248.33	-12.1685	-0.100369	0	8248.23	1375.73	28.2647	0	0	0	1000	0.000999001	1	0	Yes	28.2647	28.2647
CPTAC_HNSCC_Discovery_Study_Proteome_PDC000221	GMRTTGYLYIPALAALHSPSSLLSPQVTGLKLSQDLDDLAILYLATVQAIALGTRFIIEAMEAAGHSISTLFLCG	Phospho of S@18[79.9663];Phospho of S@20[79.9663];iTRAQ 4-plex of K@31[144.1021];Carbamidomethylation of C@74[57.0215]	3	07CPTAC_HNSCC_W_JHU_20190607_LUMOS_f17:34463:6	6	8248.35	-14.5661	-0.120144	0	8248.23	1375.73	24.6011	0	0	5	1000	0.00599401	1	0	Yes	24.6011	24.6011
CPTAC_LSCC_Discovery_Study_Phosphoproteome_PDC000232	GMRTTGYLYIPALAALHSPSSLLSPQVTGLKLSQDLDDLAILYLATVQAIALGTRFIIEAMEAAGHSISTLFLCG	Palmitoylation of C@74[238.2297];Methylation of K@31[14.0157];Phospho of S@67[79.9663];Phospho of S@69[79.9663]	3	02CPTAC_LSCC_P_BI_20190625_BD_f06:20588:6	6	8299.43	-10.1271	-0.0840481	0	8299.35	1384.25	18.9494	0	0	5	1000	0.00599401	1	0	Yes	18.9494	18.9494
CPTAC_LSCC_Discovery_Study_Phosphoproteome_PDC000232	GMRTTGYLYIPALAALHSPSSLLSPQVTGLKLSQDLDDLAILYLATVQAIALGTRFIIEAMEAAGHSISTLFLCG	Phospho of S@18[79.9663];Phospho of S@67[79.9663];Phospho of S@69[79.9663];iTRAQ 4-plex of K@31[144.1021];Carbamidomethylation of C@74[57.0215]	1	11CPTAC_LSCC_P_BI_20190802_BD_f09:33026:6	6	8328.17	2.87231	0.0239212	0	8328.19	1389.04	13.1641	0	0	2	1000	0.002997	1	0	Yes	13.1641	13.1641
CPTAC_LSCC_Discovery_Study_Phosphoproteome_PDC000232	GMRTTGYLYIPALAALHSPSSLLSPQVTGLKLSQDLDDLAILYLATVQAIALGTRFIIEAMEAAGHSISTLFLCG	Carbamidomethylation of C@74[57.0215]	20	14CPTAC_LSCC_P_BI_20190809_BD_f07:27093:5	5	7944.27	-9.65433	-0.0766959	0	7944.19	1589.86	14.194	0	0	5	1000	0.00599401	1	0	Yes	14.194	14.194
CPTAC_LSCC_Discovery_Study_Phosphoproteome_PDC000232	GMRTTGYLYIPALAALHSPSSLLSPQVTGLKLSQDLDDLAILYLATVQAIALGTRFIIEAMEAAGHSISTLFLCG	Methylation of K@31[14.0157];Phospho of S@18[79.9663];Phospho of S@20[79.9663];Carbamidomethylation of C@74[57.0215]	1	09CPTAC_LSCC_P_BI_20190729_BD_f09:8831:5	5	8118.25	-13.3634	-0.108486	0	8118.14	1624.66	13.3965	0	0	0	1000	0.000999001	1	0	Yes	13.3965	13.3965
CPTAC_LSCC_Discovery_Study_Phosphoproteome_PDC000232	GMRTTGYLYIPALAALHSPSSLLSPQVTGLKLSQDLDDLAILYLATVQAIALGTRFIIEAMEAAGHSISTLFLCG	Methylation of K@31[14.0157];Phospho of S@67[79.9663];Phospho of S@69[79.9663];Carbamidomethylation of C@74[57.0215]	3	08CPTAC_LSCC_P_BI_20190718_BD_f02:23763:5	5	8118.25	-13.0627	-0.106045	0	8118.14	1624.66	17.2936	0	0	0	1000	0.000999001	1	0	Yes	17.2936	17.2936
CPTAC_LSCC_Discovery_Study_Phosphoproteome_PDC000232	GMRTTGYLYIPALAALHSPSSLLSPQVTGLKLSQDLDDLAILYLATVQAIALGTRFIIEAMEAAGHSISTLFLCG	Palmitoylation of C@74[238.2297];Methylation of K@31[14.0157];Phospho of S@67[79.9663];Phospho of S@69[79.9663]	3	21CPTAC_LSCC_P_BI_20190905_BD_f08:17019:6	6	8299.41	-7.5678	-0.0628078	0	8299.35	1384.24	15.6499	0	0	5	1000	0.00599401	1	0	Yes	15.6499	15.6499
CPTAC_LSCC_Discovery_Study_Phosphoproteome_PDC000232	GMRTTGYLYIPALAALHSPSSLLSPQVTGLKLSQDLDDLAILYLATVQAIALGTRFIIEAMEAAGHSISTLFLCG	Palmitoylation of C@74[238.2297];Methylation of K@31[14.0157];Phospho of S@67[79.9663];Phospho of S@69[79.9663]	3	04CPTAC_LSCC_P_BI_20190705_BD_f07:19131:6	6	8299.45	-12.0686	-0.100161	0	8299.35	1384.25	15.9275	0	0	9	1000	0.00999001	1	0	Yes	15.9275	15.9275
CPTAC_LSCC_Discovery_Study_Phosphoproteome_PDC000232	GMRTTGYLYIPALAALHSPSSLLSPQVTGLKLSQDLDDLAILYLATVQAIALGTRFIIEAMEAAGHSISTLFLCG	Phospho of S@67[79.9663];Phospho of S@69[79.9663];iTRAQ 4-plex of K@31[144.1021];Carbamidomethylation of C@74[57.0215]	1	01CPTAC_LSCC_P_BI_20190619_BD_f04:42081:6	6	8248.29	-7.81746	-0.0644802	0	8248.23	1375.72	12.2874	0	0	3	1000	0.003996	1	0	Yes	12.2874	12.2874
CPTAC_LSCC_Discovery_Study_Phosphoproteome_PDC000232	GMRTTGYLYIPALAALHSPSSLLSPQVTGLKLSQDLDDLAILYLATVQAIALGTRFIIEAMEAAGHSISTLFLCG	Methylation of K@31[14.0157];Phospho of S@18[79.9663];Phospho of S@67[79.9663];Carbamidomethylation of C@74[57.0215]	3	12CPTAC_LSCC_P_BI_20190804_BD_f02:26035:5	5	8118.25	-12.9123	-0.104824	0	8118.14	1624.66	13.8785	0	0	4	1000	0.004995	1	0	Yes	13.8785	13.8785
CPTAC_LSCC_Discovery_Study_Phosphoproteome_PDC000232	GMRTTGYLYIPALAALHSPSSLLSPQVTGLKLSQDLDDLAILYLATVQAIALGTRFIIEAMEAAGHSISTLFLCG	Phospho of S@24[79.9663];iTRAQ 4-plex of K@31[144.1021];Carbamidomethylation of C@74[57.0215]	1	11CPTAC_LSCC_P_BI_20190802_BD_f09:35880:6	6	8168.37	-13.0675	-0.106739	0	8168.26	1362.4	23.3601	0	0	0	1000	0.000999001	1	0	Yes	23.3601	23.3601
CPTAC_LSCC_Discovery_Study_Proteome_PDC000234	GMRTTGYLYIPALAALHSPSSLLSPQVTGLKLSQDLDDLAILYLATVQAIALGTRFIIEAMEAAGHSISTLFLCG	iTRAQ 4-plex of K@31[144.1021];Carbamidomethylation of C@74[57.0215]	2	07CPTAC_LSCC_W_BI_20190714_KL_f03:34806:6	6	8088.4	-12.9882	-0.105052	0	8088.29	1349.07	20.819	0	0	2	1000	0.002997	1	0	Yes	20.819	20.819
CPTAC_LSCC_Discovery_Study_Proteome_PDC000234	GMRTTGYLYIPALAALHSPSSLLSPQVTGLKLSQDLDDLAILYLATVQAIALGTRFIIEAMEAAGHSISTLFLCG	Phospho of S@18[79.9663];Phospho of S@20[79.9663];Phospho of S@21[79.9663];Phospho of S@24[79.9663];iTRAQ 4-plex of K@31[144.1021];Carbamidomethylation of C@74[57.0215]	1	09CPTAC_LSCC_W_BI_20190722_KL_f12:7862:6	6	8408.33	-19.8296	-0.16673	0	8408.16	1402.4	13.9349	0	0	2	1000	0.002997	1	0	Yes	13.9349	13.9349
CPTAC_LSCC_Discovery_Study_Ubiquitylome_PDC000237	GMRTTGYLYIPALAALHSPSSLLSPQVTGLKLSQDLDDLAILYLATVQAIALGTRFIIEAMEAAGHSISTLFLCG	Phospho of S@18[79.9663];iTRAQ 4-plex of K@31[144.1021];Carbamidomethylation of C@74[57.0215]	1	06CPTAC_LSCC_U_BI_20200215_BD_01:56844:5	5	8168.42	-19.1291	-0.156252	0	8168.26	1634.69	12.4336	0	0	9	1000	0.00999001	1	0	Yes	12.4336	12.4336
CPTAC_LUAD_Discovery_Study_Acetylome_PDC000224	GMRTTGYLYIPALAALHSPSSLLSPQVTGLKLSQDLDDLAILYLATVQAIALGTRFIIEAMEAAGHSISTLFLCG	Phospho of S@18[79.9663];Phospho of S@20[79.9663];Carbamidomethylation of C@74[57.0215]	1	18CPTAC_LUAD_AcK_BI_20190321_BD_f04:105141:5	5	8104.28	-19.3545	-0.156851	0	8104.13	1621.86	16.6421	0	0	6	1000	0.00699301	1	0	Yes	16.6421	16.6421
CPTAC_LUAD_Discovery_Study_Phosphoproteome_PDC000149	GMRTTGYLYIPALAALHSPSSLLSPQVTGLKLSQDLDDLAILYLATVQAIALGTRFIIEAMEAAGHSISTLFLCG	Palmitoylation of C@74[238.2297];Phospho of S@18[79.9663]	1	09CPTAC_LUAD_P_BI_20180509_BD_f01:19559:6	6	8205.25	13.7922	0.11317	0	8205.37	1368.55	12.9311	0	0	6	1000	0.00699301	1	0	Yes	12.9311	12.9311
CPTAC_LUAD_Discovery_Study_Phosphoproteome_PDC000149	GMRTTGYLYIPALAALHSPSSLLSPQVTGLKLSQDLDDLAILYLATVQAIALGTRFIIEAMEAAGHSISTLFLCG	Palmitoylation of C@74[238.2297];Methylation of K@31[14.0157]	1	10CPTAC_LUAD_P_BI_20180513_BD_f02:25925:5	5	8139.41	0.982366	0.00799589	0	8139.42	1628.89	14.8575	0	0	7	1000	0.00799201	1	0	Yes	14.8575	14.8575
CPTAC_LUAD_Discovery_Study_Phosphoproteome_PDC000149	GMRTTGYLYIPALAALHSPSSLLSPQVTGLKLSQDLDDLAILYLATVQAIALGTRFIIEAMEAAGHSISTLFLCG	Palmitoylation of C@74[238.2297];Phospho of S@18[79.9663];Phospho of S@20[79.9663];Phospho of S@21[79.9663];iTRAQ 4-plex of K@31[144.1021]	1	14CPTAC_LUAD_P_BI_20180528_BD_f11:6504:6	6	8509.5	-11.3393	-0.0964903	0	8509.4	1419.26	13.7945	0	0	6	1000	0.00699301	1	0	Yes	13.7945	13.7945
CPTAC_LUAD_Discovery_Study_Proteome_PDC000153	GMRTTGYLYIPALAALHSPSSLLSPQVTGLKLSQDLDDLAILYLATVQAIALGTRFIIEAMEAAGHSISTLFLCG	Carbamidomethylation of C@74[57.0215]	3	23CPTAC_LUAD_W_BI_20180822_KR_f09:46317:6	6	7944.13	8.13346	0.0646138	0	7944.19	1325.03	18.07	0	0	6	1000	0.00699301	1	0	Yes	18.07	18.07
CPTAC_PDA_Discovery_Study_Phosphoproteome_PDC000271	GMRTTGYLYIPALAALHSPSSLLSPQVTGLKLSQDLDDLAILYLATVQAIALGTRFIIEAMEAAGHSISTLFLCG	Palmitoylation of C@74[238.2297];Methylation of K@31[14.0157];Phospho of S@18[79.9663];Phospho of S@24[79.9663]	1	17CPTAC_PDA_P_JHU_20191227_LUMOS_f02:40769:6	6	8299.37	-2.27277	-0.0188625	0	8299.35	1384.24	21.1261	0	0	0	1000	0.000999001	1	0	Yes	21.1261	21.1261
CPTAC_Prospective_Breast_BI_Phosphoproteome_PDC000121	GMRTTGYLYIPALAALHSPSSLLSPQVTGLKLSQDLDDLAILYLATVQAIALGTRFIIEAMEAAGHSISTLFLCG	Palmitoylation of C@74[238.2297];Methylation of K@31[14.0157];Phospho of S@67[79.9663]	2	08CPTAC_BCprospective_P_BI_20170206_BL_f06:53939:6	6	8219.55	-19.9115	-0.16366	0	8219.38	1370.93	12.7529	0	0	3	1000	0.003996	1	0	Yes	12.7529	12.7529
CPTAC_Prospective_Breast_BI_Phosphoproteome_PDC000121	GMRTTGYLYIPALAALHSPSSLLSPQVTGLKLSQDLDDLAILYLATVQAIALGTRFIIEAMEAAGHSISTLFLCG	Palmitoylation of C@74[238.2297];Phospho of S@18[79.9663];Phospho of S@33[79.9663];Phospho of S@67[79.9663]	2	07CPTAC_BCprospective_P_BI_20170204_BL_f04:30961:6	6	8365.39	-10.2518	-0.0857597	0	8365.3	1395.24	23.9628	0	0	1	1000	0.001998	1	0	Yes	23.9628	23.9628
CPTAC_Prospective_Breast_BI_Phosphoproteome_PDC000121	GMRTTGYLYIPALAALHSPSSLLSPQVTGLKLSQDLDDLAILYLATVQAIALGTRFIIEAMEAAGHSISTLFLCG	Phospho of S@18[79.9663];Carbamidomethylation of C@74[57.0215]	1	08CPTAC_BCprospective_P_BI_20170206_BL_f07:6376:6	6	8024.25	-11.4172	-0.0916138	0	8024.16	1338.38	13.1234	0	0	2	1000	0.002997	1	0	Yes	13.1234	13.1234
CPTAC_Prospective_Breast_BI_Phosphoproteome_PDC000121	GMRTTGYLYIPALAALHSPSSLLSPQVTGLKLSQDLDDLAILYLATVQAIALGTRFIIEAMEAAGHSISTLFLCG	Methylation of K@31[14.0157];Carbamidomethylation of C@74[57.0215]	1	07CPTAC_BCprospective_P_BI_20170204_BL_f10:36501:6	6	7958.28	-8.81188	-0.0701268	0	7958.21	1327.39	12.5272	0	0	7	1000	0.00799201	1	0	Yes	12.5272	12.5272
CPTAC_Prospective_Breast_BI_Phosphoproteome_PDC000121	GMRTTGYLYIPALAALHSPSSLLSPQVTGLKLSQDLDDLAILYLATVQAIALGTRFIIEAMEAAGHSISTLFLCG	Palmitoylation of C@74[238.2297];Phospho of S@18[79.9663];Phospho of S@33[79.9663];Phospho of S@67[79.9663]	2	03CPTAC_BCprospective_P_BI_20161024_BL_f04:28736:6	6	8365.41	-12.7909	-0.107	0	8365.3	1395.24	20.5317	0	0	8	1000	0.00899101	1	0	Yes	20.5317	20.5317
CPTAC_Prospective_Colon_PNNL_Phosphoproteome_PDC000117	GMRTTGYLYIPALAALHSPSSLLSPQVTGLKLSQDLDDLAILYLATVQAIALGTRFIIEAMEAAGHSISTLFLCG	Phospho of S@33[79.9663];Phospho of S@67[79.9663];iTRAQ 4-plex of K@31[144.1021];Carbamidomethylation of C@74[57.0215]	2	12CPTAC_COprospective_P_PNNL_20170215_B3S4_f06:32909:6	6	8248.12	12.606	0.103977	0	8248.23	1375.69	19.9927	0	0	4	1000	0.004995	1	0	Yes	19.9927	19.9927
CPTAC_Prospective_Colon_PNNL_Phosphoproteome_PDC000117	GMRTTGYLYIPALAALHSPSSLLSPQVTGLKLSQDLDDLAILYLATVQAIALGTRFIIEAMEAAGHSISTLFLCG	Phospho of S@67[79.9663];Phospho of S@69[79.9663];iTRAQ 4-plex of K@31[144.1021];Carbamidomethylation of C@74[57.0215]	2	12CPTAC_COprospective_P_PNNL_20170215_B3S4_f06:32917:6	6	8248.13	11.718	0.0966527	0	8248.23	1375.7	20.2318	0	0	4	1000	0.004995	1	0	Yes	20.2318	20.2318

## Sheet: IEDB_result
IEDB similarity searches result
Epitope Structure: Linear Sequence
Linear Sequence: YLYIPALAA
Blast Option: 70%
Organism: Homo sapiens (human) (ID:9606, human)
Include Positive Assays
Export Type: Full, all data columns
Date Exported: September 24, 2025
	Epitope ID	Epitope	Epitope	Epitope	Epitope	Epitope	Epitope	Epitope	Epitope	Epitope	Epitope	Epitope	Epitope	Epitope	Epitope	Epitope	Epitope	Related Object	Related Object	Related Object	Related Object	Related Object	Related Object	Related Object	Related Object	Related Object	Related Object	Related Object	Related Object	Related Object	Related Object	Related Object
	IEDB IRI	Object Type	Name	Modified Residue(s)	Modifications	Starting Position	Ending Position	IRI	Synonyms	Source Molecule	Source Molecule IRI	Molecule Parent	Molecule Parent IRI	Source Organism	Source Organism IRI	Species	Species IRI	Epitope Relation	Object Type	Name	Starting Position	Ending Position	IRI	Synonyms	Source Molecule	Source Molecule IRI	Molecule Parent	Molecule Parent IRI	Source Organism	Source Organism IRI	Species	Species IRI
p1	http://www.iedb.org/epitope/861973	Linear peptide	VTIPALAAQF			345	354			SH2 domain-containing adapter protein B	https://www.uniprot.org/uniprot/Q15464.2	SH2 domain-containing adapter protein B	http://www.uniprot.org/uniprot/Q15464	Homo sapiens	http://purl.obolibrary.org/obo/NCBITaxon_9606	Homo sapiens	http://purl.obolibrary.org/obo/NCBITaxon_9606
p2	http://www.iedb.org/epitope/1014408	Linear peptide	GEAIPALAA			836	844			Importin-4	https://www.uniprot.org/uniprot/Q8TEX9.2	Importin-4	http://www.uniprot.org/uniprot/Q8TEX9	Homo sapiens	http://purl.obolibrary.org/obo/NCBITaxon_9606	Homo sapiens	http://purl.obolibrary.org/obo/NCBITaxon_9606
p3	http://www.iedb.org/epitope/1032701	Linear peptide	LYVPALSALW			149	158			Guanine nucleotide-binding protein subunit alpha-12	https://www.uniprot.org/uniprot/Q03113.4	Guanine nucleotide-binding protein subunit alpha-12	http://www.uniprot.org/uniprot/Q03113	Homo sapiens	http://purl.obolibrary.org/obo/NCBITaxon_9606	Homo sapiens	http://purl.obolibrary.org/obo/NCBITaxon_9606
p4	http://www.iedb.org/epitope/1237728	Linear peptide	KAFSTRSSHICVILALYIPALF			239	260			Olfactory receptor 52R1	https://www.uniprot.org/uniprot/Q8NGF1.2	Olfactory receptor 52R1	http://www.uniprot.org/uniprot/Q8NGF1	Homo sapiens	http://purl.obolibrary.org/obo/NCBITaxon_9606	Homo sapiens	http://purl.obolibrary.org/obo/NCBITaxon_9606
netMHCpan-4.2 prediction result
Pos	MHC	Peptide	Core	Of	Gp	Gl	Ip	Il	Icore	Identity	Score	%Rank	BindLevel
1	HLA-A*02:01	YLYIPALAA	YLYIPALAA	0	0	0	0	0	YLYIPALAA	p0	0.288841	0.294	<=	SB
1	HLA-A*02:01	YLYIPALA	YLY-IPALA	0	0	0	3	1	YLYIPALA	p0	0.20094	0.63	<=	WB
13	HLA-A*02:01	ILALYIPAL	ILALYIPAL	0	0	0	0	0	ILALYIPAL	p4	0.561339	0.034	<=	SB
12	HLA-A*02:01	VILALYIPA	VILALYIPA	0	0	0	0	0	VILALYIPA	p4	0.201435	0.627	<=	WB
12	HLA-A*02:01	VILALYIPAL	VILAYIPAL	0	4	1	0	0	VILALYIPAL	p4	0.161849	0.904	<=	WB
13	HLA-A*02:01	ILALYIPA	ILALYI-PA	0	0	0	6	1	ILALYIPA	p4	0.135918	1.189	<=	WB
13	HLA-A*02:01	ILALYIPALF	ILALYIPAL	0	0	0	0	0	ILALYIPAL	p4	0.101557	1.765	<=	WB
9	HLA-A*03:01	HICVILALY	HICVILALY	0	0	0	0	0	HICVILALY	p4	0.039244	1.707	<=	WB
3	HLA-B*07:02	IPALAAQF	IPA-LAAQF	0	0	0	3	1	IPALAAQF	p1	0.027935	1.596	<=	WB
13	HLA-B*08:01	ILALYIPAL	ILALYIPAL	0	0	0	0	0	ILALYIPAL	p4	0.020431	1.318	<=	WB
1	HLA-C*07:02	LYVPALSAL	LYVPALSAL	0	0	0	0	0	LYVPALSAL	p3	0.67396	0.665	<=	WB
5	HLA-C*07:02	TRSSHICVI	TRSSHICVI	0	0	0	0	0	TRSSHICVI	p4	0.656058	0.741	<=	WB
8	HLA-C*07:02	SHICVILAL	SHICVILAL	0	0	0	0	0	SHICVILAL	p4	0.640541	0.809	<=	WB
5	HLA-C*07:02	TRSSHICVIL	TRSHICVIL	0	3	1	0	0	TRSSHICVIL	p4	0.625878	0.881	<=	WB
