# Supplementary material for: Alternative splicing regulates FGGY-derived neoantigen presentation and promotes immune evasion in metabolic-associated hepatocellular carcinoma
Source: iScience. 2026 Jun 6;29(6):115999. doi: 10.1016/j.isci.2026.115999 (PMC13264262; doi:10.1016/j.isci.2026.115999)
Supplement: Table S2. High-confidence RBPs predicted to regulate exon 12 splicing, related to STAR Methods [file mmc3.xlsx]

## Sheet: 126 RBP
126 Predicted RBPs
___targeted analysis of exon 12 regulation
____RBPmap predictions for intron 11 - exon 12 region
___high-confidence RBPs with Z-score ≥ 2 and P-value < 0.05
	Protein	Sequence.Position	Genomic.Coordinate	Motif	K.mer	Z.score	P.value
1	BOLL	75	chr1:59638302	guguua	cuguug	2.18	0.0146
2	BOLL	78	chr1:59638305	uuuguuu	uugauuu	2.066	0.0194
3	BOLL	86	chr1:59638313	uuuguuu	cauguuu	2.105	0.0176
4	BOLL	87	chr1:59638314	guguua	auguuu	2.18	0.0146
5	BRUNOL4	61	chr1:59638288	kgugukk	ugugggu	2.5	0.00621
6	BRUNOL4	63	chr1:59638290	kgugukk	uggguuu	2.649	0.00404
7	BRUNOL5	61	chr1:59638288	ugugukk	ugugggu	2.637	0.00418
8	BRUNOL5	63	chr1:59638290	ugugukk	uggguuu	2.762	0.00287
9	BRUNOL5	88	chr1:59638315	ugugukk	uguuugg	2.038	0.0208
10	CELF1	74	chr1:59638301	uauguuu	acuguug	2.371	0.00887
11	CELF1	86	chr1:59638313	uauguuu	cauguuu	2.386	0.00852
12	CNOT4	3	chr1:59638230	gacaga	gccaga	2.033	0.021
13	DAZ3	64	chr1:59638291	acguuu	ggguuu	2.75	0.00298
14	DAZ3	65	chr1:59638292	aguuuu	gguuuc	2.765	0.00285
15	DAZ3	75	chr1:59638302	uuguuu	cuguug	2.202	0.0138
16	DAZ3	76	chr1:59638303	aguuuu	uguuga	2.741	0.00306
17	DAZ3	78	chr1:59638305	uuguuu	uugauu	2.202	0.0138
18	DAZ3	87	chr1:59638314	acguuu	auguuu	3.062	0.0011
19	DAZ3	88	chr1:59638315	aguuuu	uguuug	2.938	0.00165
20	DAZAP1	8	chr1:59638235	uauauag	aguauau	2.903	0.00185
21	DAZAP1	10	chr1:59638237	uauauag	uauauau	3.153	0.000808
22	DAZAP1	12	chr1:59638239	uauauag	uauaugc	2.736	0.00311
23	DAZAP1	18	chr1:59638245	uauauag	cauauuu	2.611	0.00451
24	FUBP1	10	chr1:59638237	uauguau	uauauau	2.867	0.00207
25	FUBP1	14	chr1:59638241	uauguau	uaugcau	2.867	0.00207
26	FUBP1	20	chr1:59638247	uauuu	uauuu	2.304	0.0106
27	FUBP1	76	chr1:59638303	uauuu	uguug	2.104	0.0177
28	FUBP1	80	chr1:59638307	uauuu	gauuu	2.088	0.0184
29	FUBP1	88	chr1:59638315	uauuu	uguuu	2.424	0.00768
30	FUBP1	98	chr1:59638325	uauuu	gauuu	2.008	0.0223
31	FUBP3	10	chr1:59638237	uauau	uauau	3.738	9.27e-05
32	FUBP3	12	chr1:59638239	uauau	uauau	3.738	9.27e-05
33	FUBP3	14	chr1:59638241	uauau	uaugc	2.796	0.00259
34	FUBP3	18	chr1:59638245	uauau	cauau	2.961	0.00153
35	FUBP3	20	chr1:59638247	uauau	uauuu	3.301	0.000482
36	HNRNPA0	44	chr1:59638271	auuagu	auuaag	2.09	0.0183
37	HNRNPA0	71	chr1:59638298	auuagu	cuuacu	2.141	0.0161
38	HNRNPA0	138	chr1:59638365	uauag	uaaag	2.157	0.0155
39	HNRNPDL	10	chr1:59638237	uauau	uauau	3.588	0.000167
40	HNRNPDL	12	chr1:59638239	uauau	uauau	3.588	0.000167
41	HNRNPDL	18	chr1:59638245	uauau	cauau	2.93	0.00169
42	HNRNPDL	20	chr1:59638247	uauau	uauuu	2.93	0.00169
43	HNRNPM	61	chr1:59638288	gguugguu	uguggguu	3	0.00135
44	HNRNPM	66	chr1:59638293	gguugguu	guuuccuu	2.746	0.00302
45	HNRNPM	76	chr1:59638303	gguugguu	uguugauu	3.254	0.000569
46	HNRNPM	89	chr1:59638316	gguugguu	guuuggcc	2.286	0.0111
47	HuR	62	chr1:59638289	uukruuu	guggguu	2.791	0.00263
48	HuR	63	chr1:59638290	uukruuu	uggguuu	3.099	0.000971
49	HuR	78	chr1:59638305	uukruuu	uugauuu	3.352	0.000401
50	KHDRBS2	136	chr1:59638363	aauaaa	acuaaa	2.046	0.0204
51	KHSRP	8	chr1:59638235	uguau	aguau	2.411	0.00795
52	KHSRP	10	chr1:59638237	uguau	uauau	2.841	0.00225
53	KHSRP	12	chr1:59638239	uguau	uauau	2.869	0.00206
54	KHSRP	16	chr1:59638243	uguau	ugcau	2.449	0.00716
55	KHSRP	20	chr1:59638247	uguau	uauuu	2.654	0.00398
56	KHSRP	36	chr1:59638263	uguau	uggau	2.252	0.0122
57	KHSRP	88	chr1:59638315	uguau	uguuu	2.215	0.0134
58	MBNL1	143	chr1:59638370	gcuugc	ggcaug	2.026	0.0214
59	PCBP3	66	chr1:59638293	uuuycc	guuucc	2.203	0.0138
60	PCBP3	81	chr1:59638308	uuuycc	auuuac	2.838	0.00227
61	PCBP3	99	chr1:59638326	uuuycc	auuucc	3	0.00135
62	PCBP3	115	chr1:59638342	uuuycc	gucucc	2.162	0.0153
63	PRR3	23	chr1:59638250	augaa	uugaa	2.036	0.0209
64	PUM1	8	chr1:59638235	uguau	aguau	2.516	0.00593
65	PUM1	10	chr1:59638237	uguau	uauau	2.979	0.00145
66	PUM1	12	chr1:59638239	uguau	uauau	3.084	0.00102
67	PUM1	16	chr1:59638243	uguau	ugcau	2.632	0.00424
68	PUM1	36	chr1:59638263	uguau	uggau	2.147	0.0159
69	PUM2	8	chr1:59638235	uguanaua	aguauaua	3.455	0.000275
70	PUM2	10	chr1:59638237	uguanaua	uauauaug	3.159	0.000792
71	PUM2	14	chr1:59638241	uguanaua	uaugcaua	2.739	0.00308
72	PUM2	16	chr1:59638243	uguanaua	ugcauauu	3.42	0.000313
73	QKI	136	chr1:59638363	acuaay	acuaaa	2.457	0.00701
74	RBM3	133	chr1:59638360	radacka	gacacua	2	0.0227
75	RBM38	60	chr1:59638287	kkguguk	cuguggg	2.051	0.0201
76	RBM38	62	chr1:59638289	kkguguk	guggguu	2.449	0.00716
77	RBM41	10	chr1:59638237	uacuu	uauau	2.154	0.0156
78	RBM41	11	chr1:59638238	wuacwuk	auauaug	2.222	0.0131
79	RBM41	12	chr1:59638239	uacuu	uauau	2.154	0.0156
80	RBM41	16	chr1:59638243	uacuu	ugcau	2.019	0.0217
81	RBM41	20	chr1:59638247	uacuu	uauuu	2.048	0.0203
82	RBM41	67	chr1:59638294	wuacwuk	uuuccuu	2.42	0.00776
83	RBM41	68	chr1:59638295	wuacwuk	uuccuua	2.333	0.00982
84	RBM41	69	chr1:59638296	uacuu	uccuu	2.317	0.0103
85	RBM41	72	chr1:59638299	wuacwuk	uuacugu	2.679	0.00369
86	RBM41	73	chr1:59638300	uacuu	uacug	2.317	0.0103
87	RBM41	83	chr1:59638310	wuacwuk	uuacaug	3.272	0.000534
88	RBM41	84	chr1:59638311	uacuu	uacau	3	0.00135
89	RBM42	135	chr1:59638362	aacuamg	cacuaaa	2.243	0.0124
90	RBM45	71	chr1:59638298	cuuac	cuuac	2.277	0.0114
91	RBM45	121	chr1:59638348	cuuac	cuuag	2.208	0.0136
92	RBM45	131	chr1:59638358	cuuac	cugac	2.901	0.00186
93	RBM45	137	chr1:59638364	cuuac	cuaaa	2.366	0.00899
94	RBM47	79	chr1:59638306	ugauu	ugauu	2.55	0.00539
95	RBM47	88	chr1:59638315	ugauu	uguuu	2.092	0.0182
96	RBM47	97	chr1:59638324	ugauu	agauu	2.092	0.0182
97	RBM6	1	chr1:59638228	hauccar	augccag	2.465	0.00685
98	RBMS1	10	chr1:59638237	kauauas	uauauau	3.411	0.000324
99	RBMS1	12	chr1:59638239	kauauas	uauaugc	3.329	0.000436
100	RBMS2	9	chr1:59638236	auauaa	guauau	3.262	0.000553
101	RBMS2	11	chr1:59638238	auauaa	auauau	3.429	0.000303
102	RBMS2	13	chr1:59638240	auauaa	auaugc	3	0.00135
103	RBMS2	19	chr1:59638246	auauaa	auauuu	2.988	0.0014
104	RBMS3	8	chr1:59638235	hauaua	aguaua	3.177	0.000744
105	RBMS3	9	chr1:59638236	auauau	guauau	3.545	0.000196
106	RBMS3	10	chr1:59638237	hauaua	uauaua	3.844	6.05e-05
107	RBMS3	11	chr1:59638238	auauau	auauau	3.58	0.000172
108	RBMS3	12	chr1:59638239	hauaua	uauaug	3.521	0.000215
109	RBMS3	13	chr1:59638240	auauau	auaugc	2.716	0.0033
110	RBMS3	17	chr1:59638244	auauau	gcauau	2.898	0.00188
111	RBMS3	18	chr1:59638245	hauaua	cauauu	3.323	0.000445
112	RBMS3	19	chr1:59638246	auauau	auauuu	2.875	0.00202
113	RC3H1	10	chr1:59638237	uauauua	uauauau	2.69	0.00357
114	RC3H1	12	chr1:59638239	uauauua	uauaugc	2.62	0.0044
115	RC3H1	18	chr1:59638245	uauauua	cauauuu	3.141	0.000842
116	SFPQ	62	chr1:59638289	kurrukk	guggguu	2.019	0.0217
117	SNRPA	15	chr1:59638242	wugcacr	augcaua	2.563	0.00519
118	TRNAU1AP	21	chr1:59638248	auuua	auuug	2.168	0.0151
119	UNK	5	chr1:59638232	uauaga	cagagu	2.085	0.0185
120	UNK	10	chr1:59638237	uauaga	uauaua	2.305	0.0106
121	UNK	12	chr1:59638239	uauaga	uauaug	2.122	0.0169
122	UNK	18	chr1:59638245	uauaga	cauauu	2.085	0.0185
123	ZC3H14	63	chr1:59638290	uuuduuu	uggguuu	2.278	0.0114
124	ZC3H14	67	chr1:59638294	uuuduuu	uuuccuu	2.515	0.00595
125	ZC3H14	77	chr1:59638304	uuuduuu	guugauu	2.309	0.0105
126	ZC3H14	78	chr1:59638305	uuuduuu	uugauuu	2.598	0.00469
127	ZCRB1	44	chr1:59638271	auuaau	auuaag	2.062	0.0196
128	ZFP36	10	chr1:59638237	uauuu	uauau	2.586	0.00485
129	ZFP36	12	chr1:59638239	uauuu	uauau	2.586	0.00485
130	ZFP36	20	chr1:59638247	uauuu	uauuu	3.06	0.00111
131	ZNF326	9	chr1:59638236	cuauaa	guauau	3.148	0.000822
132	ZNF326	11	chr1:59638238	cuauaa	auauau	3.235	0.000608
133	ZNF326	13	chr1:59638240	cuauaa	auaugc	2.914	0.00178
134	ZNF326	19	chr1:59638246	cuauaa	auauuu	3.222	0.000637
135	ZNF638	76	chr1:59638303	bguusku	uguugau	2.492	0.00635
136	A1CF	341	chr1:59638716	uaauua	aaauca	2.602	0.00463
137	A1CF	348	chr1:59638723	uaauua	uaguaa	2.227	0.013
138	A1CF	351	chr1:59638726	uaauua	uaaaua	2.409	0.008
139	A1CF	352	chr1:59638727	uaauua	aaauau	2.318	0.0102
140	A1CF	465	chr1:59638840	wuaauur	auaagua	2.7	0.00347
141	A1CF	466	chr1:59638841	uaauua	uaagua	2.557	0.00528
142	A1CF	469	chr1:59638844	wuaauur	guaaaug	2.622	0.00437
143	A1CF	471	chr1:59638846	uaauua	aaaugu	2.432	0.00751
144	A1CF	475	chr1:59638850	wuaauur	guaauuu	3.1	0.000968
145	A1CF	476	chr1:59638851	uaauua	uaauuu	3.08	0.00103
146	A1CF	480	chr1:59638855	uaauua	uuauaa	2.557	0.00528
147	A1CF	703	chr1:59639078	uaauua	aaauaa	2.875	0.00202
148	A1CF	706	chr1:59639081	uaauua	uaagaa	2.409	0.008
149	A1CF	711	chr1:59639086	uaauua	aaauaa	2.875	0.00202
150	A1CF	722	chr1:59639097	uaauua	gaaugc	2.466	0.00683
151	A1CF	887	chr1:59639262	wuaauur	acaauuu	2.378	0.0087
152	A1CF	888	chr1:59639263	uaauua	caauuu	2.034	0.021
153	A1CF	899	chr1:59639274	wuaauur	uuaguuu	2.633	0.00423
154	A1CF	904	chr1:59639279	wuaauur	uuuauug	2.856	0.00215
155	A1CF	919	chr1:59639294	wuaauur	uuaaaua	2.578	0.00497
156	A1CF	923	chr1:59639298	wuaauur	auauuuu	2.422	0.00772
157	A1CF	952	chr1:59639327	wuaauur	gaaauuu	2.311	0.0104
158	A1CF	953	chr1:59639328	uaauua	aaauuu	2.068	0.0193
159	A1CF	956	chr1:59639331	wuaauur	uuuauuu	2.533	0.00565
160	A1CF	957	chr1:59639332	wuaauur	uuauuuu	2.533	0.00565
161	A1CF	962	chr1:59639337	wuaauur	uucauua	2.667	0.00383
162	A1CF	963	chr1:59639338	uaauua	ucauua	2.034	0.021
163	A1CF	970	chr1:59639345	wuaauur	cuaguug	2.611	0.00451
164	A1CF	1241	chr1:59639616	uaauua	aaauaa	3.068	0.00108
165	A1CF	1243	chr1:59639618	wuaauur	auaagug	2.478	0.00661
166	A1CF	1252	chr1:59639627	wuaauur	uuaauua	2.8	0.00256
167	A1CF	1253	chr1:59639628	uaauua	uaauua	3.511	0.000223
168	A1CF	1264	chr1:59639639	uaauua	aaauau	2.852	0.00217
169	A1CF	1278	chr1:59639653	uaauua	aaauag	2.761	0.00288
170	A1CF	1291	chr1:59639666	uaauua	uauuua	2.227	0.013
171	A1CF	1297	chr1:59639672	uaauua	aaaugu	2.102	0.0178
172	A1CF	1312	chr1:59639687	uaauua	uaagaa	2.182	0.0146
173	A1CF	1373	chr1:59639748	wuaauur	gucauug	2.311	0.0104
174	A1CF	1388	chr1:59639763	wuaauur	gucauuu	2.189	0.0143
175	A1CF	1534	chr1:59639909	uaauua	uaagaa	2.261	0.0119
176	A1CF	1537	chr1:59639912	uaauua	gaauua	2.977	0.00146
177	A1CF	1540	chr1:59639915	uaauua	uuauca	2.352	0.00934
178	A1CF	1543	chr1:59639918	uaauua	ucauca	2.352	0.00934
179	A1CF	1560	chr1:59639935	uaauua	uaauac	2.909	0.00181
180	A1CF	1575	chr1:59639950	uaauua	aaaugc	2.386	0.00852
181	A1CF	1582	chr1:59639957	uaauua	gaauga	2.909	0.00181
182	A1CF	1587	chr1:59639962	uaauua	aaauuc	2.614	0.00447
183	A1CF	1598	chr1:59639973	uaauua	aaauca	2.932	0.00168
184	A1CF	1602	chr1:59639977	uaauua	caaugg	2.318	0.0102
185	A1CF	1618	chr1:59639993	wuaauur	agaauuc	2.211	0.0135
186	A1CF	1619	chr1:59639994	uaauua	gaauuc	2.705	0.00342
187	A1CF	1765	chr1:59640140	wuaauur	guaguuc	2.167	0.0151
188	A1CF	1778	chr1:59640153	wuaauur	augauuc	2.344	0.00954
189	A1CF	1873	chr1:59640248	uaauua	aaauaa	2.068	0.0193
190	A1CF	1892	chr1:59640267	uaauua	caauuc	2.295	0.0109
191	A1CF	1955	chr1:59640330	uaauua	aaauaa	2.784	0.00268
192	A1CF	1958	chr1:59640333	uaauua	uaauga	2.909	0.00181
193	A1CF	1969	chr1:59640344	uaauua	aaauuc	2.557	0.00528
194	A1CF	2177	chr1:59640552	wuaauur	auaauuc	2.667	0.00383
195	A1CF	2178	chr1:59640553	uaauua	uaauuc	2.898	0.00188
196	A1CF	2268	chr1:59640643	uaauua	uauuua	2.193	0.0142
197	A1CF	2271	chr1:59640646	uaauua	uuauaa	2.511	0.00602
198	A1CF	2273	chr1:59640648	wuaauur	auaauuu	3.433	0.000298
199	A1CF	2274	chr1:59640649	uaauua	uaauuu	3.136	0.000856
200	A1CF	2295	chr1:59640670	wuaauur	auaauaa	2.967	0.0015
201	A1CF	2296	chr1:59640671	uaauua	uaauaa	3.114	0.000923
202	A1CF	2395	chr1:59640770	wuaauur	guaagua	2.578	0.00497
203	A1CF	2396	chr1:59640771	uaauua	uaagua	2.716	0.0033
204	A1CF	2399	chr1:59640774	wuaauur	guauuua	2.578	0.00497
205	A1CF	2400	chr1:59640775	uaauua	uauuua	2.716	0.0033
206	A1CF	2403	chr1:59640778	wuaauur	uuaauac	2.889	0.00193
207	A1CF	2404	chr1:59640779	uaauua	uaauac	2.977	0.00146
208	A1CF	2410	chr1:59640785	uaauua	caauau	2.636	0.00419
209	A1CF	2413	chr1:59640788	uaauua	uauuaa	2.58	0.00494
210	A1CF	2415	chr1:59640790	wuaauur	uuaauuu	3.244	0.000589
211	A1CF	2416	chr1:59640791	uaauua	uaauuu	3.125	0.000889
212	A1CF	2426	chr1:59640801	wuaauur	guaaaug	2.722	0.00324
213	A1CF	2428	chr1:59640803	uaauua	aaauga	3.057	0.00112
214	A1CF	2452	chr1:59640827	uaauua	ucauaa	2.761	0.00288
215	A1CF	2825	chr1:59641200	wuaauur	aucauug	2.367	0.00897
216	A1CF	2867	chr1:59641242	wuaauur	uuaauaa	2.456	0.00702
217	A1CF	2868	chr1:59641243	uaauua	uaauaa	3.159	0.000792
218	A1CF	2870	chr1:59641245	wuaauur	auaauaa	2.078	0.0189
219	A1CF	2871	chr1:59641246	uaauua	uaauaa	3.159	0.000792
220	A1CF	2874	chr1:59641249	uaauua	uaaaaa	2.409	0.008
221	A1CF	2884	chr1:59641259	uaauua	aaauuu	2.693	0.00354
222	ANKHD1	1112	chr1:59639487	agacgww	agaggca	2.072	0.0191
223	ANKHD1	1118	chr1:59639493	agacgww	agaagaa	2.145	0.016
224	ANKHD1	1529	chr1:59639904	agacgww	agaccua	3.043	0.00117
225	ANKHD1	1548	chr1:59639923	agacgww	agaagga	2.203	0.0138
226	ANKHD1	1861	chr1:59640236	agacgww	agaagau	2.652	0.004
227	ANKHD1	1864	chr1:59640239	agacgww	agaugac	2.449	0.00716
228	ANKHD1	1867	chr1:59640242	agacgww	ugaccua	2.536	0.00561
229	ANKHD1	1882	chr1:59640257	agacgww	agaagga	2.565	0.00516
230	BOLL	177	chr1:59638552	guguua	uuguuu	2.18	0.0146
231	BOLL	658	chr1:59639033	guguua	gugaug	2.202	0.0138
232	BOLL	895	chr1:59639270	guguua	gugguu	2.472	0.00672
233	BOLL	896	chr1:59639271	guguua	ugguua	2.674	0.00375
234	BOLL	899	chr1:59639274	uuuguuu	uuaguuu	2.684	0.00364
235	BOLL	902	chr1:59639277	guguua	guuuua	3.112	0.000929
236	BOLL	903	chr1:59639278	uuuguuu	uuuuauu	2.658	0.00393
237	BOLL	904	chr1:59639279	uuuguuu	uuuauug	2.882	0.00198
238	BOLL	913	chr1:59639288	uuuguuu	auuguuu	3.026	0.00124
239	BOLL	914	chr1:59639289	guguua	uuguuu	3.112	0.000929
240	BOLL	916	chr1:59639291	guguua	guuuua	3.112	0.000929
241	BOLL	922	chr1:59639297	uuuguuu	aauauuu	2.737	0.0031
242	BOLL	924	chr1:59639299	uuuguuu	uauuuuu	2.921	0.00174
243	BOLL	925	chr1:59639300	uuuguuu	auuuuua	2.579	0.00495
244	BOLL	926	chr1:59639301	uuuguuu	uuuuuau	2.711	0.00335
245	BOLL	956	chr1:59639331	uuuguuu	uuuauuu	2.763	0.00286
246	BOLL	957	chr1:59639332	uuuguuu	uuauuuu	2.355	0.00926
247	BOLL	961	chr1:59639336	uuuguuu	uuucauu	2.303	0.0106
248	BOLL	1308	chr1:59639683	guguua	caguua	2.64	0.00415
249	BOLL	1327	chr1:59639702	guguua	guguuu	2.596	0.00472
250	BOLL	1329	chr1:59639704	guguua	guuuua	2.416	0.00785
251	BOLL	1392	chr1:59639767	uuuguuu	uuuguug	2.158	0.0155
252	BOLL	1501	chr1:59639876	uuuguuu	cauuuuu	2.329	0.00993
253	BOLL	1502	chr1:59639877	uuuguuu	auuuuuu	2.579	0.00495
254	BOLL	1503	chr1:59639878	uuuguuu	uuuuuua	2.447	0.0072
255	BOLL	1977	chr1:59640352	guguua	cuguua	2.191	0.0142
256	BOLL	1982	chr1:59640357	guguua	auguua	2.191	0.0142
257	BOLL	2446	chr1:59640821	uuuguuu	auuguau	2	0.0227
258	BRUNOL4	239	chr1:59638614	kgugukk	ucuuugu	2	0.0227
259	BRUNOL4	892	chr1:59639267	kgugukk	uuugugg	2.77	0.0028
260	BRUNOL4	894	chr1:59639269	kgugukk	ugugguu	2.649	0.00404
261	BRUNOL4	913	chr1:59639288	kgugukk	auuguuu	2.473	0.0067
262	BRUNOL4	915	chr1:59639290	kgugukk	uguuuua	2.554	0.00532
263	BRUNOL5	892	chr1:59639267	ugugukk	uuugugg	2.625	0.00433
264	BRUNOL5	894	chr1:59639269	ugugukk	ugugguu	2.587	0.00484
265	BRUNOL5	915	chr1:59639290	ugugukk	uguuuua	2.437	0.0074
266	BRUNOL5	1246	chr1:59639621	ugugukk	agugucu	2.063	0.0196
267	BRUNOL6	742	chr1:59639117	ugugdkg	ugucaug	2.813	0.00245
268	BRUNOL6	892	chr1:59639267	ugugdkg	uuugugg	2.053	0.02
269	BRUNOL6	894	chr1:59639269	ugugdkg	ugugguu	2.24	0.0125
270	CELF1	272	chr1:59638647	uauguuu	uauguaa	2.457	0.00701
271	CELF1	277	chr1:59638652	aaugu	aauuu	2.12	0.017
272	CELF1	297	chr1:59638672	uauguuu	uuuguaa	2.414	0.00789
273	CELF1	472	chr1:59638847	aaugu	aaugu	2.583	0.0049
274	CELF1	477	chr1:59638852	aaugu	aauuu	2.12	0.017
275	CELF1	740	chr1:59639115	aaugu	aaugu	3.046	0.00116
276	CELF1	892	chr1:59639267	uauguuu	uuugugg	2.729	0.00318
277	CELF1	899	chr1:59639274	uauguuu	uuaguuu	2.471	0.00674
278	CELF1	913	chr1:59639288	uauguuu	auuguuu	3	0.00135
279	CELF1	924	chr1:59639299	uauguuu	uauuuuu	2.3	0.0107
280	CELF1	1142	chr1:59639517	aaugu	caugu	2.12	0.017
281	CELF1	1478	chr1:59639853	uauguuu	caugucu	2.386	0.00852
282	CELF1	1583	chr1:59639958	aaugu	aauga	2.12	0.017
283	CELF1	1976	chr1:59640351	uauguuu	ucuguua	2.614	0.00447
284	CELF1	1981	chr1:59640356	uauguuu	uauguua	2.786	0.00267
285	CELF1	2429	chr1:59640804	aaugu	aauga	2.12	0.017
286	CELF1	2794	chr1:59641169	aaugu	caugu	2.12	0.017
287	CELF1	2809	chr1:59641184	aaugu	aauuu	2.583	0.0049
288	CELF1	2820	chr1:59641195	uauguuu	cuuguau	2.443	0.00728
289	CNOT4	21	chr1:59638396	acacag	gcacau	2.064	0.0195
290	CNOT4	50	chr1:59638425	acacag	acaaag	2.077	0.0189
291	CNOT4	84	chr1:59638459	gacaga	aaaaga	2.163	0.0153
292	CNOT4	98	chr1:59638473	acacag	aaacag	2.244	0.0124
293	CNOT4	378	chr1:59638753	gacaga	gccaca	2.163	0.0153
294	CNOT4	379	chr1:59638754	acacag	ccacag	3.064	0.00109
295	CNOT4	380	chr1:59638755	gacaga	cacagc	2.174	0.0149
296	CNOT4	384	chr1:59638759	gacaga	gccaca	2.163	0.0153
297	CNOT4	385	chr1:59638760	acacag	ccacac	2.795	0.0026
298	CNOT4	386	chr1:59638761	gacaga	cacaca	2.337	0.00972
299	CNOT4	387	chr1:59638762	acacag	acacau	3.244	0.000589
300	CNOT4	1015	chr1:59639390	gacaga	aaaaga	2.272	0.0115
301	CNOT4	1020	chr1:59639395	gacaga	aaaaga	2.272	0.0115
302	CNOT4	1031	chr1:59639406	acacag	agacau	2.282	0.0112
303	CNOT4	1037	chr1:59639412	gacaga	gacaaa	2.652	0.004
304	CNOT4	1038	chr1:59639413	acacag	acaaag	2.538	0.00557
305	CNOT4	1110	chr1:59639485	acacag	auagag	2.115	0.0172
306	CNOT4	1115	chr1:59639490	gacaga	ggcaga	2.804	0.00252
307	CNOT4	1131	chr1:59639506	acacag	ccagag	2.756	0.00293
308	CNOT4	1132	chr1:59639507	gacaga	cagaga	2.967	0.0015
309	CNOT4	1133	chr1:59639508	acacag	agagag	2.667	0.00383
310	CNOT4	1151	chr1:59639526	acacag	acagac	2.897	0.00188
311	CNOT4	1236	chr1:59639611	gacaga	uacaga	3.576	0.000174
312	CNOT4	1237	chr1:59639612	acacag	acagaa	3.41	0.000325
313	CNOT4	1257	chr1:59639632	gacaga	uagaga	2.957	0.00155
314	CNOT4	1259	chr1:59639634	gacaga	gagaca	3.054	0.00113
315	CNOT4	1260	chr1:59639635	acacag	agacaa	2.808	0.00249
316	CNOT4	1261	chr1:59639636	gacaga	gacaaa	3.533	0.000205
317	CNOT4	1262	chr1:59639637	acacag	acaaau	2.859	0.00212
318	CNOT4	1278	chr1:59639653	acacag	aaauag	2.295	0.0109
319	CNOT4	1279	chr1:59639654	gacaga	aauaga	2.641	0.00413
320	CNOT4	1280	chr1:59639655	acacag	auagag	2.397	0.00826
321	CNOT4	1347	chr1:59639722	acacag	acaaag	2.205	0.0137
322	CNOT4	1562	chr1:59639937	acacag	auacag	2.308	0.0105
323	CNOT4	1570	chr1:59639945	gacaga	gaccca	2.348	0.00944
324	CNOT4	1593	chr1:59639968	gacaga	caaaga	2.011	0.0222
325	CNOT4	1879	chr1:59640254	gacaga	gauaga	2.641	0.00413
326	CNOT4	2286	chr1:59640661	gacaga	aacaua	2.293	0.0109
327	CNOT4	2287	chr1:59640662	acacag	acauag	2.974	0.00147
328	CNOT4	2288	chr1:59640663	gacaga	cauaga	2.304	0.0106
329	CNOT4	2289	chr1:59640664	acacag	auagag	2.615	0.00446
330	CNOT4	2290	chr1:59640665	gacaga	uagaga	2.272	0.0115
331	CNOT4	2292	chr1:59640667	gacaga	gagaua	2.217	0.0133
332	CNOT4	2299	chr1:59640674	gacaga	uaaaga	2.315	0.0103
333	CNOT4	2300	chr1:59640675	acacag	aaagag	2.615	0.00446
334	CNOT4	2326	chr1:59640701	acacag	aaacaa	2.359	0.00916
335	CNOT4	2328	chr1:59640703	acacag	acaaac	2.474	0.00668
336	CNOT4	2528	chr1:59640903	gacaga	gacaca	2.326	0.01
337	CNOT4	2572	chr1:59640947	gacaga	gacaaa	3.152	0.000811
338	CNOT4	2596	chr1:59640971	gacaga	gaaaga	3.141	0.000842
339	CNOT4	2599	chr1:59640974	acacag	agauag	2.295	0.0109
340	CPEB1	279	chr1:59638654	uuuuu	uuuug	2.007	0.0224
341	CPEB1	287	chr1:59638662	uuuuu	uuuau	2	0.0227
342	CPEB1	297	chr1:59638672	uuuuu	uuugu	2	0.0227
343	CPEB1	311	chr1:59638686	uuuuu	uuuuc	2.051	0.0201
344	CPEB1	890	chr1:59639265	uuuuu	auuuu	2.123	0.0169
345	CPEB1	891	chr1:59639266	uuuuu	uuuug	2.297	0.0108
346	CPEB1	892	chr1:59639267	uuuuu	uuugu	2.217	0.0133
347	CPEB1	902	chr1:59639277	uuuuu	guuuu	2.413	0.00791
348	CPEB1	903	chr1:59639278	uuuuu	uuuua	2.855	0.00215
349	CPEB1	904	chr1:59639279	uuuuu	uuuau	2.413	0.00791
350	CPEB1	905	chr1:59639280	uuuuu	uuauu	2.413	0.00791
351	CPEB1	914	chr1:59639289	uuuuu	uuguu	2.413	0.00791
352	CPEB1	915	chr1:59639290	uuuuu	uguuu	2.413	0.00791
353	CPEB1	916	chr1:59639291	uuuuu	guuuu	2.413	0.00791
354	CPEB1	917	chr1:59639292	uuuuu	uuuua	2.841	0.00225
355	CPEB1	924	chr1:59639299	uuuuu	uauuu	2.406	0.00806
356	CPEB1	925	chr1:59639300	uuuuu	auuuu	2.406	0.00806
357	CPEB1	926	chr1:59639301	uuuuu	uuuuu	2.971	0.00148
358	CPEB1	927	chr1:59639302	uuuuu	uuuua	2.841	0.00225
359	CPEB1	928	chr1:59639303	uuuuu	uuuau	2.406	0.00806
360	CPEB1	960	chr1:59639335	uuuuu	uuuuc	2.022	0.0216
361	CPEB1	1106	chr1:59639481	uuuuu	uuuua	2.754	0.00294
362	CPEB1	1493	chr1:59639868	uuuuu	cuuuu	2.449	0.00716
363	CPEB1	1494	chr1:59639869	uuuuu	uuuua	2.884	0.00196
364	CPEB1	1495	chr1:59639870	uuuuu	uuuau	2.449	0.00716
365	CPEB1	1502	chr1:59639877	uuuuu	auuuu	2.449	0.00716
366	CPEB1	1503	chr1:59639878	uuuuu	uuuuu	3.08	0.00103
367	CPEB1	1504	chr1:59639879	uuuuu	uuuuu	3.08	0.00103
368	CPEB1	1505	chr1:59639880	uuuuu	uuuua	2.884	0.00196
369	CPEB1	2860	chr1:59641235	uuuuu	uuuua	2.087	0.0184
370	CPEB2	237	chr1:59638612	chuuuuu	ccucuuu	2.255	0.0121
371	CPEB2	238	chr1:59638613	chuuuuu	cucuuug	2.265	0.0118
372	CPEB2	285	chr1:59638660	chuuuuu	cauuuau	2.388	0.00847
373	CPEB2	294	chr1:59638669	chuuuuu	caguuug	2.265	0.0118
374	CPEB2	888	chr1:59639263	chuuuuu	caauuuu	2.592	0.00477
375	CPEB2	889	chr1:59639264	chuuuuu	aauuuug	2.429	0.00757
376	CPEB2	900	chr1:59639275	chuuuuu	uaguuuu	2.449	0.00716
377	CPEB2	903	chr1:59639278	chuuuuu	uuuuauu	2.48	0.00657
378	CPEB2	914	chr1:59639289	chuuuuu	uuguuuu	2.5	0.00621
379	CPEB2	923	chr1:59639298	chuuuuu	auauuuu	2.49	0.00639
380	CPEB2	924	chr1:59639299	chuuuuu	uauuuuu	2.704	0.00343
381	CPEB2	925	chr1:59639300	chuuuuu	auuuuua	2.49	0.00639
382	CPEB2	926	chr1:59639301	chuuuuu	uuuuuau	2.367	0.00897
383	CPEB2	957	chr1:59639332	chuuuuu	uuauuuu	2.061	0.0197
384	CPEB2	1493	chr1:59639868	chuuuuu	cuuuuau	3.214	0.000655
385	CPEB2	1500	chr1:59639875	chuuuuu	ccauuuu	3.214	0.000655
386	CPEB2	1501	chr1:59639876	chuuuuu	cauuuuu	3.52	0.000216
387	CPEB2	1502	chr1:59639877	chuuuuu	auuuuuu	3.327	0.000439
388	CPEB2	1503	chr1:59639878	chuuuuu	uuuuuua	2.959	0.00154
389	CPEB2	2808	chr1:59641183	chuuuuu	caauuuu	2.347	0.00946
390	CPEB2	2809	chr1:59641184	chuuuuu	aauuuug	2.133	0.0165
391	CPEB2	2858	chr1:59641233	chuuuuu	cauuuua	2.133	0.0165
392	CPEB4	169	chr1:59638544	uuuuuu	aguuuu	2.113	0.0173
393	CPEB4	170	chr1:59638545	uuuuuu	guuuuc	2.078	0.0189
394	CPEB4	176	chr1:59638551	uuuuuu	auuguu	2.035	0.0209
395	CPEB4	177	chr1:59638552	uuuuuu	uuguuu	2.061	0.0197
396	CPEB4	179	chr1:59638554	uuuuuu	guuucu	2.026	0.0214
397	CPEB4	277	chr1:59638652	uuuuuu	aauuuu	2.191	0.0142
398	CPEB4	278	chr1:59638653	uuuuuu	auuuug	2.157	0.0155
399	CPEB4	286	chr1:59638661	uuuuuu	auuuau	2.183	0.0145
400	CPEB4	296	chr1:59638671	uuuuuu	guuugu	2.183	0.0145
401	CPEB4	310	chr1:59638685	uuuuuu	auuuuc	2.165	0.0152
402	CPEB4	889	chr1:59639264	uuuuuu	aauuuu	2.339	0.00967
403	CPEB4	890	chr1:59639265	uuuuuu	auuuug	2.322	0.0101
404	CPEB4	891	chr1:59639266	uuuuuu	uuuugu	2.243	0.0124
405	CPEB4	901	chr1:59639276	uuuuuu	aguuuu	2.626	0.00432
406	CPEB4	902	chr1:59639277	uuuuuu	guuuua	2.557	0.00528
407	CPEB4	903	chr1:59639278	uuuuuu	uuuuau	2.53	0.0057
408	CPEB4	904	chr1:59639279	uuuuuu	uuuauu	2.53	0.0057
409	CPEB4	913	chr1:59639288	uuuuuu	auuguu	2.496	0.00628
410	CPEB4	914	chr1:59639289	uuuuuu	uuguuu	2.53	0.0057
411	CPEB4	915	chr1:59639290	uuuuuu	uguuuu	2.643	0.00411
412	CPEB4	916	chr1:59639291	uuuuuu	guuuua	2.548	0.00542
413	CPEB4	923	chr1:59639298	uuuuuu	auauuu	2.487	0.00644
414	CPEB4	924	chr1:59639299	uuuuuu	uauuuu	2.687	0.0036
415	CPEB4	925	chr1:59639300	uuuuuu	auuuuu	2.93	0.00169
416	CPEB4	926	chr1:59639301	uuuuuu	uuuuua	2.583	0.0049
417	CPEB4	927	chr1:59639302	uuuuuu	uuuuau	2.513	0.00599
418	CPEB4	955	chr1:59639330	uuuuuu	auuuau	2.009	0.0223
419	CPEB4	956	chr1:59639331	uuuuuu	uuuauu	2.035	0.0209
420	CPEB4	957	chr1:59639332	uuuuuu	uuauuu	2.035	0.0209
421	CPEB4	958	chr1:59639333	uuuuuu	uauuuu	2.139	0.0162
422	CPEB4	959	chr1:59639334	uuuuuu	auuuuc	2.061	0.0197
423	CPEB4	1106	chr1:59639481	uuuuuu	uuuuau	2.6	0.00466
424	CPEB4	1492	chr1:59639867	uuuuuu	gcuuuu	2.826	0.00236
425	CPEB4	1493	chr1:59639868	uuuuuu	cuuuua	2.896	0.00189
426	CPEB4	1494	chr1:59639869	uuuuuu	uuuuau	2.678	0.0037
427	CPEB4	1501	chr1:59639876	uuuuuu	cauuuu	3.017	0.00128
428	CPEB4	1502	chr1:59639877	uuuuuu	auuuuu	3.243	0.000591
429	CPEB4	1503	chr1:59639878	uuuuuu	uuuuuu	3.261	0.000555
430	CPEB4	1504	chr1:59639879	uuuuuu	uuuuua	2.73	0.00317
431	CPEB4	2858	chr1:59641233	uuuuuu	cauuuu	2.104	0.0177
432	CPEB4	2860	chr1:59641235	uuuuuu	uuuuau	2.148	0.0159
433	CPEB4	2885	chr1:59641260	uuuuuu	aauuuu	2.113	0.0173
434	DAZ3	168	chr1:59638543	acguuu	aaguuu	3	0.00135
435	DAZ3	170	chr1:59638545	uuguuu	guuuuc	2.279	0.0113
436	DAZ3	177	chr1:59638552	acguuu	uuguuu	3.075	0.00105
437	DAZ3	178	chr1:59638553	aguuuu	uguuuc	2.58	0.00494
438	DAZ3	191	chr1:59638566	acguuu	accuug	3.05	0.00114
439	DAZ3	200	chr1:59638575	acguuu	gcguua	3.087	0.00101
440	DAZ3	201	chr1:59638576	aguuuu	cguuaa	2.123	0.0169
441	DAZ3	212	chr1:59638587	acguuu	gcauuu	2.55	0.00539
442	DAZ3	284	chr1:59638659	acguuu	gcauuu	2.425	0.00765
443	DAZ3	294	chr1:59638669	acguuu	caguuu	2.425	0.00765
444	DAZ3	295	chr1:59638670	aguuuu	aguuug	2.778	0.00273
445	DAZ3	329	chr1:59638704	acguuu	agguug	2.013	0.0221
446	DAZ3	438	chr1:59638813	aguuuu	aguuag	2.654	0.00398
447	DAZ3	890	chr1:59639265	uuguuu	auuuug	2.471	0.00674
448	DAZ3	891	chr1:59639266	uuguuu	uuuugu	2.471	0.00674
449	DAZ3	895	chr1:59639270	uuguuu	gugguu	2.452	0.0071
450	DAZ3	897	chr1:59639272	aguuuu	gguuag	3.012	0.0013
451	DAZ3	900	chr1:59639275	uuguuu	uaguuu	2.808	0.00249
452	DAZ3	901	chr1:59639276	aguuuu	aguuuu	3.605	0.000156
453	DAZ3	902	chr1:59639277	uuguuu	guuuua	2.625	0.00433
454	DAZ3	903	chr1:59639278	uuguuu	uuuuau	2.625	0.00433
455	DAZ3	904	chr1:59639279	uuguuu	uuuauu	2.625	0.00433
456	DAZ3	914	chr1:59639289	uuguuu	uuguuu	3.327	0.000439
457	DAZ3	915	chr1:59639290	aguuuu	uguuuu	3.556	0.000188
458	DAZ3	916	chr1:59639291	uuguuu	guuuua	2.625	0.00433
459	DAZ3	923	chr1:59639298	uuguuu	auauuu	2.894	0.0019
460	DAZ3	924	chr1:59639299	uuguuu	uauuuu	2.625	0.00433
461	DAZ3	925	chr1:59639300	uuguuu	auuuuu	3.115	0.00092
462	DAZ3	926	chr1:59639301	uuguuu	uuuuua	2.827	0.00235
463	DAZ3	927	chr1:59639302	uuguuu	uuuuau	2.615	0.00446
464	DAZ3	957	chr1:59639332	uuguuu	uuauuu	2.231	0.0128
465	DAZ3	972	chr1:59639347	aguuuu	aguuga	2.235	0.0127
466	DAZ3	1106	chr1:59639481	uuguuu	uuuuau	2.308	0.0105
467	DAZ3	1300	chr1:59639675	aguuuu	uguuga	2.691	0.00356
468	DAZ3	1309	chr1:59639684	aguuuu	aguuaa	3.395	0.000343
469	DAZ3	1328	chr1:59639703	aguuuu	uguuuu	2.951	0.00158
470	DAZ3	1393	chr1:59639768	uuguuu	uuguug	2.058	0.0198
471	DAZ3	1479	chr1:59639854	uuguuu	augucu	2.452	0.0071
472	DAZ3	1492	chr1:59639867	acguuu	gcuuuu	2.525	0.00578
473	DAZ3	1493	chr1:59639868	uuguuu	cuuuua	2.471	0.00674
474	DAZ3	1494	chr1:59639869	uuguuu	uuuuau	2.471	0.00674
475	DAZ3	1500	chr1:59639875	acguuu	ccauuu	2.425	0.00765
476	DAZ3	1502	chr1:59639877	uuguuu	auuuuu	2.933	0.00168
477	DAZ3	1503	chr1:59639878	uuguuu	uuuuuu	3.048	0.00115
478	DAZ3	1504	chr1:59639879	uuguuu	uuuuua	2.663	0.00387
479	DAZ3	1784	chr1:59640159	acguuu	cccuuu	2.237	0.0126
480	DAZ3	1977	chr1:59640352	uuguuu	cuguua	2.106	0.0176
481	DAZ3	1982	chr1:59640357	acguuu	auguua	2.5	0.00621
482	DAZ3	2494	chr1:59640869	uuguuu	cuguua	2.135	0.0164
483	DAZ3	2495	chr1:59640870	aguuuu	uguuac	2.099	0.0179
484	DAZ3	2501	chr1:59640876	aguuuu	aguugu	2.049	0.0202
485	DAZ3	2821	chr1:59641196	uuguuu	uuguau	2.029	0.0212
486	DAZAP1	2	chr1:59638377	uagkwwr	uaaguaa	2.567	0.00513
487	DAZAP1	9	chr1:59638384	uagkwwr	cagcuag	2.522	0.00583
488	DAZAP1	32	chr1:59638407	uagkwwr	aaggcag	2.373	0.00882
489	DAZAP1	57	chr1:59638432	uagkwwr	uuggaag	2.493	0.00633
490	DAZAP1	73	chr1:59638448	uagkwwr	gaggaaa	2.209	0.0136
491	DAZAP1	272	chr1:59638647	uauauag	uauguaa	2.333	0.00982
492	DAZAP1	287	chr1:59638662	uauauag	uuuauau	2.792	0.00262
493	DAZAP1	289	chr1:59638664	uauauag	uauauca	2.764	0.00285
494	DAZAP1	328	chr1:59638703	uagkwwr	uagguug	3.358	0.000393
495	DAZAP1	348	chr1:59638723	uagkwwr	uaguaaa	3	0.00135
496	DAZAP1	437	chr1:59638812	uagkwwr	uaguuag	2.821	0.00239
497	DAZAP1	441	chr1:59638816	uagkwwr	uaggauu	2.94	0.00164
498	DAZAP1	460	chr1:59638835	uagkwwr	uugguau	2.955	0.00156
499	DAZAP1	462	chr1:59638837	uauauag	gguauaa	2.722	0.00324
500	DAZAP1	466	chr1:59638841	uagkwwr	uaaguaa	2.851	0.00218
501	DAZAP1	472	chr1:59638847	uauauag	aauguaa	2.722	0.00324
502	DAZAP1	477	chr1:59638852	uauauag	aauuuau	2.681	0.00367
503	DAZAP1	479	chr1:59638854	uauauag	uuuauaa	3.194	0.000702
504	DAZAP1	896	chr1:59639271	uagkwwr	ugguuag	2.164	0.0152
505	DAZAP1	900	chr1:59639275	uagkwwr	uaguuuu	2.164	0.0152
506	DAZAP1	904	chr1:59639279	uauauag	uuuauug	2.292	0.011
507	DAZAP1	920	chr1:59639295	uauauag	uaaauau	2.125	0.0168
508	DAZAP1	922	chr1:59639297	uauauag	aauauuu	2.181	0.0146
509	DAZAP1	1232	chr1:59639607	uagkwwr	uggguac	2.657	0.00394
510	DAZAP1	1240	chr1:59639615	uauauag	gaaauaa	2.639	0.00416
511	DAZAP1	1253	chr1:59639628	uagkwwr	uaauuag	2.418	0.0078
512	DAZAP1	1255	chr1:59639630	uauauag	auuagag	2.528	0.00574
513	DAZAP1	1257	chr1:59639632	uagkwwr	uagagac	2.164	0.0152
514	DAZAP1	1263	chr1:59639638	uauauag	caaauau	2.597	0.0047
515	DAZAP1	1265	chr1:59639640	uauauag	aauaucu	2.875	0.00202
516	DAZAP1	1277	chr1:59639652	uauauag	caaauag	2.931	0.00169
517	DAZAP1	1279	chr1:59639654	uauauag	aauagag	2.986	0.00141
518	DAZAP1	1283	chr1:59639658	uagkwwr	gagcuag	2.299	0.0108
519	DAZAP1	1287	chr1:59639662	uagkwwr	uagauau	3.045	0.00116
520	DAZAP1	1289	chr1:59639664	uauauag	gauauuu	2.708	0.00338
521	DAZAP1	1291	chr1:59639666	uagkwwr	uauuuaa	2.701	0.00346
522	DAZAP1	1308	chr1:59639683	uagkwwr	caguuaa	2.612	0.0045
523	DAZAP1	1312	chr1:59639687	uagkwwr	uaagaag	2.672	0.00377
524	DAZAP1	1402	chr1:59639777	uagkwwr	uagauaa	2.343	0.00956
525	DAZAP1	1626	chr1:59640001	uauauag	cauauca	2.264	0.0118
526	DAZAP1	1643	chr1:59640018	uauauag	uauguau	2.222	0.0131
527	DAZAP1	1678	chr1:59640053	uauauag	cauaugc	2.347	0.00946
528	DAZAP1	1762	chr1:59640137	uagkwwr	uugguag	2.104	0.0177
529	DAZAP1	1872	chr1:59640247	uagkwwr	uaaauaa	2.104	0.0177
530	DAZAP1	1877	chr1:59640252	uagkwwr	aagauag	2.358	0.00919
531	DAZAP1	1881	chr1:59640256	uagkwwr	uagaagg	2.269	0.0116
532	DAZAP1	1884	chr1:59640259	uagkwwr	aaggaaa	2.254	0.0121
533	DAZAP1	2268	chr1:59640643	uauauag	uauuuau	2.944	0.00162
534	DAZAP1	2270	chr1:59640645	uauauag	uuuauaa	3.556	0.000188
535	DAZAP1	2275	chr1:59640650	uauauag	aauuuau	2.958	0.00155
536	DAZAP1	2277	chr1:59640652	uauauag	uuuauag	3.639	0.000137
537	DAZAP1	2281	chr1:59640656	uagkwwr	uaggcaa	3.045	0.00116
538	DAZAP1	2286	chr1:59640661	uauauag	aacauag	3.389	0.000351
539	DAZAP1	2288	chr1:59640663	uauauag	cauagag	3.25	0.000577
540	DAZAP1	2290	chr1:59640665	uagkwwr	uagagau	2.642	0.00412
541	DAZAP1	2292	chr1:59640667	uauauag	gagauaa	3.111	0.000932
542	DAZAP1	2297	chr1:59640672	uauauag	aauaaag	3.319	0.000452
543	DAZAP1	2320	chr1:59640695	uagkwwr	uagauaa	2.925	0.00172
544	DAZAP1	2322	chr1:59640697	uauauag	gauaaaa	2.75	0.00298
545	DAZAP1	2389	chr1:59640764	uauauag	cauaucg	2.736	0.00311
546	DAZAP1	2400	chr1:59640775	uauauag	uauuuaa	2.514	0.00597
547	DAZAP1	2411	chr1:59640786	uauauag	aauauua	2.931	0.00169
548	DAZAP1	2433	chr1:59640808	uauauag	aagauaa	2.681	0.00367
549	DAZAP1	2435	chr1:59640810	uauauag	gauaaac	2.444	0.00726
550	DAZAP1	2448	chr1:59640823	uauauag	uguauca	2.236	0.0127
551	DAZAP1	2598	chr1:59640973	uauauag	aagauag	3.486	0.000245
552	DAZAP1	2603	chr1:59640978	uauauag	aguauua	2.486	0.00646
553	DAZAP1	2758	chr1:59641133	uagkwwr	uaguaug	2.045	0.0204
554	EIF4G2	128	chr1:59638503	gguugc	agaugc	2.597	0.0047
555	EIF4G2	139	chr1:59638514	gguugc	uguugc	3.377	0.000366
556	EIF4G2	142	chr1:59638517	gguugc	ugcugc	2.831	0.00232
557	EIF4G2	159	chr1:59638534	gguugc	agcugc	2.597	0.0047
558	EIF4G2	330	chr1:59638705	gguugc	gguugc	2.065	0.0195
559	EIF4G2	1375	chr1:59639750	gguugc	cauugc	2.39	0.00842
560	EIF4G2	2495	chr1:59640870	gguugc	uguuac	2.377	0.00873
561	EIF4G2	2501	chr1:59640876	gguugc	aguugu	2.714	0.00332
562	EIF4G2	2504	chr1:59640879	gguugc	uguugg	2.714	0.00332
563	EIF4G2	2520	chr1:59640895	gguugc	aguagc	2.714	0.00332
564	ELAVL4	170	chr1:59638545	uuauu	guuuu	2.046	0.0204
565	ELAVL4	171	chr1:59638546	uuauu	uuuuc	2.073	0.0191
566	ELAVL4	174	chr1:59638549	uuauu	ucauu	2.174	0.0149
567	ELAVL4	177	chr1:59638552	uuauu	uuguu	2.33	0.0099
568	ELAVL4	178	chr1:59638553	uuauu	uguuu	2.046	0.0204
569	ELAVL4	276	chr1:59638651	uuauu	uaauu	2.028	0.0213
570	ELAVL4	288	chr1:59638663	uuauu	uuaua	2.119	0.017
571	ELAVL4	466	chr1:59638841	uaauu	uaagu	2.655	0.00397
572	ELAVL4	470	chr1:59638845	uaauu	uaaau	2.655	0.00397
573	ELAVL4	476	chr1:59638851	uaauu	uaauu	3.319	0.000452
574	ELAVL4	888	chr1:59639263	uaauu	caauu	2.212	0.0135
575	ELAVL4	890	chr1:59639265	uuauu	auuuu	2.44	0.00734
576	ELAVL4	891	chr1:59639266	uuauu	uuuug	2.468	0.00679
577	ELAVL4	899	chr1:59639274	uuauu	uuagu	2.569	0.0051
578	ELAVL4	900	chr1:59639275	uaauu	uaguu	2.434	0.00747
579	ELAVL4	902	chr1:59639277	uuauu	guuuu	2.569	0.0051
580	ELAVL4	903	chr1:59639278	uuauu	uuuua	2.596	0.00472
581	ELAVL4	905	chr1:59639280	uuauu	uuauu	3.294	0.000494
582	ELAVL4	914	chr1:59639289	uuauu	uuguu	3.009	0.00131
583	ELAVL4	915	chr1:59639290	uuauu	uguuu	2.569	0.0051
584	ELAVL4	916	chr1:59639291	uuauu	guuuu	2.569	0.0051
585	ELAVL4	917	chr1:59639292	uuauu	uuuua	2.596	0.00472
586	ELAVL4	920	chr1:59639295	uaauu	uaaau	2.212	0.0135
587	ELAVL4	923	chr1:59639298	uuauu	auauu	2.734	0.00313
588	ELAVL4	924	chr1:59639299	uuauu	uauuu	2.569	0.0051
589	ELAVL4	925	chr1:59639300	uuauu	auuuu	2.569	0.0051
590	ELAVL4	926	chr1:59639301	uuauu	uuuuu	3.211	0.000661
591	ELAVL4	927	chr1:59639302	uuauu	uuuua	2.596	0.00472
592	ELAVL4	929	chr1:59639304	uuauu	uuaug	2.761	0.00288
593	ELAVL4	953	chr1:59639328	uaauu	aaauu	2.434	0.00747
594	ELAVL4	957	chr1:59639332	uuauu	uuauu	2.761	0.00288
595	ELAVL4	958	chr1:59639333	uaauu	uauuu	2.434	0.00747
596	ELAVL4	959	chr1:59639334	uuauu	auuuu	2.266	0.0117
597	ELAVL4	960	chr1:59639335	uuauu	uuuuc	2.284	0.0112
598	ELAVL4	963	chr1:59639338	uaauu	ucauu	2.434	0.00747
599	ELAVL4	971	chr1:59639346	uaauu	uaguu	2.434	0.00747
600	ELAVL4	1106	chr1:59639481	uuauu	uuuua	2.376	0.00875
601	ELAVL4	1393	chr1:59639768	uuauu	uuguu	2.101	0.0178
602	ELAVL4	1493	chr1:59639868	uuauu	cuuuu	2.413	0.00791
603	ELAVL4	1494	chr1:59639869	uuauu	uuuua	2.44	0.00734
604	ELAVL4	1496	chr1:59639871	uuauu	uuauc	2.587	0.00484
605	ELAVL4	1502	chr1:59639877	uuauu	auuuu	2.413	0.00791
606	ELAVL4	1503	chr1:59639878	uuauu	uuuuu	3	0.00135
607	ELAVL4	1504	chr1:59639879	uuauu	uuuuu	3	0.00135
608	ELAVL4	1505	chr1:59639880	uuauu	uuuua	2.44	0.00734
609	ELAVL4	1769	chr1:59640144	uuauu	uucuu	2.046	0.0204
610	ELAVL4	1972	chr1:59640347	uuauu	uucuu	2.229	0.0129
611	ELAVL4	1980	chr1:59640355	uuauu	uuaug	2.128	0.0167
612	ELAVL4	2268	chr1:59640643	uaauu	uauuu	2.655	0.00397
613	ELAVL4	2271	chr1:59640646	uuauu	uuaua	2.523	0.00582
614	ELAVL4	2274	chr1:59640649	uaauu	uaauu	3.319	0.000452
615	ELAVL4	2278	chr1:59640653	uuauu	uuaua	2.523	0.00582
616	ELAVL4	2296	chr1:59640671	uaauu	uaaua	2.212	0.0135
617	ELAVL4	2396	chr1:59640771	uaauu	uaagu	2.655	0.00397
618	ELAVL4	2399	chr1:59640774	uuauu	guauu	2.073	0.0191
619	ELAVL4	2400	chr1:59640775	uaauu	uauuu	2.655	0.00397
620	ELAVL4	2403	chr1:59640778	uuauu	uuaau	2.037	0.0208
621	ELAVL4	2404	chr1:59640779	uaauu	uaaua	2.876	0.00201
622	ELAVL4	2412	chr1:59640787	uuauu	auauu	2.073	0.0191
623	ELAVL4	2415	chr1:59640790	uuauu	uuaau	2.037	0.0208
624	ELAVL4	2416	chr1:59640791	uaauu	uaauu	3.319	0.000452
625	ELAVL4	2427	chr1:59640802	uaauu	uaaau	2.655	0.00397
626	ELAVL4	2862	chr1:59641237	uuauu	uuauc	2.073	0.0191
627	ELAVL4	2867	chr1:59641242	uuauu	uuaau	2.055	0.0199
628	ENOX1	1132	chr1:59639507	hrkacag	cagagag	3.219	0.000643
629	ENOX1	1152	chr1:59639527	hrkacag	cagaccg	3.016	0.00128
630	ENOX1	1234	chr1:59639609	hrkacag	gguacag	2.375	0.00877
631	ENOX1	1259	chr1:59639634	hrkacag	gagacaa	2.688	0.00359
632	ENOX1	1561	chr1:59639936	hrkacag	aauacag	2.328	0.00996
633	ENOX1	2598	chr1:59640973	hrkacag	aagauag	2.344	0.00954
634	ESRP1	2733	chr1:59641108	gggugg	aggggg	2.205	0.0137
635	ESRP1	2734	chr1:59641109	gggugg	gggggu	2.045	0.0204
636	ESRP2	1232	chr1:59639607	ugggrad	uggguac	2.645	0.00408
637	ESRP2	2507	chr1:59640882	ugggrad	uggggga	2.526	0.00577
638	ESRP2	2508	chr1:59640883	ugggrad	gggggau	2.592	0.00477
639	ESRP2	2588	chr1:59640963	ugggrad	agggaau	2.316	0.0103
640	ESRP2	2728	chr1:59641103	ugggrad	ugggaag	3.237	0.000604
641	ESRP2	2733	chr1:59641108	ugggrad	agggggu	3.039	0.00119
642	ESRP2	2734	chr1:59641109	ugggrad	ggggguu	2.908	0.00182
643	ESRP2	2749	chr1:59641124	ugggrad	agggaau	3.053	0.00113
644	EWSR1	2730	chr1:59641105	gggggggg	ggaagggg	2.197	0.014
645	EWSR1	2734	chr1:59641109	gggggggg	ggggguuu	2.183	0.0145
646	FMR1	82	chr1:59638457	kgacarg	ggaaaag	2.569	0.0051
647	FMR1	98	chr1:59638473	kgacarg	aaacagg	2.306	0.0106
648	FMR1	1013	chr1:59639388	kgacarg	ugaaaag	2.653	0.00399
649	FMR1	1018	chr1:59639393	kgacarg	agaaaag	2.569	0.0051
650	FMR1	1031	chr1:59639406	kgacarg	agacaug	2.903	0.00185
651	FMR1	1036	chr1:59639411	kgacarg	ugacaaa	2.861	0.00211
652	FUBP1	171	chr1:59638546	uauuu	uuuuc	2.144	0.016
653	FUBP1	178	chr1:59638553	uauuu	uguuu	2.432	0.00751
654	FUBP1	272	chr1:59638647	uauguau	uauguaa	3.213	0.000657
655	FUBP1	285	chr1:59638660	uauguau	cauuuau	2.707	0.00339
656	FUBP1	287	chr1:59638662	uauguau	uuuauau	2.707	0.00339
657	FUBP1	297	chr1:59638672	uauguau	uuuguaa	3.227	0.000625
658	FUBP1	311	chr1:59638686	uauuu	uuuuc	2.128	0.0167
659	FUBP1	324	chr1:59638699	uauuu	ucuuu	2.016	0.0219
660	FUBP1	460	chr1:59638835	uauguau	uugguau	2.373	0.00882
661	FUBP1	466	chr1:59638841	uauguau	uaaguaa	2.573	0.00504
662	FUBP1	472	chr1:59638847	uauguau	aauguaa	2.973	0.00147
663	FUBP1	477	chr1:59638852	uauguau	aauuuau	2.693	0.00354
664	FUBP1	891	chr1:59639266	uauuu	uuuug	2.304	0.0106
665	FUBP1	900	chr1:59639275	uauuu	uaguu	2.44	0.00734
666	FUBP1	903	chr1:59639278	uauuu	uuuua	2.6	0.00466
667	FUBP1	906	chr1:59639281	uauuu	uauug	2.672	0.00377
668	FUBP1	913	chr1:59639288	uauguau	auuguuu	2.36	0.00914
669	FUBP1	915	chr1:59639290	uauuu	uguuu	3.12	0.000904
670	FUBP1	917	chr1:59639292	uauuu	uuuua	2.6	0.00466
671	FUBP1	924	chr1:59639299	uauuu	uauuu	3.2	0.000687
672	FUBP1	926	chr1:59639301	uauuu	uuuuu	3.168	0.000767
673	FUBP1	927	chr1:59639302	uauuu	uuuua	2.6	0.00466
674	FUBP1	954	chr1:59639329	uauuu	aauuu	2.216	0.0133
675	FUBP1	958	chr1:59639333	uauuu	uauuu	2.632	0.00424
676	FUBP1	960	chr1:59639335	uauuu	uuuuc	2.272	0.0115
677	FUBP1	971	chr1:59639346	uauuu	uaguu	2.264	0.0118
678	FUBP1	1106	chr1:59639481	uauuu	uuuua	2.296	0.0108
679	FUBP1	1267	chr1:59639642	uauuu	uaucu	2.056	0.0199
680	FUBP1	1291	chr1:59639666	uauuu	uauuu	2	0.0227
681	FUBP1	1494	chr1:59639869	uauuu	uuuua	2.464	0.00687
682	FUBP1	1501	chr1:59639876	uauuu	cauuu	2.392	0.00838
683	FUBP1	1503	chr1:59639878	uauuu	uuuuu	2.952	0.00158
684	FUBP1	1504	chr1:59639879	uauuu	uuuuu	2.952	0.00158
685	FUBP1	1505	chr1:59639880	uauuu	uuuua	2.464	0.00687
686	FUBP1	1643	chr1:59640018	uauguau	uauguau	3.24	0.000598
687	FUBP1	2262	chr1:59640637	uauguau	uaugcuu	2.48	0.00657
688	FUBP1	2268	chr1:59640643	uauguau	uauuuau	2.8	0.00256
689	FUBP1	2274	chr1:59640649	uauuu	uaauu	2.216	0.0133
690	FUBP1	2275	chr1:59640650	uauguau	aauuuau	2.6	0.00466
691	FUBP1	2400	chr1:59640775	uauuu	uauuu	2.392	0.00838
692	FUBP1	2413	chr1:59640788	uauuu	uauua	2.064	0.0195
693	FUBP1	2446	chr1:59640821	uauguau	auuguau	2.253	0.0121
694	FUBP1	2796	chr1:59641171	uauguau	ugugaau	2.547	0.00543
695	FUBP1	2820	chr1:59641195	uauguau	cuuguau	2.947	0.0016
696	FUBP3	170	chr1:59638545	uuuau	guuuu	2.017	0.0218
697	FUBP3	178	chr1:59638553	uuuau	uguuu	2.017	0.0218
698	FUBP3	180	chr1:59638555	uuuau	uuucu	2.165	0.0152
699	FUBP3	272	chr1:59638647	uauau	uaugu	3.34	0.000419
700	FUBP3	276	chr1:59638651	uauau	uaauu	2.786	0.00267
701	FUBP3	278	chr1:59638653	uuuau	auuuu	2.289	0.011
702	FUBP3	287	chr1:59638662	uauau	uuuau	2.913	0.00179
703	FUBP3	289	chr1:59638664	uauau	uauau	3.534	0.000205
704	FUBP3	297	chr1:59638672	uuuau	uuugu	2.661	0.0039
705	FUBP3	310	chr1:59638685	uuuau	auuuu	2.421	0.00774
706	FUBP3	328	chr1:59638703	uauau	uaggu	2.107	0.0176
707	FUBP3	340	chr1:59638715	uauau	uaaau	2.748	0.003
708	FUBP3	351	chr1:59638726	uauau	uaaau	2.748	0.003
709	FUBP3	353	chr1:59638728	uauau	aauau	2.447	0.0072
710	FUBP3	435	chr1:59638810	uauau	uauag	2.078	0.0189
711	FUBP3	453	chr1:59638828	uuaau	uuaaa	2.212	0.0135
712	FUBP3	464	chr1:59638839	uauau	uauaa	3.01	0.00131
713	FUBP3	466	chr1:59638841	uauau	uaagu	2.816	0.00243
714	FUBP3	470	chr1:59638845	uauau	uaaau	3.155	0.000802
715	FUBP3	475	chr1:59638850	uuaau	guaau	2.434	0.00747
716	FUBP3	476	chr1:59638851	uauau	uaauu	2.68	0.00368
717	FUBP3	479	chr1:59638854	uauau	uuuau	2.845	0.00222
718	FUBP3	481	chr1:59638856	uauau	uauaa	3.049	0.00115
719	FUBP3	890	chr1:59639265	uuuau	auuuu	2.43	0.00755
720	FUBP3	892	chr1:59639267	uuuau	uuugu	2.661	0.0039
721	FUBP3	899	chr1:59639274	uuaau	uuagu	2.434	0.00747
722	FUBP3	902	chr1:59639277	uuuau	guuuu	2.57	0.00508
723	FUBP3	904	chr1:59639279	uuuau	uuuau	3.364	0.000384
724	FUBP3	905	chr1:59639280	uuaau	uuauu	2.549	0.0054
725	FUBP3	915	chr1:59639290	uuuau	uguuu	2.669	0.0038
726	FUBP3	916	chr1:59639291	uuuau	guuuu	2.669	0.0038
727	FUBP3	918	chr1:59639293	uuuau	uuuaa	2.62	0.0044
728	FUBP3	919	chr1:59639294	uuaau	uuaaa	2.549	0.0054
729	FUBP3	920	chr1:59639295	uauau	uaaau	2.951	0.00158
730	FUBP3	922	chr1:59639297	uauau	aauau	2.65	0.00402
731	FUBP3	924	chr1:59639299	uauau	uauuu	2.951	0.00158
732	FUBP3	925	chr1:59639300	uuuau	auuuu	2.653	0.00399
733	FUBP3	926	chr1:59639301	uuuau	uuuuu	3.198	0.000692
734	FUBP3	928	chr1:59639303	uuuau	uuuau	3.322	0.000447
735	FUBP3	930	chr1:59639305	uauau	uauga	2.408	0.00802
736	FUBP3	956	chr1:59639331	uuuau	uuuau	2.661	0.0039
737	FUBP3	958	chr1:59639333	uuuau	uauuu	2.264	0.0118
738	FUBP3	959	chr1:59639334	uuuau	auuuu	2.264	0.0118
739	FUBP3	962	chr1:59639337	uuuau	uucau	2.24	0.0125
740	FUBP3	1244	chr1:59639619	uauau	uaagu	2.485	0.00648
741	FUBP3	1253	chr1:59639628	uauau	uaauu	2.32	0.0102
742	FUBP3	1265	chr1:59639640	uauau	aauau	2.534	0.00564
743	FUBP3	1267	chr1:59639642	uauau	uaucu	2.981	0.00144
744	FUBP3	1287	chr1:59639662	uauau	uagau	2.825	0.00236
745	FUBP3	1289	chr1:59639664	uauau	gauau	2.641	0.00413
746	FUBP3	1291	chr1:59639666	uauau	uauuu	2.903	0.00185
747	FUBP3	1311	chr1:59639686	uuaau	uuaag	2.212	0.0135
748	FUBP3	1493	chr1:59639868	uuuau	cuuuu	2.595	0.00473
749	FUBP3	1495	chr1:59639870	uuuau	uuuau	3.231	0.000617
750	FUBP3	1502	chr1:59639877	uuuau	auuuu	2.587	0.00484
751	FUBP3	1503	chr1:59639878	uuuau	uuuuu	3.132	0.000868
752	FUBP3	1504	chr1:59639879	uuuau	uuuuu	3.132	0.000868
753	FUBP3	1506	chr1:59639881	uuuau	uuuaa	2.554	0.00532
754	FUBP3	1626	chr1:59640001	uauau	cauau	2.563	0.00519
755	FUBP3	1643	chr1:59640018	uauau	uaugu	3.01	0.00131
756	FUBP3	1678	chr1:59640053	uauau	cauau	2.515	0.00595
757	FUBP3	1680	chr1:59640055	uauau	uaugc	2.35	0.00939
758	FUBP3	1787	chr1:59640162	uauau	uuuau	2.01	0.0222
759	FUBP3	1789	chr1:59640164	uauau	uauaa	2.117	0.0171
760	FUBP3	1979	chr1:59640354	uuuau	guuau	2.165	0.0152
761	FUBP3	1981	chr1:59640356	uauau	uaugu	2.913	0.00179
762	FUBP3	2262	chr1:59640637	uauau	uaugc	2.825	0.00236
763	FUBP3	2268	chr1:59640643	uauau	uauuu	3.34	0.000419
764	FUBP3	2270	chr1:59640645	uuuau	uuuau	3.14	0.000845
765	FUBP3	2272	chr1:59640647	uauau	uauaa	3.204	0.000678
766	FUBP3	2273	chr1:59640648	uuaau	auaau	2.434	0.00747
767	FUBP3	2274	chr1:59640649	uauau	uaauu	2.835	0.00229
768	FUBP3	2277	chr1:59640652	uuuau	uuuau	3.14	0.000845
769	FUBP3	2279	chr1:59640654	uauau	uauag	3.204	0.000678
770	FUBP3	2295	chr1:59640670	uuaau	auaau	2.212	0.0135
771	FUBP3	2320	chr1:59640695	uauau	uagau	2.369	0.00892
772	FUBP3	2335	chr1:59640710	uauau	uauga	2.049	0.0202
773	FUBP3	2389	chr1:59640764	uauau	cauau	2.544	0.00548
774	FUBP3	2396	chr1:59640771	uauau	uaagu	2.544	0.00548
775	FUBP3	2400	chr1:59640775	uauau	uauuu	2.738	0.00309
776	FUBP3	2403	chr1:59640778	uuaau	uuaau	3.097	0.000977
777	FUBP3	2411	chr1:59640786	uauau	aauau	2.65	0.00402
778	FUBP3	2415	chr1:59640790	uuaau	uuaau	3.097	0.000977
779	FUBP3	2416	chr1:59640791	uauau	uaauu	2.476	0.00664
780	FUBP3	2427	chr1:59640802	uauau	uaaau	2.68	0.00368
781	FUBP3	2448	chr1:59640823	uauau	uguau	2.515	0.00595
782	FUBP3	2859	chr1:59641234	uuuau	auuuu	2.182	0.0146
783	FUBP3	2861	chr1:59641236	uuuau	uuuau	2.678	0.0037
784	FUBP3	2863	chr1:59641238	uauau	uaucu	2.447	0.0072
785	FUBP3	2867	chr1:59641242	uuaau	uuaau	2.655	0.00397
786	FUBP3	2870	chr1:59641245	uuaau	auaau	2.212	0.0135
787	FUBP3	2886	chr1:59641261	uuuau	auuuu	2.397	0.00826
788	FUBP3	2888	chr1:59641263	uuuau	uuucu	2.24	0.0125
789	FUS	2508	chr1:59640883	ggggg	ggggg	2.242	0.0125
790	FUS	2734	chr1:59641109	ggggg	ggggg	2.242	0.0125
791	FXR1	740	chr1:59639115	aygacr	aauguc	2.714	0.00332
792	FXR1	944	chr1:59639319	aygacr	gaagac	2.443	0.00728
793	FXR1	973	chr1:59639348	aygacr	guugac	2.1	0.0179
794	FXR1	978	chr1:59639353	aygacr	caugau	2.1	0.0179
795	FXR1	1016	chr1:59639391	aygacr	aaagaa	2.586	0.00485
796	FXR1	1021	chr1:59639396	aygacr	aaagaa	2.086	0.0185
797	FXR1	1034	chr1:59639409	aygacr	caugac	2.614	0.00447
798	FXR1	1335	chr1:59639710	aygacr	aaugac	2.157	0.0155
799	FXR1	1567	chr1:59639942	aygacr	guugac	2.386	0.00852
800	FXR1	1583	chr1:59639958	aygacr	aaugaa	2.986	0.00141
801	FXR1	1594	chr1:59639969	aygacr	aaagaa	2.329	0.00993
802	FXR1	1777	chr1:59640152	aygacr	aaugau	2.086	0.0185
803	FXR1	1865	chr1:59640240	aygacr	gaugac	3.314	0.00046
804	FXR1	1884	chr1:59640259	aygacr	aaggaa	2.043	0.0205
805	FXR2	1031	chr1:59639406	dgacrrr	agacaug	2.329	0.00993
806	FXR2	1036	chr1:59639411	dgacrrr	ugacaaa	2.329	0.00993
807	G3BP2	74	chr1:59638449	aggaudr	aggaaaa	2.2	0.0139
808	G3BP2	81	chr1:59638456	aggaudr	aggaaaa	2.2	0.0139
809	G3BP2	442	chr1:59638817	aggaudr	aggauuu	2.133	0.0165
810	G3BP2	658	chr1:59639033	aggaudr	gugauga	2.787	0.00266
811	G3BP2	942	chr1:59639317	aggaudr	aggaaga	2.12	0.017
812	G3BP2	1536	chr1:59639911	aggaudr	agaauua	2.227	0.013
813	G3BP2	1551	chr1:59639926	aggaudr	aggauau	2.493	0.00633
814	G3BP2	1858	chr1:59640233	aggaudr	aggagaa	3.04	0.00118
815	G3BP2	1863	chr1:59640238	aggaudr	aagauga	3.333	0.00043
816	G3BP2	1877	chr1:59640252	aggaudr	aagauag	3.04	0.00118
817	G3BP2	1885	chr1:59640260	aggaudr	aggaaag	2.507	0.00609
818	HNRNPA0	289	chr1:59638664	uauag	uauau	2.258	0.012
819	HNRNPA0	292	chr1:59638667	auuagu	aucagu	2.244	0.0124
820	HNRNPA0	296	chr1:59638671	auuagu	guuugu	2.167	0.0151
821	HNRNPA0	326	chr1:59638701	auuagu	uuuagg	2.487	0.00644
822	HNRNPA0	343	chr1:59638718	auuagu	aucagu	2.59	0.0048
823	HNRNPA0	346	chr1:59638721	auuagu	aguagu	2.59	0.0048
824	HNRNPA0	435	chr1:59638810	uauag	uauag	3.494	0.000238
825	HNRNPA0	439	chr1:59638814	auuagu	guuagg	3.41	0.000325
826	HNRNPA0	452	chr1:59638827	auuagu	auuaaa	3	0.00135
827	HNRNPA0	458	chr1:59638833	auuagu	cuuugg	2.923	0.00173
828	HNRNPA0	464	chr1:59638839	uauag	uauaa	2.483	0.00651
829	HNRNPA0	465	chr1:59638840	auuagu	auaagu	2.526	0.00577
830	HNRNPA0	481	chr1:59638856	uauag	uauaa	2.27	0.0116
831	HNRNPA0	559	chr1:59638934	uauag	uagag	2.022	0.0216
832	HNRNPA0	898	chr1:59639273	auuagu	guuagu	3.103	0.000958
833	HNRNPA0	906	chr1:59639281	uauag	uauug	2.438	0.00738
834	HNRNPA0	969	chr1:59639344	auuagu	ccuagu	2.038	0.0208
835	HNRNPA0	1111	chr1:59639486	uauag	uagag	2.629	0.00428
836	HNRNPA0	1230	chr1:59639605	uauag	uaugg	2.506	0.00611
837	HNRNPA0	1236	chr1:59639611	uauag	uacag	2.539	0.00556
838	HNRNPA0	1243	chr1:59639618	auuagu	auaagu	2.205	0.0137
839	HNRNPA0	1251	chr1:59639626	auuagu	cuuaau	2.103	0.0177
840	HNRNPA0	1255	chr1:59639630	auuagu	auuaga	3.218	0.000645
841	HNRNPA0	1257	chr1:59639632	uauag	uagag	3.011	0.0013
842	HNRNPA0	1279	chr1:59639654	uauag	aauag	3.393	0.000346
843	HNRNPA0	1281	chr1:59639656	uauag	uagag	2.865	0.00209
844	HNRNPA0	1285	chr1:59639660	uauag	gcuag	2.607	0.00457
845	HNRNPA0	1310	chr1:59639685	auuagu	guuaag	2.051	0.0201
846	HNRNPA0	1391	chr1:59639766	auuagu	auuugu	2.064	0.0195
847	HNRNPA0	1400	chr1:59639775	auuagu	uuuaga	2.449	0.00716
848	HNRNPA0	1789	chr1:59640164	uauag	uauaa	2.315	0.0103
849	HNRNPA0	1799	chr1:59640174	auuagu	cuuggg	2.41	0.00798
850	HNRNPA0	1804	chr1:59640179	auuagu	guuagg	2.936	0.00166
851	HNRNPA0	2168	chr1:59640543	uauag	acuag	2.607	0.00457
852	HNRNPA0	2272	chr1:59640647	uauag	uauaa	3.326	0.000441
853	HNRNPA0	2279	chr1:59640654	uauag	uauag	4.045	2.62e-05
854	HNRNPA0	2288	chr1:59640663	uauag	cauag	3.697	0.000109
855	HNRNPA0	2290	chr1:59640665	uauag	uagag	3.337	0.000423
856	HNRNPA0	2299	chr1:59640674	uauag	uaaag	3.326	0.000441
857	HNRNPA0	2309	chr1:59640684	auuagu	auuugu	2.128	0.0167
858	HNRNPA0	2318	chr1:59640693	uauag	cuuag	2.067	0.0194
859	HNRNPA0	2498	chr1:59640873	uauag	uacag	2.539	0.00556
860	HNRNPA0	2505	chr1:59640880	auuagu	guuggg	2.218	0.0133
861	HNRNPA0	2514	chr1:59640889	uauag	uauaa	2.416	0.00785
862	HNRNPA0	2515	chr1:59640890	auuagu	auaaga	2.333	0.00982
863	HNRNPA0	2520	chr1:59640895	auuagu	aguagc	2.462	0.00691
864	HNRNPA0	2524	chr1:59640899	uauag	gcuag	2.258	0.012
865	HNRNPA0	2600	chr1:59640975	uauag	gauag	3.011	0.0013
866	HNRNPA0	2756	chr1:59641131	uauag	cauag	2.921	0.00174
867	HNRNPA0	2866	chr1:59641241	auuagu	cuuaau	2.372	0.00885
868	HNRNPA1	10	chr1:59638385	rgnyag	agcuag	2.545	0.00546
869	HNRNPA1	33	chr1:59638408	rgnyag	aggcag	2.291	0.011
870	HNRNPA1	42	chr1:59638417	duagggw	aaagggc	2	0.0227
871	HNRNPA1	440	chr1:59638815	duagggw	uuaggau	2.608	0.00455
872	HNRNPA1	459	chr1:59638834	duagggw	uuuggua	2.378	0.0087
873	HNRNPA1	463	chr1:59638838	guaguagu	guauaagu	2.311	0.0104
874	HNRNPA1	558	chr1:59638933	duagggw	cuagagg	2.054	0.02
875	HNRNPA1	560	chr1:59638935	duagggw	agagggg	2.189	0.0143
876	HNRNPA1	1110	chr1:59639485	duagggw	auagagg	2.149	0.0158
877	HNRNPA1	1229	chr1:59639604	duagggw	auauggg	2.851	0.00218
878	HNRNPA1	1256	chr1:59639631	duagggw	uuagaga	2.73	0.00317
879	HNRNPA1	2280	chr1:59640655	duagggw	auaggca	2.459	0.00697
880	HNRNPA1	2289	chr1:59640664	duagggw	auagaga	2.419	0.00778
881	HNRNPA1	2496	chr1:59640871	guaguagu	guuacagu	2.623	0.00436
882	HNRNPA1	2499	chr1:59640874	guaguagu	acaguugu	2.656	0.00395
883	HNRNPA1	2502	chr1:59640877	guaguagu	guuguugg	2.443	0.00728
884	HNRNPA1	2505	chr1:59640880	duagggw	guugggg	2.23	0.0129
885	HNRNPA1	2506	chr1:59640881	duagggw	uuggggg	2.27	0.0116
886	HNRNPA1	2515	chr1:59640890	guaguagu	auaagagu	2.443	0.00728
887	HNRNPA1	2731	chr1:59641106	duagggw	gaagggg	2.284	0.0112
888	HNRNPA1L2	440	chr1:59638815	duagggw	uuaggau	2.69	0.00357
889	HNRNPA1L2	459	chr1:59638834	duagggw	uuuggua	2.296	0.0108
890	HNRNPA1L2	1229	chr1:59639604	duagggw	auauggg	2.437	0.0074
891	HNRNPA1L2	1256	chr1:59639631	duagggw	uuagaga	2.113	0.0173
892	HNRNPA1L2	1799	chr1:59640174	duagggw	cuugggu	2.099	0.0179
893	HNRNPA1L2	1805	chr1:59640180	duagggw	uuaggcu	2.394	0.00833
894	HNRNPA1L2	2505	chr1:59640880	duagggw	guugggg	2.169	0.015
895	HNRNPA1L2	2506	chr1:59640881	duagggw	uuggggg	2.268	0.0117
896	HNRNPA2B1	42	chr1:59638417	duagggw	aaagggc	2.093	0.0182
897	HNRNPA2B1	440	chr1:59638815	duagggw	uuaggau	2.147	0.0159
898	HNRNPA2B1	442	chr1:59638817	aggwuhgr	aggauuuc	2.109	0.0175
899	HNRNPA2B1	560	chr1:59638935	duagggw	agagggg	2.2	0.0139
900	HNRNPA2B1	561	chr1:59638936	ggggg	gaggg	2.116	0.0172
901	HNRNPA2B1	562	chr1:59638937	ggggg	agggg	2.411	0.00795
902	HNRNPA2B1	563	chr1:59638938	ggggg	ggggc	2.116	0.0172
903	HNRNPA2B1	1018	chr1:59639393	aggwuhgr	agaaaaga	2.036	0.0209
904	HNRNPA2B1	1042	chr1:59639417	aggwuhgr	agguuaug	2	0.0227
905	HNRNPA2B1	1110	chr1:59639485	duagggw	auagagg	2.36	0.00914
906	HNRNPA2B1	1135	chr1:59639510	duagggw	agagggc	2.227	0.013
907	HNRNPA2B1	1229	chr1:59639604	duagggw	auauggg	2.72	0.00326
908	HNRNPA2B1	1233	chr1:59639608	gggua	gggua	2.752	0.00296
909	HNRNPA2B1	1256	chr1:59639631	duagggw	uuagaga	2.56	0.00523
910	HNRNPA2B1	1855	chr1:59640230	gguaguag	ggaaggag	2.492	0.00635
911	HNRNPA2B1	1858	chr1:59640233	gguaguag	aggagaag	2.231	0.0128
912	HNRNPA2B1	1877	chr1:59640252	aggwuhgr	aagauaga	2.582	0.00491
913	HNRNPA2B1	1879	chr1:59640254	gguaguag	gauagaag	2.492	0.00635
914	HNRNPA2B1	2280	chr1:59640655	duagggw	auaggca	2.373	0.00882
915	HNRNPA2B1	2289	chr1:59640664	duagggw	auagaga	2.373	0.00882
916	HNRNPA2B1	2505	chr1:59640880	duagggw	guugggg	2.053	0.02
917	HNRNPA2B1	2506	chr1:59640881	duagggw	uuggggg	2.053	0.02
918	HNRNPA2B1	2508	chr1:59640883	ggggg	ggggg	2.093	0.0182
919	HNRNPA2B1	2594	chr1:59640969	aggwuhgr	uggaaaga	2.291	0.011
920	HNRNPA2B1	2598	chr1:59640973	aggwuhgr	aagauagu	2.564	0.00517
921	HNRNPA2B1	2600	chr1:59640975	gguaguag	gauaguau	2.246	0.0124
922	HNRNPA2B1	2731	chr1:59641106	duagggw	gaagggg	2.533	0.00565
923	HNRNPA2B1	2733	chr1:59641108	ggggg	agggg	2.713	0.00333
924	HNRNPA2B1	2734	chr1:59641109	ggggg	ggggg	2.814	0.00245
925	HNRNPA2B1	2735	chr1:59641110	ggggg	ggggu	2.279	0.0113
926	HNRNPA2B1	2747	chr1:59641122	duagggw	caaggga	2.24	0.0125
927	HNRNPC	169	chr1:59638544	huuuuuk	aguuuuc	2.321	0.0101
928	HNRNPC	176	chr1:59638551	huuuuuk	auuguuu	2.438	0.00738
929	HNRNPC	177	chr1:59638552	huuuuuk	uuguuuc	2.125	0.0168
930	HNRNPC	179	chr1:59638554	huuuuuk	guuucug	2.152	0.0157
931	HNRNPC	277	chr1:59638652	huuuuuk	aauuuug	2.268	0.0117
932	HNRNPC	278	chr1:59638653	huuuuuk	auuuugg	2.268	0.0117
933	HNRNPC	286	chr1:59638661	huuuuuk	auuuaua	2.375	0.00877
934	HNRNPC	287	chr1:59638662	uuuuu	uuuau	2.089	0.0184
935	HNRNPC	297	chr1:59638672	uuuuu	uuugu	2.089	0.0184
936	HNRNPC	310	chr1:59638685	huuuuuk	auuuucc	2.304	0.0106
937	HNRNPC	889	chr1:59639264	huuuuuk	aauuuug	2.661	0.0039
938	HNRNPC	890	chr1:59639265	huuuuuk	auuuugu	2.786	0.00267
939	HNRNPC	891	chr1:59639266	huuuuuk	uuuugug	2.429	0.00757
940	HNRNPC	892	chr1:59639267	uuuuu	uuugu	2.164	0.0152
941	HNRNPC	901	chr1:59639276	huuuuuk	aguuuua	2.75	0.00298
942	HNRNPC	902	chr1:59639277	huuuuuk	guuuuau	2.741	0.00306
943	HNRNPC	903	chr1:59639278	huuuuuk	uuuuauu	2.795	0.0026
944	HNRNPC	904	chr1:59639279	huuuuuk	uuuauug	2.634	0.00422
945	HNRNPC	905	chr1:59639280	uuuuu	uuauu	2.438	0.00738
946	HNRNPC	913	chr1:59639288	huuuuuk	auuguuu	3.036	0.0012
947	HNRNPC	914	chr1:59639289	huuuuuk	uuguuuu	2.795	0.0026
948	HNRNPC	915	chr1:59639290	huuuuuk	uguuuua	2.491	0.00637
949	HNRNPC	916	chr1:59639291	uuuuu	guuuu	2.562	0.0052
950	HNRNPC	917	chr1:59639292	uuuuu	uuuua	2.425	0.00765
951	HNRNPC	923	chr1:59639298	huuuuuk	auauuuu	2.991	0.00139
952	HNRNPC	924	chr1:59639299	huuuuuk	uauuuuu	2.777	0.00274
953	HNRNPC	925	chr1:59639300	huuuuuk	auuuuua	3.152	0.000811
954	HNRNPC	926	chr1:59639301	uuuuu	uuuuu	2.849	0.00219
955	HNRNPC	927	chr1:59639302	huuuuuk	uuuuaug	2.616	0.00445
956	HNRNPC	928	chr1:59639303	uuuuu	uuuau	2.411	0.00795
957	HNRNPC	955	chr1:59639330	huuuuuk	auuuauu	2.518	0.0059
958	HNRNPC	956	chr1:59639331	huuuuuk	uuuauuu	2.393	0.00836
959	HNRNPC	957	chr1:59639332	huuuuuk	uuauuuu	2.393	0.00836
960	HNRNPC	958	chr1:59639333	huuuuuk	uauuuuc	2.17	0.015
961	HNRNPC	959	chr1:59639334	huuuuuk	auuuuca	2.357	0.00921
962	HNRNPC	1106	chr1:59639481	uuuuu	uuuua	2.377	0.00873
963	HNRNPC	1493	chr1:59639868	huuuuuk	cuuuuau	2.866	0.00208
964	HNRNPC	1494	chr1:59639869	huuuuuk	uuuuauc	2.634	0.00422
965	HNRNPC	1495	chr1:59639870	uuuuu	uuuau	2.514	0.00597
966	HNRNPC	1501	chr1:59639876	huuuuuk	cauuuuu	2.866	0.00208
967	HNRNPC	1502	chr1:59639877	huuuuuk	auuuuuu	3.375	0.000369
968	HNRNPC	1503	chr1:59639878	huuuuuk	uuuuuua	3.098	0.000974
969	HNRNPC	1504	chr1:59639879	uuuuu	uuuuu	3.068	0.00108
970	HNRNPC	1505	chr1:59639880	uuuuu	uuuua	2.514	0.00597
971	HNRNPC	1971	chr1:59640346	huuuuuk	auucuuc	2.098	0.018
972	HNRNPC	2276	chr1:59640651	huuuuuk	auuuaua	2.179	0.0147
973	HNRNPC	2859	chr1:59641234	huuuuuk	auuuuau	2.036	0.0209
974	HNRNPC	2860	chr1:59641235	huuuuuk	uuuuauc	2.036	0.0209
975	HNRNPC	2885	chr1:59641260	huuuuuk	aauuuuc	2.384	0.00856
976	HNRNPC	2886	chr1:59641261	huuuuuk	auuuucu	2.42	0.00776
977	HNRNPC	2887	chr1:59641262	huuuuuk	uuuucuc	2.071	0.0192
978	HNRNPC	2896	chr1:59641271	huuuuuk	auuucuc	2.295	0.0109
979	HNRNPCL1	169	chr1:59638544	huuuuuk	aguuuuc	2.263	0.0118
980	HNRNPCL1	170	chr1:59638545	uuuuu	guuuu	2.165	0.0152
981	HNRNPCL1	171	chr1:59638546	uuuuu	uuuuc	2.211	0.0135
982	HNRNPCL1	176	chr1:59638551	huuuuuk	auuguuu	2.404	0.00811
983	HNRNPCL1	177	chr1:59638552	uuuuu	uuguu	2.165	0.0152
984	HNRNPCL1	178	chr1:59638553	uuuuu	uguuu	2.165	0.0152
985	HNRNPCL1	179	chr1:59638554	huuuuuk	guuucug	2.105	0.0176
986	HNRNPCL1	180	chr1:59638555	uuuuu	uuucu	2.165	0.0152
987	HNRNPCL1	277	chr1:59638652	huuuuuk	aauuuug	2.193	0.0142
988	HNRNPCL1	278	chr1:59638653	huuuuuk	auuuugg	2.193	0.0142
989	HNRNPCL1	279	chr1:59638654	uuuuu	uuuug	2.218	0.0133
990	HNRNPCL1	286	chr1:59638661	huuuuuk	auuuaua	2.298	0.0108
991	HNRNPCL1	287	chr1:59638662	uuuuu	uuuau	2.263	0.0118
992	HNRNPCL1	297	chr1:59638672	uuuuu	uuugu	2.263	0.0118
993	HNRNPCL1	310	chr1:59638685	huuuuuk	auuuucc	2.228	0.0129
994	HNRNPCL1	311	chr1:59638686	uuuuu	uuuuc	2.271	0.0116
995	HNRNPCL1	889	chr1:59639264	huuuuuk	aauuuug	2.605	0.00459
996	HNRNPCL1	890	chr1:59639265	huuuuuk	auuuugu	2.754	0.00294
997	HNRNPCL1	891	chr1:59639266	uuuuu	uuuug	2.436	0.00743
998	HNRNPCL1	892	chr1:59639267	uuuuu	uuugu	2.421	0.00774
999	HNRNPCL1	901	chr1:59639276	huuuuuk	aguuuua	2.684	0.00364
1000	HNRNPCL1	902	chr1:59639277	huuuuuk	guuuuau	2.719	0.00327
1001	HNRNPCL1	903	chr1:59639278	uuuuu	uuuua	2.917	0.00177
1002	HNRNPCL1	904	chr1:59639279	uuuuu	uuuau	2.669	0.0038
1003	HNRNPCL1	905	chr1:59639280	uuuuu	uuauu	2.669	0.0038
1004	HNRNPCL1	913	chr1:59639288	huuuuuk	auuguuu	2.991	0.00139
1005	HNRNPCL1	914	chr1:59639289	huuuuuk	uuguuuu	2.789	0.00264
1006	HNRNPCL1	915	chr1:59639290	uuuuu	uguuu	2.669	0.0038
1007	HNRNPCL1	916	chr1:59639291	uuuuu	guuuu	2.669	0.0038
1008	HNRNPCL1	917	chr1:59639292	uuuuu	uuuua	2.91	0.00181
1009	HNRNPCL1	923	chr1:59639298	huuuuuk	auauuuu	2.965	0.00151
1010	HNRNPCL1	924	chr1:59639299	huuuuuk	uauuuuu	2.781	0.00271
1011	HNRNPCL1	925	chr1:59639300	huuuuuk	auuuuua	3.114	0.000923
1012	HNRNPCL1	926	chr1:59639301	uuuuu	uuuuu	3.12	0.000904
1013	HNRNPCL1	927	chr1:59639302	uuuuu	uuuua	2.91	0.00181
1014	HNRNPCL1	928	chr1:59639303	uuuuu	uuuau	2.669	0.0038
1015	HNRNPCL1	955	chr1:59639330	huuuuuk	auuuauu	2.526	0.00577
1016	HNRNPCL1	956	chr1:59639331	huuuuuk	uuuauuu	2.421	0.00774
1017	HNRNPCL1	957	chr1:59639332	huuuuuk	uuauuuu	2.421	0.00774
1018	HNRNPCL1	958	chr1:59639333	uuuuu	uauuu	2.203	0.0138
1019	HNRNPCL1	959	chr1:59639334	huuuuuk	auuuuca	2.325	0.01
1020	HNRNPCL1	960	chr1:59639335	uuuuu	uuuuc	2.248	0.0123
1021	HNRNPCL1	1106	chr1:59639481	uuuuu	uuuua	2.887	0.00194
1022	HNRNPCL1	1330	chr1:59639705	uuuuu	uuuua	2.09	0.0183
1023	HNRNPCL1	1493	chr1:59639868	huuuuuk	cuuuuau	2.86	0.00212
1024	HNRNPCL1	1494	chr1:59639869	uuuuu	uuuua	2.992	0.00139
1025	HNRNPCL1	1495	chr1:59639870	uuuuu	uuuau	2.744	0.00303
1026	HNRNPCL1	1501	chr1:59639876	huuuuuk	cauuuuu	2.86	0.00212
1027	HNRNPCL1	1502	chr1:59639877	huuuuuk	auuuuuu	3.36	0.00039
1028	HNRNPCL1	1503	chr1:59639878	uuuuu	uuuuu	3.301	0.000482
1029	HNRNPCL1	1504	chr1:59639879	uuuuu	uuuuu	3.301	0.000482
1030	HNRNPCL1	1505	chr1:59639880	uuuuu	uuuua	2.992	0.00139
1031	HNRNPCL1	1971	chr1:59640346	huuuuuk	auucuuc	2.035	0.0209
1032	HNRNPCL1	1972	chr1:59640347	uuuuu	uucuu	2.09	0.0183
1033	HNRNPCL1	2268	chr1:59640643	uuuuu	uauuu	2.15	0.0158
1034	HNRNPCL1	2270	chr1:59640645	uuuuu	uuuau	2.15	0.0158
1035	HNRNPCL1	2276	chr1:59640651	huuuuuk	auuuaua	2.14	0.0162
1036	HNRNPCL1	2277	chr1:59640652	uuuuu	uuuau	2.15	0.0158
1037	HNRNPCL1	2859	chr1:59641234	uuuuu	auuuu	2.105	0.0176
1038	HNRNPCL1	2860	chr1:59641235	uuuuu	uuuua	2.233	0.0128
1039	HNRNPCL1	2861	chr1:59641236	uuuuu	uuuau	2.226	0.013
1040	HNRNPCL1	2885	chr1:59641260	huuuuuk	aauuuuc	2.325	0.01
1041	HNRNPCL1	2886	chr1:59641261	huuuuuk	auuuucu	2.377	0.00873
1042	HNRNPCL1	2887	chr1:59641262	uuuuu	uuuuc	2.113	0.0173
1043	HNRNPCL1	2888	chr1:59641263	uuuuu	uuucu	2.068	0.0193
1044	HNRNPCL1	2896	chr1:59641271	huuuuuk	auuucuc	2.237	0.0126
1045	HNRNPD	348	chr1:59638723	uauuaa	uaguaa	2.171	0.015
1046	HNRNPD	355	chr1:59638730	uauuaa	uauuac	2.171	0.015
1047	HNRNPD	464	chr1:59638839	uauuaa	uauaag	2.402	0.00815
1048	HNRNPD	477	chr1:59638852	uauuaa	aauuua	2.134	0.0164
1049	HNRNPD	478	chr1:59638853	uauuaa	auuuau	2.073	0.0191
1050	HNRNPD	481	chr1:59638856	uauuaa	uauaac	2.268	0.0117
1051	HNRNPD	883	chr1:59639258	uauuaa	uacuac	2.146	0.0159
1052	HNRNPD	889	chr1:59639264	uauuaa	aauuuu	2.122	0.0169
1053	HNRNPD	903	chr1:59639278	uauuaa	uuuuau	2.878	0.002
1054	HNRNPD	906	chr1:59639281	uauuaa	uauuga	2.805	0.00252
1055	HNRNPD	917	chr1:59639292	uauuaa	uuuuaa	2.902	0.00185
1056	HNRNPD	924	chr1:59639299	uauuaa	uauuuu	2.902	0.00185
1057	HNRNPD	927	chr1:59639302	uauuaa	uuuuau	2.878	0.002
1058	HNRNPD	930	chr1:59639305	uauuaa	uaugau	2.61	0.00453
1059	HNRNPD	954	chr1:59639329	uauuaa	aauuua	2.268	0.0117
1060	HNRNPD	955	chr1:59639330	uauuaa	auuuau	2.207	0.0137
1061	HNRNPD	958	chr1:59639333	uauuaa	uauuuu	2.427	0.00761
1062	HNRNPD	964	chr1:59639339	uauuaa	cauuac	2.341	0.00962
1063	HNRNPD	1250	chr1:59639625	uauuaa	ucuuaa	2.098	0.018
1064	HNRNPD	1254	chr1:59639629	uauuaa	aauuag	2.159	0.0154
1065	HNRNPD	1291	chr1:59639666	uauuaa	uauuua	2.049	0.0202
1066	HNRNPD	1494	chr1:59639869	uauuaa	uuuuau	2.537	0.00559
1067	HNRNPD	1505	chr1:59639880	uauuaa	uuuuaa	2.561	0.00522
1068	HNRNPD	1538	chr1:59639913	uauuaa	aauuau	2.402	0.00815
1069	HNRNPD	1541	chr1:59639916	uauuaa	uaucau	2.159	0.0154
1070	HNRNPD	1555	chr1:59639930	uauuaa	uauucu	2.28	0.0113
1071	HNRNPD	1560	chr1:59639935	uauuaa	uaauac	2.159	0.0154
1072	HNRNPD	1978	chr1:59640353	uauuaa	uguuau	2.183	0.0145
1073	HNRNPD	2268	chr1:59640643	uauuaa	uauuua	2.488	0.00642
1074	HNRNPD	2272	chr1:59640647	uauuaa	uauaau	2.622	0.00437
1075	HNRNPD	2275	chr1:59640650	uauuaa	aauuua	2.366	0.00899
1076	HNRNPD	2276	chr1:59640651	uauuaa	auuuau	2.305	0.0106
1077	HNRNPD	2296	chr1:59640671	uauuaa	uaauaa	2.293	0.0109
1078	HNRNPD	2335	chr1:59640710	uauuaa	uaugaa	2.317	0.0103
1079	HNRNPD	2400	chr1:59640775	uauuaa	uauuua	2.89	0.00193
1080	HNRNPD	2401	chr1:59640776	uauuaa	auuuaa	2.488	0.00642
1081	HNRNPD	2404	chr1:59640779	uauuaa	uaauac	2.634	0.00422
1082	HNRNPD	2413	chr1:59640788	uauuaa	uauuaa	3.171	0.00076
1083	HNRNPD	2602	chr1:59640977	uauuaa	uaguau	2.354	0.00929
1084	HNRNPD	2860	chr1:59641235	uauuaa	uuuuau	2.707	0.00339
1085	HNRNPD	2865	chr1:59641240	uauuaa	ucuuaa	2.646	0.00407
1086	HNRNPD	2868	chr1:59641243	uauuaa	uaauaa	2.634	0.00422
1087	HNRNPD	2871	chr1:59641246	uauuaa	uaauaa	2.634	0.00422
1088	HNRNPD	2885	chr1:59641260	uauuaa	aauuuu	2.317	0.0103
1089	HNRNPDL	76	chr1:59638451	uaaaa	gaaaa	2.868	0.00207
1090	HNRNPDL	77	chr1:59638452	uaaaa	aaaaa	2.868	0.00207
1091	HNRNPDL	83	chr1:59638458	uaaaa	gaaaa	2.868	0.00207
1092	HNRNPDL	88	chr1:59638463	uaaaa	gaaaa	2.868	0.00207
1093	HNRNPDL	89	chr1:59638464	uaaaa	aaaaa	2.868	0.00207
1094	HNRNPDL	90	chr1:59638465	uaaaa	aaaaa	2.868	0.00207
1095	HNRNPDL	91	chr1:59638466	uaaaa	aaaaa	2.868	0.00207
1096	HNRNPDL	96	chr1:59638471	uaaaa	uaaaa	3.281	0.000517
1097	HNRNPDL	195	chr1:59638570	uaaaa	ugaaa	2.066	0.0194
1098	HNRNPDL	203	chr1:59638578	uaaaa	uuaaa	2.066	0.0194
1099	HNRNPDL	204	chr1:59638579	uaaaa	uaaaa	2.479	0.00659
1100	HNRNPDL	272	chr1:59638647	uauau	uaugu	2.272	0.0115
1101	HNRNPDL	276	chr1:59638651	uaauu	uaauu	2.99	0.00139
1102	HNRNPDL	287	chr1:59638662	uauau	uuuau	2.272	0.0115
1103	HNRNPDL	289	chr1:59638664	uauau	uauau	2.711	0.00335
1104	HNRNPDL	340	chr1:59638715	uaauu	uaaau	2.724	0.00322
1105	HNRNPDL	351	chr1:59638726	uaauu	uaaau	2.724	0.00322
1106	HNRNPDL	453	chr1:59638828	uaaaa	uuaaa	2.273	0.0115
1107	HNRNPDL	454	chr1:59638829	uaauu	uaaac	2.752	0.00296
1108	HNRNPDL	464	chr1:59638839	uauau	uauaa	2.491	0.00637
1109	HNRNPDL	466	chr1:59638841	uaauu	uaagu	3.038	0.00119
1110	HNRNPDL	470	chr1:59638845	uaauu	uaaau	3.257	0.000563
1111	HNRNPDL	476	chr1:59638851	uaauu	uaauu	3.619	0.000148
1112	HNRNPDL	479	chr1:59638854	uauau	uuuau	2.605	0.00459
1113	HNRNPDL	481	chr1:59638856	uauau	uauaa	2.605	0.00459
1114	HNRNPDL	900	chr1:59639275	uaauu	uaguu	2.429	0.00757
1115	HNRNPDL	904	chr1:59639279	uauau	uuuau	2.491	0.00637
1116	HNRNPDL	905	chr1:59639280	uaauu	uuauu	2.429	0.00757
1117	HNRNPDL	920	chr1:59639295	uaauu	uaaau	2.562	0.0052
1118	HNRNPDL	922	chr1:59639297	uauau	aauau	2.491	0.00637
1119	HNRNPDL	924	chr1:59639299	uauau	uauuu	2.491	0.00637
1120	HNRNPDL	928	chr1:59639303	uauau	uuuau	2.491	0.00637
1121	HNRNPDL	953	chr1:59639328	uaauu	aaauu	2.086	0.0185
1122	HNRNPDL	957	chr1:59639332	uaauu	uuauu	2.086	0.0185
1123	HNRNPDL	958	chr1:59639333	uaauu	uauuu	2.086	0.0185
1124	HNRNPDL	963	chr1:59639338	uaauu	ucauu	2.086	0.0185
1125	HNRNPDL	971	chr1:59639346	uaauu	uaguu	2.162	0.0153
1126	HNRNPDL	997	chr1:59639372	uaaaa	uaaaa	2.893	0.00191
1127	HNRNPDL	1013	chr1:59639388	uaaaa	ugaaa	2.686	0.00362
1128	HNRNPDL	1014	chr1:59639389	uaaaa	gaaaa	2.686	0.00362
1129	HNRNPDL	1019	chr1:59639394	uaaaa	gaaaa	2.686	0.00362
1130	HNRNPDL	1024	chr1:59639399	uaaaa	gaaaa	2.066	0.0194
1131	HNRNPDL	1244	chr1:59639619	uaauu	uaagu	2.771	0.00279
1132	HNRNPDL	1253	chr1:59639628	uaauu	uaauu	3.114	0.000923
1133	HNRNPDL	1265	chr1:59639640	uauau	aauau	2.272	0.0115
1134	HNRNPDL	1267	chr1:59639642	uauau	uaucu	2.491	0.00637
1135	HNRNPDL	1287	chr1:59639662	uauau	uagau	2.491	0.00637
1136	HNRNPDL	1289	chr1:59639664	uauau	gauau	2.491	0.00637
1137	HNRNPDL	1291	chr1:59639666	uauau	uauuu	2.272	0.0115
1138	HNRNPDL	1294	chr1:59639669	uaaaa	uuaaa	2.066	0.0194
1139	HNRNPDL	1295	chr1:59639670	uaaaa	uaaaa	2.479	0.00659
1140	HNRNPDL	1312	chr1:59639687	uaaaa	uaaga	2.686	0.00362
1141	HNRNPDL	1332	chr1:59639707	uaaaa	uuaaa	2.066	0.0194
1142	HNRNPDL	1333	chr1:59639708	uaaaa	uaaau	2.066	0.0194
1143	HNRNPDL	1343	chr1:59639718	uaaaa	caaaa	2.479	0.00659
1144	HNRNPDL	1366	chr1:59639741	uaauu	uaaaa	2.171	0.015
1145	HNRNPDL	1374	chr1:59639749	uaauu	ucauu	2.057	0.0198
1146	HNRNPDL	1389	chr1:59639764	uaauu	ucauu	2.248	0.0123
1147	HNRNPDL	1619	chr1:59639994	uaauu	gaauu	2.086	0.0185
1148	HNRNPDL	1643	chr1:59640018	uauau	uaugu	2.272	0.0115
1149	HNRNPDL	1678	chr1:59640053	uauau	cauau	2.272	0.0115
1150	HNRNPDL	1766	chr1:59640141	uaauu	uaguu	2.171	0.015
1151	HNRNPDL	1779	chr1:59640154	uaauu	ugauu	2.076	0.0189
1152	HNRNPDL	1791	chr1:59640166	uaauu	uaacu	2.048	0.0203
1153	HNRNPDL	1872	chr1:59640247	uaauu	uaaau	2.324	0.0101
1154	HNRNPDL	1881	chr1:59640256	uaaaa	uagaa	2.066	0.0194
1155	HNRNPDL	1892	chr1:59640267	uaauu	caauu	2.343	0.00956
1156	HNRNPDL	1945	chr1:59640320	uaaaa	gaaaa	2.066	0.0194
1157	HNRNPDL	1952	chr1:59640327	uaaaa	ucaaa	2.066	0.0194
1158	HNRNPDL	1953	chr1:59640328	uaaaa	caaaa	2.066	0.0194
1159	HNRNPDL	1958	chr1:59640333	uaauu	uaaug	2.143	0.0161
1160	HNRNPDL	1967	chr1:59640342	uaaaa	ugaaa	2.066	0.0194
1161	HNRNPDL	1969	chr1:59640344	uaauu	aaauu	2.133	0.0165
1162	HNRNPDL	2178	chr1:59640553	uaauu	uaauu	3.257	0.000563
1163	HNRNPDL	2268	chr1:59640643	uauau	uauuu	3.044	0.00117
1164	HNRNPDL	2270	chr1:59640645	uauau	uuuau	3.044	0.00117
1165	HNRNPDL	2272	chr1:59640647	uauau	uauaa	3.044	0.00117
1166	HNRNPDL	2274	chr1:59640649	uaauu	uaauu	3.505	0.000228
1167	HNRNPDL	2277	chr1:59640652	uauau	uuuau	3.044	0.00117
1168	HNRNPDL	2279	chr1:59640654	uauau	uauag	3.044	0.00117
1169	HNRNPDL	2296	chr1:59640671	uaauu	uaaua	3.181	0.000734
1170	HNRNPDL	2299	chr1:59640674	uaauu	uaaag	2.724	0.00322
1171	HNRNPDL	2307	chr1:59640682	uaauu	ucauu	2.333	0.00982
1172	HNRNPDL	2324	chr1:59640699	uaaaa	uaaaa	2.893	0.00191
1173	HNRNPDL	2396	chr1:59640771	uaauu	uaagu	3.057	0.00112
1174	HNRNPDL	2400	chr1:59640775	uaauu	uauuu	2.8	0.00256
1175	HNRNPDL	2404	chr1:59640779	uaauu	uaaua	3.429	0.000303
1176	HNRNPDL	2411	chr1:59640786	uauau	aauau	2.272	0.0115
1177	HNRNPDL	2416	chr1:59640791	uaauu	uaauu	3.619	0.000148
1178	HNRNPDL	2427	chr1:59640802	uaauu	uaaau	3.381	0.000361
1179	HNRNPDL	2437	chr1:59640812	uaauu	uaaac	2.876	0.00201
1180	HNRNPDL	2868	chr1:59641243	uaauu	uaaua	3.076	0.00105
1181	HNRNPDL	2871	chr1:59641246	uaauu	uaaua	3.029	0.00123
1182	HNRNPDL	2874	chr1:59641249	uaaaa	uaaaa	3.256	0.000565
1183	HNRNPDL	2875	chr1:59641250	uaaaa	aaaaa	2.843	0.00223
1184	HNRNPDL	2876	chr1:59641251	uaaaa	aaaaa	2.843	0.00223
1185	HNRNPDL	2877	chr1:59641252	uaaaa	aaaaa	2.843	0.00223
1186	HNRNPDL	2884	chr1:59641259	uaauu	aaauu	2.552	0.00536
1187	HNRNPF	134	chr1:59638509	gukgykg	auugcug	2.016	0.0219
1188	HNRNPF	137	chr1:59638512	gukgykg	gcuguug	2.689	0.00358
1189	HNRNPF	140	chr1:59638515	gukgykg	guugcug	2.885	0.00196
1190	HNRNPF	249	chr1:59638624	gugkau	guggag	2.393	0.00836
1191	HNRNPF	254	chr1:59638629	gugkau	guggcu	2.268	0.0117
1192	HNRNPF	562	chr1:59638937	agggu	agggg	2.684	0.00364
1193	HNRNPF	1232	chr1:59639607	agggu	ugggu	2.837	0.00228
1194	HNRNPF	1392	chr1:59639767	gukgykg	uuuguug	2.279	0.0113
1195	HNRNPF	2502	chr1:59640877	gukgykg	guuguug	3.23	0.000619
1196	HNRNPF	2505	chr1:59640880	gukgykg	guugggg	2.836	0.00228
1197	HNRNPF	2507	chr1:59640882	agggu	ugggg	2.092	0.0182
1198	HNRNPF	2728	chr1:59641103	agggu	uggga	3.092	0.000994
1199	HNRNPF	2729	chr1:59641104	gggagggg	gggaaggg	2.03	0.0212
1200	HNRNPF	2730	chr1:59641105	gggagggg	ggaagggg	2.227	0.013
1201	HNRNPF	2731	chr1:59641106	gggagggg	gaaggggg	2.03	0.0212
1202	HNRNPF	2733	chr1:59641108	agggu	agggg	2.939	0.00165
1203	HNRNPF	2735	chr1:59641110	agggu	ggggu	2.949	0.00159
1204	HNRNPF	2749	chr1:59641124	agggu	aggga	3.02	0.00126
1205	HNRNPF	2797	chr1:59641172	gugkau	gugaau	2.75	0.00298
1206	HNRNPF	2821	chr1:59641196	gugkau	uuguau	2.179	0.0147
1207	HNRNPH1	60	chr1:59638435	gargag	gaagaa	3.21	0.000664
1208	HNRNPH1	73	chr1:59638448	gargag	gaggaa	2.97	0.00149
1209	HNRNPH1	83	chr1:59638458	gargag	gaaaag	3.12	0.000904
1210	HNRNPH1	660	chr1:59639035	gargag	gaugaa	2.87	0.00205
1211	HNRNPH1	1014	chr1:59639389	gargag	gaaaag	2.87	0.00205
1212	HNRNPH1	1019	chr1:59639394	gargag	gaaaag	2.87	0.00205
1213	HNRNPH1	1119	chr1:59639494	gargag	gaagaa	2.05	0.0202
1214	HNRNPH1	1616	chr1:59639991	gargag	gaagaa	2.45	0.00714
1215	HNRNPH1	1856	chr1:59640231	gargag	gaagga	2.5	0.00621
1216	HNRNPH1	1857	chr1:59640232	gargag	aaggag	2.58	0.00494
1217	HNRNPH1	1860	chr1:59640235	gargag	gagaag	2.65	0.00402
1218	HNRNPH1	1862	chr1:59640237	gargag	gaagau	2.86	0.00212
1219	HNRNPH1	1883	chr1:59640258	gargag	gaagga	2.43	0.00755
1220	HNRNPH2	561	chr1:59638936	gggggg	gagggg	2.78	0.00272
1221	HNRNPH2	2506	chr1:59640881	gggggg	uugggg	2.604	0.00461
1222	HNRNPH2	2507	chr1:59640882	gggggg	uggggg	2.692	0.00355
1223	HNRNPH2	2508	chr1:59640883	gggggg	ggggga	2.407	0.00804
1224	HNRNPH2	2732	chr1:59641107	gggggg	aagggg	2.505	0.00612
1225	HNRNPH2	2733	chr1:59641108	gggggg	aggggg	2.648	0.00405
1226	HNRNPH2	2734	chr1:59641109	gggggg	gggggu	2.385	0.00854
1227	HNRNPK	360	chr1:59638735	ccawmcc	ccaccca	2.13	0.0166
1228	HNRNPK	1513	chr1:59639888	ccawmcc	ccaaucc	3.507	0.000227
1229	HNRNPK	1526	chr1:59639901	ccawmcc	ccaagac	3.072	0.00106
1230	HNRNPK	1527	chr1:59639902	ccawmcc	caagacc	2.971	0.00148
1231	HNRNPK	2531	chr1:59640906	ccawmcc	acaaucc	3.13	0.000874
1232	HNRNPK	2532	chr1:59640907	ccawmcc	caauccc	3.246	0.000585
1233	HNRNPK	2536	chr1:59640911	ccawmcc	cccagcc	2.957	0.00155
1234	HNRNPK	2537	chr1:59640912	ccawmcc	ccagccc	3.493	0.000239
1235	HNRNPL	85	chr1:59638460	amayama	aaagaaa	2.387	0.00849
1236	HNRNPL	89	chr1:59638464	amayama	aaaaaaa	2.453	0.00708
1237	HNRNPL	93	chr1:59638468	amayama	aaauaaa	2.493	0.00633
1238	HNRNPL	360	chr1:59638735	amayama	ccaccca	2.707	0.00339
1239	HNRNPL	361	chr1:59638736	uacaca	caccca	2.803	0.00253
1240	HNRNPL	378	chr1:59638753	uacaca	gccaca	2.908	0.00182
1241	HNRNPL	381	chr1:59638756	amayama	acagcca	2.853	0.00217
1242	HNRNPL	384	chr1:59638759	uacaca	gccaca	2.908	0.00182
1243	HNRNPL	385	chr1:59638760	amayama	ccacaca	3.4	0.000337
1244	HNRNPL	386	chr1:59638761	uacaca	cacaca	3.395	0.000343
1245	HNRNPL	387	chr1:59638762	amayama	acacauc	2.96	0.00154
1246	HNRNPL	700	chr1:59639075	uacaca	cacaaa	2.329	0.00993
1247	HNRNPL	1077	chr1:59639452	acacrav	acacaac	3.014	0.00129
1248	HNRNPL	1079	chr1:59639454	acacrav	acaacaa	2.507	0.00609
1249	HNRNPL	1221	chr1:59639596	uacaca	cacauu	2.987	0.00141
1250	HNRNPL	1226	chr1:59639601	uacaca	uucaua	2.842	0.00224
1251	HNRNPL	1236	chr1:59639611	uacaca	uacaga	3.513	0.000222
1252	HNRNPL	1237	chr1:59639612	amayama	acagaaa	3.093	0.000991
1253	HNRNPL	1258	chr1:59639633	amayama	agagaca	2.853	0.00217
1254	HNRNPL	1259	chr1:59639634	uacaca	gagaca	2.724	0.00322
1255	HNRNPL	1260	chr1:59639635	amayama	agacaaa	3.027	0.00123
1256	HNRNPL	1261	chr1:59639636	uacaca	gacaaa	2.868	0.00207
1257	HNRNPL	1262	chr1:59639637	amayama	acaaaua	2.92	0.00175
1258	HNRNPL	1345	chr1:59639720	acacrav	aaacaaa	2.113	0.0173
1259	HNRNPL	1571	chr1:59639946	amayama	acccaaa	2.253	0.0121
1260	HNRNPL	1845	chr1:59640220	acacrav	ucacaac	2.606	0.00458
1261	HNRNPL	1847	chr1:59640222	acacrav	acaacac	2.521	0.00585
1262	HNRNPL	1850	chr1:59640225	acacrav	acacugg	2.521	0.00585
1263	HNRNPL	2320	chr1:59640695	uacaca	uagaua	2.632	0.00424
1264	HNRNPL	2321	chr1:59640696	amayama	agauaaa	2.973	0.00147
1265	HNRNPL	2325	chr1:59640700	uacaca	aaaaca	2.737	0.0031
1266	HNRNPL	2326	chr1:59640701	amayama	aaacaaa	3.427	0.000305
1267	HNRNPL	2327	chr1:59640702	uacaca	aacaaa	2.895	0.0019
1268	HNRNPL	2328	chr1:59640703	amayama	acaaaca	3.6	0.000159
1269	HNRNPL	2526	chr1:59640901	uacaca	uagaca	2.329	0.00993
1270	HNRNPL	2527	chr1:59640902	amayama	agacaca	2.907	0.00182
1271	HNRNPL	2528	chr1:59640903	uacaca	gacaca	2.658	0.00393
1272	HNRNPL	2529	chr1:59640904	amayama	acacaau	2.693	0.00354
1273	HNRNPL	2572	chr1:59640947	uacaca	gacaaa	2.882	0.00198
1274	HNRNPM	893	chr1:59639268	gguugguu	uugugguu	3.222	0.000637
1275	HNRNPM	897	chr1:59639272	gguugguu	gguuaguu	4.016	2.96e-05
1276	HNRNPM	898	chr1:59639273	gguugguu	guuaguuu	3.302	0.00048
1277	HNRNPM	902	chr1:59639277	gguugguu	guuuuauu	3.127	0.000883
1278	HNRNPM	912	chr1:59639287	gguugguu	gauuguuu	3.73	9.57e-05
1279	HNRNPM	1394	chr1:59639769	gguugguu	uguugcuu	2.143	0.0161
1280	HNRNPU	131	chr1:59638506	uguauug	ugcauug	2.391	0.0084
1281	HNRNPU	243	chr1:59638618	uguauug	uguccug	3.25	0.000577
1282	HNRNPU	248	chr1:59638623	uguauug	uguggag	2.813	0.00245
1283	HNRNPU	250	chr1:59638625	uguauug	uggagug	3.375	0.000369
1284	HNRNPU	263	chr1:59638638	uguauug	agucaug	2.75	0.00298
1285	HNRNPU	274	chr1:59638649	uguauug	uguaauu	2.766	0.00284
1286	HNRNPU	1354	chr1:59639729	uguauug	aguguug	2.453	0.00708
1287	HNRNPU	1359	chr1:59639734	uguauug	ugcauag	2.422	0.00772
1288	HNRPLL	360	chr1:59638735	rcahaca	ccaccca	3.013	0.00129
1289	HNRPLL	381	chr1:59638756	rcahaca	acagcca	3.342	0.000416
1290	HNRPLL	385	chr1:59638760	rcahaca	ccacaca	3.608	0.000154
1291	HNRPLL	1073	chr1:59639448	rcahaca	gccuaca	2.076	0.0189
1292	HNRPLL	1151	chr1:59639526	rcahaca	acagacc	2.19	0.0143
1293	HNRPLL	1237	chr1:59639612	rcahaca	acagaaa	2.987	0.00141
1294	HNRPLL	1258	chr1:59639633	rcahaca	agagaca	2.823	0.00238
1295	HNRPLL	1262	chr1:59639637	rcahaca	acaaaua	2.861	0.00211
1296	HNRPLL	2328	chr1:59640703	rcahaca	acaaaca	3.165	0.000775
1297	HNRPLL	2527	chr1:59640902	rcahaca	agacaca	2.557	0.00528
1298	HuR	173	chr1:59638548	uukruuu	uucauug	2.209	0.0136
1299	HuR	176	chr1:59638551	uukruuu	auuguuu	2.648	0.00405
1300	HuR	177	chr1:59638552	uukruuu	uuguuuc	2.44	0.00734
1301	HuR	275	chr1:59638650	uukruuu	guaauuu	2.077	0.0189
1302	HuR	287	chr1:59638662	uukruuu	uuuauau	2	0.0227
1303	HuR	293	chr1:59638668	uukruuu	ucaguuu	2.088	0.0184
1304	HuR	460	chr1:59638835	uukruuu	uugguau	2.495	0.0063
1305	HuR	475	chr1:59638850	uukruuu	guaauuu	2.033	0.021
1306	HuR	895	chr1:59639270	uukruuu	gugguua	2.857	0.00214
1307	HuR	899	chr1:59639274	uukruuu	uuaguuu	3.615	0.00015
1308	HuR	900	chr1:59639275	uukruuu	uaguuuu	2.967	0.0015
1309	HuR	903	chr1:59639278	uukruuu	uuuuauu	2.802	0.00254
1310	HuR	904	chr1:59639279	uukruuu	uuuauug	2.956	0.00156
1311	HuR	913	chr1:59639288	uukruuu	auuguuu	3.407	0.000328
1312	HuR	914	chr1:59639289	uukruuu	uuguuuu	3.604	0.000157
1313	HuR	923	chr1:59639298	uukruuu	auauuuu	2.967	0.0015
1314	HuR	956	chr1:59639331	uukruuu	uuuauuu	2.89	0.00193
1315	HuR	957	chr1:59639332	uukruuu	uuauuuu	2.758	0.00291
1316	HuR	962	chr1:59639337	uukruuu	uucauua	2.286	0.0111
1317	HuR	1377	chr1:59639752	uukruuu	uugcucu	2.429	0.00757
1318	HuR	1388	chr1:59639763	uukruuu	gucauuu	2.418	0.0078
1319	HuR	1392	chr1:59639767	uukruuu	uuuguug	2.648	0.00405
1320	HuR	1396	chr1:59639771	uukruuu	uugcuuu	2.879	0.00199
1321	HuR	1490	chr1:59639865	uukruuu	uagcuuu	2.11	0.0174
1322	HuR	1502	chr1:59639877	uukruuu	auuuuuu	2.099	0.0179
1323	HuR	1778	chr1:59640153	uukruuu	augauuc	2.088	0.0184
1324	HuR	2273	chr1:59640648	uukruuu	auaauuu	2.022	0.0216
1325	IGF2BP1	2323	chr1:59640698	auaca	auaaa	2.22	0.0132
1326	IGF2BP1	2326	chr1:59640701	auaca	aaaca	2.22	0.0132
1327	IGF2BP1	2497	chr1:59640872	auaca	uuaca	2.908	0.00182
1328	IGF2BP1	2513	chr1:59640888	auaca	auaua	2.22	0.0132
1329	IGF2BP2	62	chr1:59638437	vmahwca	agaagca	2.164	0.0152
1330	IGF2BP2	87	chr1:59638462	vmahwca	agaaaaa	2.74	0.00307
1331	IGF2BP2	88	chr1:59638463	vmahwca	gaaaaaa	2.699	0.00348
1332	IGF2BP2	89	chr1:59638464	vmahwca	aaaaaaa	3.027	0.00123
1333	IGF2BP2	91	chr1:59638466	vmahwca	aaaaaua	2.959	0.00154
1334	IGF2BP2	92	chr1:59638467	vmahwca	aaaauaa	2.767	0.00283
1335	IGF2BP2	93	chr1:59638468	vmahwca	aaauaaa	2.849	0.00219
1336	IGF2BP2	96	chr1:59638471	vmahwca	uaaaaca	3.164	0.000778
1337	IGF2BP2	360	chr1:59638735	caacaca	ccaccca	2.786	0.00267
1338	IGF2BP2	385	chr1:59638760	caacaca	ccacaca	3.3	0.000483
1339	IGF2BP2	699	chr1:59639074	caacaca	ccacaaa	2.429	0.00757
1340	IGF2BP2	701	chr1:59639076	vmahwca	acaaaua	2.411	0.00795
1341	IGF2BP2	710	chr1:59639085	vmahwca	aaaauaa	2.356	0.00924
1342	IGF2BP2	871	chr1:59639246	caacaca	caagacu	2.043	0.0205
1343	IGF2BP2	1029	chr1:59639404	caacaca	uuagaca	2.429	0.00757
1344	IGF2BP2	1036	chr1:59639411	caacaca	ugacaaa	2.429	0.00757
1345	IGF2BP2	1079	chr1:59639454	vmahwca	acaacaa	2.014	0.022
1346	IGF2BP2	1235	chr1:59639610	caacaca	guacaga	2.686	0.00362
1347	IGF2BP2	1237	chr1:59639612	vmahwca	acagaaa	2.507	0.00609
1348	IGF2BP2	1258	chr1:59639633	vmahwca	agagaca	2.685	0.00363
1349	IGF2BP2	1260	chr1:59639635	caacaca	agacaaa	2.4	0.0082
1350	IGF2BP2	1262	chr1:59639637	vmahwca	acaaaua	2.74	0.00307
1351	IGF2BP2	1276	chr1:59639651	vmahwca	ccaaaua	2.301	0.0107
1352	IGF2BP2	1278	chr1:59639653	vmahwca	aaauaga	2.342	0.00959
1353	IGF2BP2	1343	chr1:59639718	vmahwca	caaaaca	2.603	0.00462
1354	IGF2BP2	1345	chr1:59639720	vmahwca	aaacaaa	2.26	0.0119
1355	IGF2BP2	1348	chr1:59639723	vmahwca	caaagca	2.329	0.00993
1356	IGF2BP2	1560	chr1:59639935	caacaca	uaauaca	2.514	0.00597
1357	IGF2BP2	1575	chr1:59639950	vmahwca	aaaugca	2.644	0.0041
1358	IGF2BP2	1592	chr1:59639967	vmahwca	ccaaaga	2.096	0.018
1359	IGF2BP2	1597	chr1:59639972	vmahwca	gaaauca	2.356	0.00924
1360	IGF2BP2	1843	chr1:59640218	caacaca	caucaca	2.686	0.00362
1361	IGF2BP2	1848	chr1:59640223	caacaca	caacacu	2.843	0.00223
1362	IGF2BP2	1902	chr1:59640277	caacaca	cuaaaca	2.071	0.0192
1363	IGF2BP2	1945	chr1:59640320	vmahwca	gaaaaca	2.726	0.00321
1364	IGF2BP2	1953	chr1:59640328	caacaca	caaaaua	2.143	0.0161
1365	IGF2BP2	1954	chr1:59640329	vmahwca	aaaauaa	2.397	0.00826
1366	IGF2BP2	2285	chr1:59640660	caacaca	caacaua	2.2	0.0139
1367	IGF2BP2	2296	chr1:59640671	caacaca	uaauaaa	2.3	0.0107
1368	IGF2BP2	2324	chr1:59640699	vmahwca	uaaaaca	3.397	0.000341
1369	IGF2BP2	2326	chr1:59640701	caacaca	aaacaaa	3.1	0.000968
1370	IGF2BP2	2328	chr1:59640703	vmahwca	acaaaca	3.685	0.000114
1371	IGF2BP2	2525	chr1:59640900	caacaca	cuagaca	2.257	0.012
1372	IGF2BP2	2527	chr1:59640902	caacaca	agacaca	2.443	0.00728
1373	IGF2BP2	2574	chr1:59640949	caacaca	caaaaua	2.571	0.00507
1374	IGF2BP2	2871	chr1:59641246	caacaca	uaauaaa	2.014	0.022
1375	IGF2BP2	2873	chr1:59641248	vmahwca	auaaaaa	2.397	0.00826
1376	IGF2BP2	2875	chr1:59641250	vmahwca	aaaaaaa	2.63	0.00427
1377	IGF2BP2	2877	chr1:59641252	vmahwca	aaaaaga	2.589	0.00481
1378	IGF2BP3	85	chr1:59638460	amahwca	aaagaaa	2.642	0.00412
1379	IGF2BP3	87	chr1:59638462	amahwca	agaaaaa	2.627	0.00431
1380	IGF2BP3	89	chr1:59638464	amahwca	aaaaaaa	2.955	0.00156
1381	IGF2BP3	91	chr1:59638466	amahwca	aaaaaua	2.821	0.00239
1382	IGF2BP3	92	chr1:59638467	amahwca	aaaauaa	2.731	0.00316
1383	IGF2BP3	93	chr1:59638468	amahwca	aaauaaa	2.91	0.00181
1384	IGF2BP3	96	chr1:59638471	amahwca	uaaaaca	2.91	0.00181
1385	IGF2BP3	381	chr1:59638756	amahwca	acagcca	2.224	0.0131
1386	IGF2BP3	385	chr1:59638760	amahwca	ccacaca	2.328	0.00996
1387	IGF2BP3	1016	chr1:59639391	amahwca	aaagaaa	2.134	0.0164
1388	IGF2BP3	1021	chr1:59639396	amahwca	aaagaaa	2.03	0.0212
1389	IGF2BP3	1237	chr1:59639612	amahwca	acagaaa	2.597	0.0047
1390	IGF2BP3	1258	chr1:59639633	amahwca	agagaca	2.582	0.00491
1391	IGF2BP3	1262	chr1:59639637	amahwca	acaaaua	2.642	0.00412
1392	IGF2BP3	1278	chr1:59639653	amahwca	aaauaga	2.149	0.0158
1393	IGF2BP3	1343	chr1:59639718	amahwca	caaaaca	2.373	0.00882
1394	IGF2BP3	1345	chr1:59639720	amahwca	aaacaaa	2.313	0.0104
1395	IGF2BP3	1509	chr1:59639884	amahwca	aaaacca	2.09	0.0183
1396	IGF2BP3	1522	chr1:59639897	amahwca	acaucca	2.09	0.0183
1397	IGF2BP3	1575	chr1:59639950	amahwca	aaaugca	2.612	0.0045
1398	IGF2BP3	1594	chr1:59639969	amahwca	aaagaaa	2.209	0.0136
1399	IGF2BP3	1597	chr1:59639972	amahwca	gaaauca	2.224	0.0131
1400	IGF2BP3	1945	chr1:59640320	amahwca	gaaaaca	2.194	0.0141
1401	IGF2BP3	1948	chr1:59640323	amahwca	aacauca	2	0.0227
1402	IGF2BP3	1954	chr1:59640329	amahwca	aaaauaa	2.09	0.0183
1403	IGF2BP3	2324	chr1:59640699	amahwca	uaaaaca	3.149	0.000819
1404	IGF2BP3	2326	chr1:59640701	amahwca	aaacaaa	3.194	0.000702
1405	IGF2BP3	2328	chr1:59640703	amahwca	acaaaca	3.597	0.000161
1406	IGF2BP3	2873	chr1:59641248	amahwca	auaaaaa	2.522	0.00583
1407	IGF2BP3	2875	chr1:59641250	amahwca	aaaaaaa	2.701	0.00346
1408	IGF2BP3	2877	chr1:59641252	amahwca	aaaaaga	2.612	0.0045
1409	IGF2BP3	2879	chr1:59641254	amahwca	aaagaaa	2.448	0.00718
1410	ILF2	1233	chr1:59639608	gggua	gggua	2.752	0.00296
1411	ILF2	2730	chr1:59641105	gggugggg	ggaagggg	2.031	0.0211
1412	KHDRBS1	76	chr1:59638451	auaaaav	gaaaaag	2.845	0.00222
1413	KHDRBS1	77	chr1:59638452	auaaaav	aaaaagg	2.773	0.00278
1414	KHDRBS1	82	chr1:59638457	auaaaav	ggaaaag	2.845	0.00222
1415	KHDRBS1	87	chr1:59638462	auaaaav	agaaaaa	3.278	0.000523
1416	KHDRBS1	89	chr1:59638464	auaaaav	aaaaaaa	3.278	0.000523
1417	KHDRBS1	90	chr1:59638465	auaaaav	aaaaaau	3.165	0.000775
1418	KHDRBS1	95	chr1:59638470	auaaaav	auaaaac	3.598	0.00016
1419	KHDRBS1	97	chr1:59638472	auaaaav	aaaacag	2.773	0.00278
1420	KHDRBS1	203	chr1:59638578	auaaaav	uuaaaag	2.196	0.014
1421	KHDRBS1	452	chr1:59638827	auaaaav	auuaaac	2.588	0.00483
1422	KHDRBS1	463	chr1:59638838	auaaaav	guauaag	2.33	0.0099
1423	KHDRBS1	469	chr1:59638844	auaaaav	guaaaug	2.392	0.00838
1424	KHDRBS1	705	chr1:59639080	auaaaav	auaagaa	2.753	0.00295
1425	KHDRBS1	708	chr1:59639083	auaaaav	agaaaau	2.66	0.00391
1426	KHDRBS1	720	chr1:59639095	auaaaav	augaaug	2.402	0.00815
1427	KHDRBS1	996	chr1:59639371	auaaaav	cuaaaag	3.082	0.00103
1428	KHDRBS1	1012	chr1:59639387	auaaaav	gugaaaa	2.598	0.00469
1429	KHDRBS1	1013	chr1:59639388	auaaaav	ugaaaag	2.701	0.00346
1430	KHDRBS1	1018	chr1:59639393	auaaaav	agaaaag	3.093	0.000991
1431	KHDRBS1	1023	chr1:59639398	auaaaav	agaaaau	2.711	0.00335
1432	KHDRBS1	1038	chr1:59639413	auaaaav	acaaagg	2.381	0.00863
1433	KHDRBS1	1255	chr1:59639630	auaaaav	auuagag	2.041	0.0206
1434	KHDRBS1	1293	chr1:59639668	auaaaav	uuuaaaa	2.278	0.0114
1435	KHDRBS1	1294	chr1:59639669	auaaaav	uuaaaau	2.495	0.0063
1436	KHDRBS1	1311	chr1:59639686	auaaaav	uuaagaa	2.371	0.00887
1437	KHDRBS1	1331	chr1:59639706	auaaaav	uuuaaau	2.103	0.0177
1438	KHDRBS1	1332	chr1:59639707	auaaaav	uuaaaug	2.206	0.0137
1439	KHDRBS1	1365	chr1:59639740	auaaaav	guaaaau	2.454	0.00706
1440	KHDRBS1	1507	chr1:59639882	auaaaav	uuaaaac	2	0.0227
1441	KHDRBS1	1584	chr1:59639959	auaaaav	augaaau	2.247	0.0123
1442	KHDRBS1	1871	chr1:59640246	auaaaav	cuaaaua	2.33	0.0099
1443	KHDRBS1	1875	chr1:59640250	auaaaav	auaagau	2.567	0.00513
1444	KHDRBS1	1880	chr1:59640255	auaaaav	auagaag	2.753	0.00295
1445	KHDRBS1	1951	chr1:59640326	auaaaav	aucaaaa	2.454	0.00706
1446	KHDRBS1	1957	chr1:59640332	auaaaav	auaauga	2.175	0.0148
1447	KHDRBS1	2295	chr1:59640670	auaaaav	auaauaa	2.835	0.00229
1448	KHDRBS1	2297	chr1:59640672	auaaaav	aauaaag	2.381	0.00863
1449	KHDRBS1	2298	chr1:59640673	auaaaav	auaaaga	3.278	0.000523
1450	KHDRBS1	2323	chr1:59640698	auaaaav	auaaaac	3.608	0.000154
1451	KHDRBS1	2403	chr1:59640778	auaaaav	uuaauac	2.062	0.0196
1452	KHDRBS1	2426	chr1:59640801	auaaaav	guaaaug	2.361	0.00911
1453	KHDRBS1	2436	chr1:59640811	auaaaav	auaaacu	2.505	0.00612
1454	KHDRBS1	2867	chr1:59641242	auaaaav	uuaauaa	3.062	0.0011
1455	KHDRBS1	2870	chr1:59641245	auaaaav	auaauaa	3.505	0.000228
1456	KHDRBS1	2873	chr1:59641248	auaaaav	auaaaaa	3.794	7.41e-05
1457	KHDRBS1	2874	chr1:59641249	auaaaav	uaaaaaa	2.928	0.00171
1458	KHDRBS1	2875	chr1:59641250	auaaaav	aaaaaaa	3.392	0.000347
1459	KHDRBS1	2876	chr1:59641251	auaaaav	aaaaaag	3.474	0.000256
1460	KHDRBS2	76	chr1:59638451	rauaaam	gaaaaag	3.071	0.00107
1461	KHDRBS2	86	chr1:59638461	rauaaam	aagaaaa	3.365	0.000383
1462	KHDRBS2	88	chr1:59638463	rauaaam	gaaaaaa	3.435	0.000296
1463	KHDRBS2	89	chr1:59638464	rauaaam	aaaaaaa	3.365	0.000383
1464	KHDRBS2	90	chr1:59638465	rauaaam	aaaaaau	3.047	0.00116
1465	KHDRBS2	93	chr1:59638468	rauaaam	aaauaaa	2.882	0.00198
1466	KHDRBS2	94	chr1:59638469	rauaaam	aauaaaa	3.741	9.16e-05
1467	KHDRBS2	430	chr1:59638805	aauaaa	acuaau	2.379	0.00868
1468	KHDRBS2	433	chr1:59638808	aauaaa	aauaua	2.391	0.0084
1469	KHDRBS2	451	chr1:59638826	rauaaam	gauuaaa	3.035	0.0012
1470	KHDRBS2	452	chr1:59638827	aauaaa	auuaaa	3.23	0.000619
1471	KHDRBS2	464	chr1:59638839	aauaaa	uauaag	2.759	0.0029
1472	KHDRBS2	467	chr1:59638842	rauaaam	aaguaaa	2.482	0.00653
1473	KHDRBS2	468	chr1:59638843	aauaaa	aguaaa	3.092	0.000994
1474	KHDRBS2	481	chr1:59638856	aauaaa	uauaac	2.793	0.00261
1475	KHDRBS2	700	chr1:59639075	rauaaam	cacaaau	2.353	0.00931
1476	KHDRBS2	704	chr1:59639079	rauaaam	aauaaga	2.753	0.00295
1477	KHDRBS2	707	chr1:59639082	rauaaam	aagaaaa	2.753	0.00295
1478	KHDRBS2	712	chr1:59639087	rauaaam	aauaagc	2.624	0.00435
1479	KHDRBS2	719	chr1:59639094	rauaaam	caugaau	2.353	0.00931
1480	KHDRBS2	995	chr1:59639370	rauaaam	acuaaaa	2.953	0.00157
1481	KHDRBS2	1017	chr1:59639392	rauaaam	aagaaaa	2.965	0.00151
1482	KHDRBS2	1022	chr1:59639397	rauaaam	aagaaaa	2.824	0.00237
1483	KHDRBS2	1027	chr1:59639402	rauaaam	aauuaga	2.412	0.00793
1484	KHDRBS2	1037	chr1:59639412	rauaaam	gacaaag	2.635	0.00421
1485	KHDRBS2	1242	chr1:59639617	aauaaa	aauaag	2.391	0.0084
1486	KHDRBS2	1254	chr1:59639629	rauaaam	aauuaga	2.176	0.0148
1487	KHDRBS2	1261	chr1:59639636	rauaaam	gacaaau	2.4	0.0082
1488	KHDRBS2	1279	chr1:59639654	aauaaa	aauaga	2.529	0.00572
1489	KHDRBS2	1292	chr1:59639667	aauaaa	auuuaa	2.368	0.00894
1490	KHDRBS2	1293	chr1:59639668	aauaaa	uuuaaa	2.632	0.00424
1491	KHDRBS2	1309	chr1:59639684	aauaaa	aguuaa	2.333	0.00982
1492	KHDRBS2	1331	chr1:59639706	aauaaa	uuuaaa	2.437	0.0074
1493	KHDRBS2	1346	chr1:59639721	aauaaa	aacaaa	2.253	0.0121
1494	KHDRBS2	1561	chr1:59639936	aauaaa	aauaca	2.218	0.0133
1495	KHDRBS2	1583	chr1:59639958	rauaaam	aaugaaa	2.553	0.00534
1496	KHDRBS2	1595	chr1:59639970	aauaaa	aagaaa	2.172	0.0149
1497	KHDRBS2	1599	chr1:59639974	aauaaa	aaucaa	2.276	0.0114
1498	KHDRBS2	1870	chr1:59640245	rauaaam	ccuaaau	2.212	0.0135
1499	KHDRBS2	1874	chr1:59640249	rauaaam	aauaaga	2.565	0.00516
1500	KHDRBS2	1879	chr1:59640254	rauaaam	gauagaa	2.824	0.00237
1501	KHDRBS2	1950	chr1:59640325	rauaaam	caucaaa	2	0.0227
1502	KHDRBS2	1956	chr1:59640331	aauaaa	aauaau	2.126	0.0168
1503	KHDRBS2	2176	chr1:59640551	aauaaa	gauaau	2.517	0.00592
1504	KHDRBS2	2272	chr1:59640647	aauaaa	uauaau	2.851	0.00218
1505	KHDRBS2	2288	chr1:59640663	aauaaa	cauaga	2.322	0.0101
1506	KHDRBS2	2294	chr1:59640669	rauaaam	gauaaua	2.871	0.00205
1507	KHDRBS2	2297	chr1:59640672	rauaaam	aauaaag	3.553	0.00019
1508	KHDRBS2	2322	chr1:59640697	rauaaam	gauaaaa	3.894	4.93e-05
1509	KHDRBS2	2327	chr1:59640702	rauaaam	aacaaac	3.118	0.00091
1510	KHDRBS2	2335	chr1:59640710	aauaaa	uaugaa	2.69	0.00357
1511	KHDRBS2	2401	chr1:59640776	aauaaa	auuuaa	2.448	0.00718
1512	KHDRBS2	2413	chr1:59640788	aauaaa	uauuaa	2.851	0.00218
1513	KHDRBS2	2414	chr1:59640789	aauaaa	auuaau	2.874	0.00203
1514	KHDRBS2	2424	chr1:59640799	rauaaam	aaguaaa	2.482	0.00653
1515	KHDRBS2	2425	chr1:59640800	aauaaa	aguaaa	3.207	0.000671
1516	KHDRBS2	2429	chr1:59640804	aauaaa	aaugaa	2.885	0.00196
1517	KHDRBS2	2435	chr1:59640810	aauaaa	gauaaa	3.322	0.000447
1518	KHDRBS2	2572	chr1:59640947	rauaaam	gacaaaa	2.776	0.00275
1519	KHDRBS2	2869	chr1:59641244	rauaaam	aauaaua	3.365	0.000383
1520	KHDRBS2	2872	chr1:59641247	rauaaam	aauaaaa	3.682	0.000116
1521	KHDRBS2	2874	chr1:59641249	rauaaam	uaaaaaa	3.082	0.00103
1522	KHDRBS2	2875	chr1:59641250	rauaaam	aaaaaaa	3.306	0.000473
1523	KHDRBS2	2876	chr1:59641251	rauaaam	aaaaaag	2.918	0.00176
1524	KHDRBS2	2880	chr1:59641255	rauaaam	aagaaaa	3.306	0.000473
1525	KHDRBS3	76	chr1:59638451	auaaav	gaaaaa	3.283	0.000514
1526	KHDRBS3	86	chr1:59638461	auaaav	aagaaa	3.057	0.00112
1527	KHDRBS3	88	chr1:59638463	auaaav	gaaaaa	3.274	0.00053
1528	KHDRBS3	89	chr1:59638464	auaaav	aaaaaa	3.057	0.00112
1529	KHDRBS3	90	chr1:59638465	auaaav	aaaaaa	3.057	0.00112
1530	KHDRBS3	94	chr1:59638469	auaaav	aauaaa	3.528	0.000209
1531	KHDRBS3	202	chr1:59638577	aauaaa	guuaaa	2.111	0.0174
1532	KHDRBS3	430	chr1:59638805	aauaaa	acuaau	2.344	0.00954
1533	KHDRBS3	433	chr1:59638808	aauaaa	aauaua	2.478	0.00661
1534	KHDRBS3	451	chr1:59638826	auaaav	gauuaa	2.736	0.00311
1535	KHDRBS3	452	chr1:59638827	aauaaa	auuaaa	3.2	0.000687
1536	KHDRBS3	464	chr1:59638839	aauaaa	uauaag	2.956	0.00156
1537	KHDRBS3	468	chr1:59638843	aauaaa	aguaaa	3.111	0.000932
1538	KHDRBS3	481	chr1:59638856	aauaaa	uauaac	3.011	0.0013
1539	KHDRBS3	660	chr1:59639035	auaaav	gaugaa	2.557	0.00528
1540	KHDRBS3	700	chr1:59639075	auaaav	cacaaa	2.462	0.00691
1541	KHDRBS3	704	chr1:59639079	aauaaa	aauaag	2.489	0.00641
1542	KHDRBS3	707	chr1:59639082	auaaav	aagaaa	2.481	0.00655
1543	KHDRBS3	712	chr1:59639087	auaaav	aauaag	2.547	0.00543
1544	KHDRBS3	719	chr1:59639094	auaaav	caugaa	2.491	0.00637
1545	KHDRBS3	995	chr1:59639370	auaaav	acuaaa	2.566	0.00514
1546	KHDRBS3	1017	chr1:59639392	auaaav	aagaaa	2.66	0.00391
1547	KHDRBS3	1022	chr1:59639397	auaaav	aagaaa	2.585	0.00487
1548	KHDRBS3	1037	chr1:59639412	auaaav	gacaaa	2.689	0.00358
1549	KHDRBS3	1238	chr1:59639613	auaaav	cagaaa	2.5	0.00621
1550	KHDRBS3	1242	chr1:59639617	auaaav	aauaag	2.509	0.00605
1551	KHDRBS3	1251	chr1:59639626	aauaaa	cuuaau	2.167	0.0151
1552	KHDRBS3	1255	chr1:59639630	aauaaa	auuaga	2.233	0.0128
1553	KHDRBS3	1261	chr1:59639636	auaaav	gacaaa	2.764	0.00285
1554	KHDRBS3	1279	chr1:59639654	aauaaa	aauaga	2.589	0.00481
1555	KHDRBS3	1292	chr1:59639667	aauaaa	auuuaa	2.433	0.00749
1556	KHDRBS3	1293	chr1:59639668	aauaaa	uuuaaa	2.856	0.00215
1557	KHDRBS3	1310	chr1:59639685	aauaaa	guuaag	2.567	0.00513
1558	KHDRBS3	1330	chr1:59639705	aauaaa	uuuuaa	2.2	0.0139
1559	KHDRBS3	1331	chr1:59639706	aauaaa	uuuaaa	2.633	0.00423
1560	KHDRBS3	1346	chr1:59639721	aauaaa	aacaaa	2.278	0.0114
1561	KHDRBS3	1404	chr1:59639779	aauaaa	gauaaa	2.056	0.0199
1562	KHDRBS3	1583	chr1:59639958	aauaaa	aaugaa	2.3	0.0107
1563	KHDRBS3	1595	chr1:59639970	auaaav	aagaaa	2.142	0.0161
1564	KHDRBS3	1599	chr1:59639974	auaaav	aaucaa	2.142	0.0161
1565	KHDRBS3	1870	chr1:59640245	auaaav	ccuaaa	2.368	0.00894
1566	KHDRBS3	1874	chr1:59640249	auaaav	aauaag	2.425	0.00765
1567	KHDRBS3	1879	chr1:59640254	auaaav	gauaga	2.83	0.00233
1568	KHDRBS3	2176	chr1:59640551	auaaav	gauaau	2.943	0.00163
1569	KHDRBS3	2272	chr1:59640647	aauaaa	uauaau	2.967	0.0015
1570	KHDRBS3	2288	chr1:59640663	auaaav	cauaga	2.745	0.00303
1571	KHDRBS3	2294	chr1:59640669	auaaav	gauaau	2.981	0.00144
1572	KHDRBS3	2297	chr1:59640672	auaaav	aauaaa	3.802	7.18e-05
1573	KHDRBS3	2322	chr1:59640697	auaaav	gauaaa	3.868	5.49e-05
1574	KHDRBS3	2327	chr1:59640702	auaaav	aacaaa	2.868	0.00207
1575	KHDRBS3	2335	chr1:59640710	auaaav	uaugaa	2.925	0.00172
1576	KHDRBS3	2401	chr1:59640776	aauaaa	auuuaa	2.322	0.0101
1577	KHDRBS3	2402	chr1:59640777	aauaaa	uuuaau	2.422	0.00772
1578	KHDRBS3	2413	chr1:59640788	aauaaa	uauuaa	2.844	0.00223
1579	KHDRBS3	2414	chr1:59640789	aauaaa	auuaau	2.811	0.00247
1580	KHDRBS3	2425	chr1:59640800	aauaaa	aguaaa	3.1	0.000968
1581	KHDRBS3	2429	chr1:59640804	auaaav	aaugaa	2.896	0.00189
1582	KHDRBS3	2435	chr1:59640810	auaaav	gauaaa	3.396	0.000342
1583	KHDRBS3	2512	chr1:59640887	auaaav	gauaua	2.406	0.00806
1584	KHDRBS3	2514	chr1:59640889	auaaav	uauaag	2.245	0.0124
1585	KHDRBS3	2572	chr1:59640947	auaaav	gacaaa	2.962	0.00153
1586	KHDRBS3	2866	chr1:59641241	aauaaa	cuuaau	2.678	0.0037
1587	KHDRBS3	2869	chr1:59641244	aauaaa	aauaau	3.011	0.0013
1588	KHDRBS3	2872	chr1:59641247	aauaaa	aauaaa	3.333	0.00043
1589	KHDRBS3	2874	chr1:59641249	auaaav	uaaaaa	2.858	0.00213
1590	KHDRBS3	2875	chr1:59641250	auaaav	aaaaaa	2.925	0.00172
1591	KHDRBS3	2876	chr1:59641251	auaaav	aaaaaa	2.925	0.00172
1592	KHDRBS3	2880	chr1:59641255	auaaav	aagaaa	2.943	0.00163
1593	KHSRP	177	chr1:59638552	uuuuu	uuguu	2.023	0.0215
1594	KHSRP	272	chr1:59638647	uguau	uaugu	2.168	0.0151
1595	KHSRP	274	chr1:59638649	uguau	uguaa	2.318	0.0102
1596	KHSRP	287	chr1:59638662	uguau	uuuau	2.514	0.00597
1597	KHSRP	289	chr1:59638664	uguau	uauau	2.645	0.00408
1598	KHSRP	462	chr1:59638837	uguau	gguau	2	0.0227
1599	KHSRP	474	chr1:59638849	uguau	uguaa	2.112	0.0173
1600	KHSRP	479	chr1:59638854	uguau	uuuau	2.252	0.0122
1601	KHSRP	890	chr1:59639265	uuuuu	auuuu	2.191	0.0142
1602	KHSRP	891	chr1:59639266	uuuuu	uuuug	2.198	0.014
1603	KHSRP	892	chr1:59639267	uuuuu	uuugu	2.198	0.014
1604	KHSRP	899	chr1:59639274	uuuuu	uuagu	2.145	0.016
1605	KHSRP	902	chr1:59639277	uuuuu	guuuu	2.359	0.00916
1606	KHSRP	903	chr1:59639278	uuuuu	uuuua	2.359	0.00916
1607	KHSRP	904	chr1:59639279	uguau	uuuau	2.71	0.00336
1608	KHSRP	905	chr1:59639280	uuuuu	uuauu	2.939	0.00165
1609	KHSRP	914	chr1:59639289	uuuuu	uuguu	2.672	0.00377
1610	KHSRP	915	chr1:59639290	uguau	uguuu	2.897	0.00188
1611	KHSRP	916	chr1:59639291	uuuuu	guuuu	2.359	0.00916
1612	KHSRP	917	chr1:59639292	uuuuu	uuuua	2.359	0.00916
1613	KHSRP	923	chr1:59639298	uuuuu	auauu	2.305	0.0106
1614	KHSRP	924	chr1:59639299	uguau	uauuu	2.664	0.00386
1615	KHSRP	925	chr1:59639300	uuuuu	auuuu	2.359	0.00916
1616	KHSRP	926	chr1:59639301	uuuuu	uuuuu	2.962	0.00153
1617	KHSRP	927	chr1:59639302	uuuuu	uuuua	2.359	0.00916
1618	KHSRP	928	chr1:59639303	uguau	uuuau	2.664	0.00386
1619	KHSRP	929	chr1:59639304	uuuuu	uuaug	2.305	0.0106
1620	KHSRP	956	chr1:59639331	uuuuu	uuuau	2.023	0.0215
1621	KHSRP	957	chr1:59639332	uuuuu	uuauu	2.382	0.00861
1622	KHSRP	958	chr1:59639333	uuuuu	uauuu	2.023	0.0215
1623	KHSRP	959	chr1:59639334	uuuuu	auuuu	2.023	0.0215
1624	KHSRP	960	chr1:59639335	uuuuu	uuuuc	2.023	0.0215
1625	KHSRP	1106	chr1:59639481	uuuuu	uuuua	2.244	0.0124
1626	KHSRP	1267	chr1:59639642	uguau	uaucu	2	0.0227
1627	KHSRP	1480	chr1:59639855	uguau	ugucu	2.103	0.0177
1628	KHSRP	1493	chr1:59639868	uuuuu	cuuuu	2.305	0.0106
1629	KHSRP	1494	chr1:59639869	uuuuu	uuuua	2.305	0.0106
1630	KHSRP	1495	chr1:59639870	uuuuu	uuuau	2.305	0.0106
1631	KHSRP	1496	chr1:59639871	uuuuu	uuauc	2.252	0.0122
1632	KHSRP	1502	chr1:59639877	uuuuu	auuuu	2.305	0.0106
1633	KHSRP	1503	chr1:59639878	uuuuu	uuuuu	2.878	0.002
1634	KHSRP	1504	chr1:59639879	uuuuu	uuuuu	2.878	0.002
1635	KHSRP	1505	chr1:59639880	uuuuu	uuuua	2.305	0.0106
1636	KHSRP	1643	chr1:59640018	uguau	uaugu	2.159	0.0154
1637	KHSRP	2268	chr1:59640643	uguau	uauuu	2.607	0.00457
1638	KHSRP	2270	chr1:59640645	uguau	uuuau	2.636	0.00419
1639	KHSRP	2271	chr1:59640646	uuuuu	uuaua	2.015	0.022
1640	KHSRP	2274	chr1:59640649	uuuuu	uaauu	2.015	0.022
1641	KHSRP	2277	chr1:59640652	uguau	uuuau	2.636	0.00419
1642	KHSRP	2278	chr1:59640653	uuuuu	uuaua	2.015	0.022
1643	KHSRP	2448	chr1:59640823	uguau	uguau	2.935	0.00167
1644	KHSRP	2802	chr1:59641177	uguau	ugucu	2.056	0.0199
1645	KHSRP	2822	chr1:59641197	uguau	uguau	3.009	0.00131
1646	LIN28A	59	chr1:59638434	hggagwa	ggaagaa	2.581	0.00493
1647	LIN28A	74	chr1:59638449	hggagwa	aggaaaa	2.649	0.00404
1648	LIN28A	81	chr1:59638456	hggagwa	aggaaaa	2.649	0.00404
1649	LIN28A	735	chr1:59639110	hggagwa	aggaaaa	2.635	0.00421
1650	LIN28A	1115	chr1:59639490	hggagwa	ggcagaa	2.068	0.0193
1651	LIN28A	1118	chr1:59639493	hggagwa	agaagaa	2.162	0.0153
1652	LIN28A	1615	chr1:59639990	hggagwa	ugaagaa	2.649	0.00404
1653	LIN28A	1858	chr1:59640233	hggagwa	aggagaa	2.716	0.0033
1654	MATR3	277	chr1:59638652	maucuur	aauuuug	2.108	0.0175
1655	MATR3	368	chr1:59638743	maucuur	ggucuug	2.081	0.0187
1656	MATR3	1046	chr1:59639421	maucuur	uauguug	2	0.0227
1657	MATR3	1052	chr1:59639427	maucuur	gaucugg	2	0.0227
1658	MATR3	1298	chr1:59639673	maucuur	aauguug	2.554	0.00532
1659	MATR3	1490	chr1:59639865	maucuur	uagcuuu	2.23	0.0129
1660	MATR3	1515	chr1:59639890	maucuur	aauccug	2.216	0.0133
1661	MATR3	1971	chr1:59640346	maucuur	auucuuc	2.419	0.00778
1662	MATR3	1981	chr1:59640356	maucuur	uauguua	2.203	0.0138
1663	MATR3	2809	chr1:59641184	maucuur	aauuuug	2.135	0.0164
1664	MATR3	2863	chr1:59641238	maucuur	uaucuua	2.419	0.00778
1665	MBNL1	10	chr1:59638385	gcuugc	agcuag	2.104	0.0177
1666	MBNL1	16	chr1:59638391	gcuugc	uccuug	2.208	0.0136
1667	MBNL1	118	chr1:59638493	cgcuu	ggcuu	2.275	0.0115
1668	MBNL1	142	chr1:59638517	cgcuu	ugcug	3.075	0.00105
1669	MBNL1	145	chr1:59638520	cgcuu	ugcuc	2.638	0.00417
1670	MBNL1	159	chr1:59638534	cgcuu	agcug	2.8	0.00256
1671	MBNL1	162	chr1:59638537	cgcuu	ugcug	2.562	0.0052
1672	MBNL1	207	chr1:59638582	gcgcagc	aagcagc	2.25	0.0122
1673	MBNL1	232	chr1:59638607	cgcuu	ugcug	2.45	0.00714
1674	MBNL1	1473	chr1:59639848	gcuugc	ggcuuc	2.221	0.0132
1675	MSI1	9	chr1:59638384	uaguwrg	cagcuag	2.379	0.00868
1676	MSI1	53	chr1:59638428	uaguwrg	aaguuug	2.288	0.0111
1677	MSI1	69	chr1:59638444	uaguwrg	aagugag	2.288	0.0111
1678	MSI1	326	chr1:59638701	auuaguu	uuuaggu	2.397	0.00826
1679	MSI1	328	chr1:59638703	uaguwrg	uagguug	2.864	0.00209
1680	MSI1	337	chr1:59638712	uaguwrg	caguaaa	2.515	0.00595
1681	MSI1	346	chr1:59638721	auuaguu	aguagua	2.905	0.00184
1682	MSI1	348	chr1:59638723	uaguwrg	uaguaaa	3.303	0.000478
1683	MSI1	435	chr1:59638810	auuaguu	uauaguu	3.27	0.000538
1684	MSI1	439	chr1:59638814	auuaguu	guuagga	2.921	0.00174
1685	MSI1	896	chr1:59639271	uaguwrg	ugguuag	2.227	0.013
1686	MSI1	898	chr1:59639273	auuaguu	guuaguu	2.683	0.00365
1687	MSI1	900	chr1:59639275	uaguwrg	uaguuuu	2.091	0.0183
1688	MSI1	922	chr1:59639297	auuaguu	aauauuu	2.238	0.0126
1689	MSI1	971	chr1:59639346	uaguwrg	uaguuga	2.197	0.014
1690	MSI1	1255	chr1:59639630	auuaguu	auuagag	2.905	0.00184
1691	MSI1	1279	chr1:59639654	auuaguu	aauagag	2.571	0.00507
1692	MSI1	1283	chr1:59639658	uaguwrg	gagcuag	2.364	0.00904
1693	MSI1	1285	chr1:59639660	auuaguu	gcuagau	2.063	0.0196
1694	MSI1	1287	chr1:59639662	uaguwrg	uagauau	2.667	0.00383
1695	MSI1	1308	chr1:59639683	uaguwrg	caguuaa	2.561	0.00522
1696	MSI1	1363	chr1:59639738	uagca	uagua	2.087	0.0184
1697	MSI1	1400	chr1:59639775	auuaguu	uuuagau	2.317	0.0103
1698	MSI1	1860	chr1:59640235	uagca	gagaa	2.087	0.0184
1699	MSI1	1881	chr1:59640256	uagca	uagaa	2.144	0.016
1700	MSI1	2170	chr1:59640545	uaguwrg	uagcagg	2.894	0.0019
1701	MSI1	2279	chr1:59640654	auuaguu	uauaggc	2.698	0.00349
1702	MSI1	2288	chr1:59640663	auuaguu	cauagag	2.889	0.00193
1703	MSI1	2309	chr1:59640684	auuaguu	auuuguu	2.365	0.00902
1704	MSI1	2503	chr1:59640878	uaguwrg	uuguugg	3.061	0.0011
1705	MSI1	2520	chr1:59640895	auuaguu	aguagcu	2.714	0.00332
1706	MSI1	2522	chr1:59640897	uaguwrg	uagcuag	3.379	0.000364
1707	MSI1	2524	chr1:59640899	auuaguu	gcuagac	2.222	0.0131
1708	MSI1	2598	chr1:59640973	uaguwrg	aagauag	2.485	0.00648
1709	MSI1	2602	chr1:59640977	uaguwrg	uaguauu	2.47	0.00676
1710	MSI1	2724	chr1:59641099	uaguwrg	aagcugg	2	0.0227
1711	MSI1	2855	chr1:59641230	uagca	uagca	2.567	0.00513
1712	MSI1	2880	chr1:59641255	uagca	aagaa	2.087	0.0184
1713	NOVA1	283	chr1:59638658	uucauaa	ggcauuu	2.133	0.0165
1714	NOVA1	1221	chr1:59639596	uucauaa	cacauuu	2.067	0.0194
1715	NOVA1	1226	chr1:59639601	uucauaa	uucauau	3.083	0.00102
1716	NOVA1	1373	chr1:59639748	uucauaa	gucauug	2.233	0.0128
1717	NOVA1	1476	chr1:59639851	uucauaa	uucaugu	2.7	0.00347
1718	NOVA1	1499	chr1:59639874	uucauaa	uccauuu	2.067	0.0194
1719	NOVA1	1521	chr1:59639896	uucauaa	gacaucc	2.45	0.00714
1720	NOVA1	1542	chr1:59639917	uucauaa	aucauca	2.733	0.00314
1721	NOVA1	1545	chr1:59639920	uucauaa	aucagaa	2.383	0.00859
1722	NOVA1	1844	chr1:59640219	aucac	aucac	3.686	0.000114
1723	NOVA1	1849	chr1:59640224	aucac	aacac	2.971	0.00148
1724	NOVA1	1866	chr1:59640241	aucac	augac	2.257	0.012
1725	NOVA1	2270	chr1:59640645	uucauaa	uuuauaa	2.383	0.00859
1726	NOVA1	2286	chr1:59640661	uucauaa	aacauag	2.9	0.00187
1727	NOVA1	2295	chr1:59640670	uucauaa	auaauaa	2.533	0.00565
1728	NOVA1	2306	chr1:59640681	uucauaa	gucauuu	2.883	0.00197
1729	NOVA1	2387	chr1:59640762	uucauaa	uccauau	2.067	0.0194
1730	NOVA1	2856	chr1:59641231	uucauaa	agcauuu	2.367	0.00897
1731	NOVA1	2864	chr1:59641239	uucauaa	aucuuaa	2.283	0.0112
1732	NOVA1	2867	chr1:59641242	uucauaa	uuaauaa	2.05	0.0202
1733	NUPL2	22	chr1:59638397	caaagg	cacaug	2.409	0.008
1734	NUPL2	30	chr1:59638405	caaagg	ugaagg	2.784	0.00268
1735	NUPL2	41	chr1:59638416	caaagg	caaagg	3.568	0.00018
1736	NUPL2	42	chr1:59638417	caaagg	aaaggg	2.977	0.00146
1737	NUPL2	51	chr1:59638426	caaagg	caaagu	3.409	0.000326
1738	NUPL2	67	chr1:59638442	caaagg	caaagu	3.511	0.000223
1739	NUPL2	76	chr1:59638451	aaaauaa	gaaaaag	2.961	0.00153
1740	NUPL2	77	chr1:59638452	caaagg	aaaaag	3.159	0.000792
1741	NUPL2	78	chr1:59638453	caaagg	aaaagg	3.557	0.000188
1742	NUPL2	79	chr1:59638454	aaaauaa	aaaggaa	3.065	0.00109
1743	NUPL2	83	chr1:59638458	caaagg	gaaaag	3.159	0.000792
1744	NUPL2	84	chr1:59638459	aaaauaa	aaaagaa	3.779	7.87e-05
1745	NUPL2	85	chr1:59638460	aaaauaa	aaagaaa	3.065	0.00109
1746	NUPL2	86	chr1:59638461	aaaauaa	aagaaaa	3.065	0.00109
1747	NUPL2	87	chr1:59638462	aaaauaa	agaaaaa	3.247	0.000583
1748	NUPL2	88	chr1:59638463	aaaauaa	gaaaaaa	3.312	0.000463
1749	NUPL2	89	chr1:59638464	aaaauaa	aaaaaaa	3.779	7.87e-05
1750	NUPL2	90	chr1:59638465	aaaauaa	aaaaaau	3.468	0.000262
1751	NUPL2	91	chr1:59638466	aaaauaa	aaaaaua	3.403	0.000333
1752	NUPL2	92	chr1:59638467	aaaauaa	aaaauaa	3.857	5.74e-05
1753	NUPL2	93	chr1:59638468	aaaauaa	aaauaaa	3.065	0.00109
1754	NUPL2	94	chr1:59638469	aaaauaa	aauaaaa	3.065	0.00109
1755	NUPL2	97	chr1:59638472	aaaauaa	aaaacag	3.429	0.000303
1756	NUPL2	99	chr1:59638474	caaagg	aacagg	2.727	0.0032
1757	NUPL2	702	chr1:59639077	aaaauaa	caaauaa	3.117	0.000914
1758	NUPL2	705	chr1:59639080	aaaauaa	auaagaa	2.948	0.0016
1759	NUPL2	707	chr1:59639082	aaaauaa	aagaaaa	2.792	0.00262
1760	NUPL2	710	chr1:59639085	aaaauaa	aaaauaa	3.377	0.000366
1761	NUPL2	997	chr1:59639372	caaagg	uaaaag	3.091	0.000997
1762	NUPL2	998	chr1:59639373	caaagg	aaaagg	3.42	0.000313
1763	NUPL2	999	chr1:59639374	caaagg	aaaggg	2.795	0.0026
1764	NUPL2	1014	chr1:59639389	caaagg	gaaaag	3.455	0.000275
1765	NUPL2	1015	chr1:59639390	aaaauaa	aaaagaa	3.532	0.000206
1766	NUPL2	1016	chr1:59639391	aaaauaa	aaagaaa	2.896	0.00189
1767	NUPL2	1017	chr1:59639392	aaaauaa	aagaaaa	2.896	0.00189
1768	NUPL2	1019	chr1:59639394	caaagg	gaaaag	3.455	0.000275
1769	NUPL2	1020	chr1:59639395	aaaauaa	aaaagaa	3.532	0.000206
1770	NUPL2	1021	chr1:59639396	aaaauaa	aaagaaa	2.896	0.00189
1771	NUPL2	1022	chr1:59639397	aaaauaa	aagaaaa	2.896	0.00189
1772	NUPL2	1025	chr1:59639400	aaaauaa	aaaauua	3.338	0.000422
1773	NUPL2	1039	chr1:59639414	caaagg	caaagg	3.659	0.000127
1774	NUPL2	1240	chr1:59639615	aaaauaa	gaaauaa	2.403	0.00813
1775	NUPL2	1263	chr1:59639638	aaaauaa	caaauau	2.299	0.0108
1776	NUPL2	1277	chr1:59639652	caaagg	caaaua	2.045	0.0204
1777	NUPL2	1333	chr1:59639708	aaaauaa	uaaauga	2.377	0.00873
1778	NUPL2	1343	chr1:59639718	caaagg	caaaac	2.534	0.00564
1779	NUPL2	1344	chr1:59639719	aaaauaa	aaaacaa	2.935	0.00167
1780	NUPL2	1345	chr1:59639720	aaaauaa	aaacaaa	2.545	0.00546
1781	NUPL2	1348	chr1:59639723	caaagg	caaagc	3.091	0.000997
1782	NUPL2	1367	chr1:59639742	caaagg	aaaaug	2.727	0.0032
1783	NUPL2	1368	chr1:59639743	caaagg	aaaugg	2.261	0.0119
1784	NUPL2	1574	chr1:59639949	caaagg	caaaug	3.023	0.00125
1785	NUPL2	1581	chr1:59639956	aaaauaa	agaauga	2.104	0.0177
1786	NUPL2	1586	chr1:59639961	caaagg	gaaauu	2.648	0.00405
1787	NUPL2	1593	chr1:59639968	caaagg	caaaga	3.159	0.000792
1788	NUPL2	1594	chr1:59639969	aaaauaa	aaagaaa	2.169	0.015
1789	NUPL2	1597	chr1:59639972	caaagg	gaaauc	2.648	0.00405
1790	NUPL2	1598	chr1:59639973	aaaauaa	aaaucaa	2.13	0.0166
1791	NUPL2	1602	chr1:59639977	caaagg	caaugg	2.409	0.008
1792	NUPL2	1654	chr1:59640029	caaagg	caaaag	2.455	0.00704
1793	NUPL2	1655	chr1:59640030	caaagg	aaaagg	2.625	0.00433
1794	NUPL2	1656	chr1:59640031	aaaauaa	aaaggaa	2.078	0.0189
1795	NUPL2	1678	chr1:59640053	caaagg	cauaug	2.398	0.00824
1796	NUPL2	1872	chr1:59640247	aaaauaa	uaaauaa	2.558	0.00526
1797	NUPL2	1888	chr1:59640263	aaaauaa	aaagcaa	2.325	0.01
1798	NUPL2	1946	chr1:59640321	aaaauaa	aaaacau	2.935	0.00167
1799	NUPL2	1954	chr1:59640329	aaaauaa	aaaauaa	3.208	0.000668
1800	NUPL2	1957	chr1:59640332	aaaauaa	auaauga	2.61	0.00453
1801	NUPL2	2295	chr1:59640670	aaaauaa	auaauaa	2.065	0.0195
1802	NUPL2	2299	chr1:59640674	aaaauaa	uaaagag	2.156	0.0155
1803	NUPL2	2325	chr1:59640700	aaaauaa	aaaacaa	2.935	0.00167
1804	NUPL2	2326	chr1:59640701	aaaauaa	aaacaaa	2.571	0.00507
1805	NUPL2	2433	chr1:59640808	aaaauaa	aagauaa	2.195	0.0141
1806	NUPL2	2574	chr1:59640949	caaagg	caaaau	2.136	0.0163
1807	NUPL2	2591	chr1:59640966	caaagg	gaaugg	2.261	0.0119
1808	NUPL2	2596	chr1:59640971	caaagg	gaaaga	2.42	0.00776
1809	NUPL2	2730	chr1:59641105	caaagg	ggaagg	2.023	0.0215
1810	NUPL2	2731	chr1:59641106	caaagg	gaaggg	2.023	0.0215
1811	NUPL2	2746	chr1:59641121	caaagg	ccaagg	2.261	0.0119
1812	NUPL2	2747	chr1:59641122	caaagg	caaggg	2.261	0.0119
1813	NUPL2	2870	chr1:59641245	aaaauaa	auaauaa	3.273	0.000532
1814	NUPL2	2872	chr1:59641247	aaaauaa	aauaaaa	2.935	0.00167
1815	NUPL2	2873	chr1:59641248	aaaauaa	auaaaaa	3.117	0.000914
1816	NUPL2	2874	chr1:59641249	aaaauaa	uaaaaaa	3.182	0.000731
1817	NUPL2	2875	chr1:59641250	aaaauaa	aaaaaaa	3.597	0.000161
1818	NUPL2	2876	chr1:59641251	aaaauaa	aaaaaag	3.325	0.000442
1819	NUPL2	2877	chr1:59641252	aaaauaa	aaaaaga	3.273	0.000532
1820	NUPL2	2878	chr1:59641253	aaaauaa	aaaagaa	3.584	0.000169
1821	NUPL2	2879	chr1:59641254	aaaauaa	aaagaaa	2.935	0.00167
1822	NUPL2	2880	chr1:59641255	aaaauaa	aagaaaa	2.935	0.00167
1823	PABPC1	74	chr1:59638449	araaaam	aggaaaa	3.373	0.000372
1824	PABPC1	75	chr1:59638450	araaaam	ggaaaaa	3.559	0.000186
1825	PABPC1	76	chr1:59638451	araaaam	gaaaaag	2.971	0.00148
1826	PABPC1	77	chr1:59638452	araaaam	aaaaagg	2.971	0.00148
1827	PABPC1	81	chr1:59638456	araaaam	aggaaaa	3.373	0.000372
1828	PABPC1	82	chr1:59638457	araaaam	ggaaaag	3.108	0.000942
1829	PABPC1	83	chr1:59638458	araaaam	gaaaaga	2.971	0.00148
1830	PABPC1	84	chr1:59638459	araaaam	aaaagaa	3.245	0.000587
1831	PABPC1	85	chr1:59638460	araaaam	aaagaaa	3.245	0.000587
1832	PABPC1	86	chr1:59638461	araaaam	aagaaaa	3.245	0.000587
1833	PABPC1	87	chr1:59638462	araaaam	agaaaaa	3.882	5.18e-05
1834	PABPC1	88	chr1:59638463	araaaam	gaaaaaa	3.441	0.00029
1835	PABPC1	89	chr1:59638464	araaaam	aaaaaaa	3.814	6.84e-05
1836	PABPC1	90	chr1:59638465	araaaam	aaaaaau	3.5	0.000233
1837	PABPC1	91	chr1:59638466	araaaam	aaaaaua	3.382	0.00036
1838	PABPC1	92	chr1:59638467	araaaam	aaaauaa	3.245	0.000587
1839	PABPC1	93	chr1:59638468	araaaam	aaauaaa	3.245	0.000587
1840	PABPC1	94	chr1:59638469	araaaam	aauaaaa	3.245	0.000587
1841	PABPC1	95	chr1:59638470	araaaam	auaaaac	3.373	0.000372
1842	PABPC1	96	chr1:59638471	araaaam	uaaaaca	2.99	0.00139
1843	PABPC1	701	chr1:59639076	araaaam	acaaaua	2.755	0.00293
1844	PABPC1	705	chr1:59639080	araaaam	auaagaa	2.569	0.0051
1845	PABPC1	707	chr1:59639082	araaaam	aagaaaa	2.755	0.00293
1846	PABPC1	708	chr1:59639083	araaaam	agaaaau	2.961	0.00153
1847	PABPC1	710	chr1:59639085	araaaam	aaaauaa	2.814	0.00245
1848	PABPC1	735	chr1:59639110	araaaam	aggaaaa	2.265	0.0118
1849	PABPC1	995	chr1:59639370	araaaam	acuaaaa	2.608	0.00455
1850	PABPC1	1013	chr1:59639388	araaaam	ugaaaag	2.745	0.00303
1851	PABPC1	1014	chr1:59639389	araaaam	gaaaaga	2.608	0.00455
1852	PABPC1	1015	chr1:59639390	araaaam	aaaagaa	2.882	0.00198
1853	PABPC1	1016	chr1:59639391	araaaam	aaagaaa	2.882	0.00198
1854	PABPC1	1017	chr1:59639392	araaaam	aagaaaa	2.882	0.00198
1855	PABPC1	1018	chr1:59639393	araaaam	agaaaag	3.127	0.000883
1856	PABPC1	1019	chr1:59639394	araaaam	gaaaaga	2.608	0.00455
1857	PABPC1	1020	chr1:59639395	araaaam	aaaagaa	2.882	0.00198
1858	PABPC1	1021	chr1:59639396	araaaam	aaagaaa	2.882	0.00198
1859	PABPC1	1022	chr1:59639397	araaaam	aagaaaa	2.882	0.00198
1860	PABPC1	1023	chr1:59639398	araaaam	agaaaau	3.167	0.00077
1861	PABPC1	1237	chr1:59639612	araaaam	acagaaa	2.588	0.00483
1862	PABPC1	1239	chr1:59639614	araaaam	agaaaua	2.882	0.00198
1863	PABPC1	1260	chr1:59639635	araaaam	agacaaa	2.794	0.0026
1864	PABPC1	1262	chr1:59639637	araaaam	acaaaua	2.686	0.00362
1865	PABPC1	1342	chr1:59639717	araaaam	ccaaaac	2.324	0.0101
1866	PABPC1	1343	chr1:59639718	araaaam	caaaaca	2.353	0.00931
1867	PABPC1	1344	chr1:59639719	araaaam	aaaacaa	2.569	0.0051
1868	PABPC1	1345	chr1:59639720	araaaam	aaacaaa	2.569	0.0051
1869	PABPC1	1347	chr1:59639722	araaaam	acaaagc	2.333	0.00982
1870	PABPC1	1364	chr1:59639739	araaaam	aguaaaa	2.637	0.00418
1871	PABPC1	1594	chr1:59639969	araaaam	aaagaaa	2.343	0.00956
1872	PABPC1	1596	chr1:59639971	araaaam	agaaauc	2.314	0.0103
1873	PABPC1	1944	chr1:59640319	araaaam	ggaaaac	2.461	0.00693
1874	PABPC1	1945	chr1:59640320	araaaam	gaaaaca	2.265	0.0118
1875	PABPC1	1951	chr1:59640326	araaaam	aucaaaa	2.304	0.0106
1876	PABPC1	1954	chr1:59640329	araaaam	aaaauaa	2.461	0.00693
1877	PABPC1	2293	chr1:59640668	araaaam	agauaau	2.078	0.0189
1878	PABPC1	2295	chr1:59640670	araaaam	auaauaa	2.127	0.0167
1879	PABPC1	2298	chr1:59640673	araaaam	auaaaga	2.618	0.00442
1880	PABPC1	2321	chr1:59640696	araaaam	agauaaa	2.804	0.00252
1881	PABPC1	2323	chr1:59640698	araaaam	auaaaac	2.804	0.00252
1882	PABPC1	2324	chr1:59640699	araaaam	uaaaaca	2.431	0.00753
1883	PABPC1	2325	chr1:59640700	araaaam	aaaacaa	2.676	0.00373
1884	PABPC1	2326	chr1:59640701	araaaam	aaacaaa	2.676	0.00373
1885	PABPC1	2328	chr1:59640703	araaaam	acaaaca	2.745	0.00303
1886	PABPC1	2595	chr1:59640970	araaaam	ggaaaga	2.51	0.00604
1887	PABPC1	2870	chr1:59641245	araaaam	auaauaa	2.922	0.00174
1888	PABPC1	2872	chr1:59641247	araaaam	aauaaaa	3.127	0.000883
1889	PABPC1	2873	chr1:59641248	araaaam	auaaaaa	3.549	0.000193
1890	PABPC1	2874	chr1:59641249	araaaam	uaaaaaa	3.324	0.000444
1891	PABPC1	2875	chr1:59641250	araaaam	aaaaaaa	3.657	0.000128
1892	PABPC1	2876	chr1:59641251	araaaam	aaaaaag	3.324	0.000444
1893	PABPC1	2877	chr1:59641252	araaaam	aaaaaga	3.324	0.000444
1894	PABPC1	2878	chr1:59641253	araaaam	aaaagaa	3.127	0.000883
1895	PABPC1	2879	chr1:59641254	araaaam	aaagaaa	3.127	0.000883
1896	PABPC1	2880	chr1:59641255	araaaam	aagaaaa	3.127	0.000883
1897	PABPC3	76	chr1:59638451	raaaacm	gaaaaag	3.33	0.000434
1898	PABPC3	77	chr1:59638452	raaaacm	aaaaagg	3.023	0.00125
1899	PABPC3	83	chr1:59638458	raaaacm	gaaaaga	3.466	0.000264
1900	PABPC3	88	chr1:59638463	raaaacm	gaaaaaa	3.511	0.000223
1901	PABPC3	89	chr1:59638464	raaaacm	aaaaaaa	3.307	0.000472
1902	PABPC3	90	chr1:59638465	raaaacm	aaaaaau	3.091	0.000997
1903	PABPC3	91	chr1:59638466	raaaacm	aaaaaua	3.307	0.000472
1904	PABPC3	96	chr1:59638471	raaaacm	uaaaaca	3.602	0.000158
1905	PABPC3	196	chr1:59638571	raaaacm	gaaagcg	2.25	0.0122
1906	PABPC3	204	chr1:59638579	raaaacm	uaaaagc	2.318	0.0102
1907	PABPC3	205	chr1:59638580	raaaacm	aaaagca	2.227	0.013
1908	PABPC3	1014	chr1:59639389	raaaacm	gaaaaga	2.784	0.00268
1909	PABPC3	1019	chr1:59639394	raaaacm	gaaaaga	2.784	0.00268
1910	PABPC3	1024	chr1:59639399	raaaacm	gaaaauu	2.261	0.0119
1911	PABPC3	1343	chr1:59639718	raaaacm	caaaaca	2.261	0.0119
1912	PABPC3	1508	chr1:59639883	raaaacm	uaaaacc	2.955	0.00156
1913	PABPC3	1509	chr1:59639884	raaaacm	aaaacca	2.545	0.00546
1914	PABPC3	1527	chr1:59639902	raaaacm	caagacc	2.568	0.00511
1915	PABPC3	1886	chr1:59640261	raaaacm	ggaaagc	2.227	0.013
1916	PABPC3	1887	chr1:59640262	raaaacm	gaaagca	2.477	0.00662
1917	PABPC3	1902	chr1:59640277	raaaacm	cuaaaca	2.273	0.0115
1918	PABPC3	1904	chr1:59640279	raaaacm	aaacacu	2.216	0.0133
1919	PABPC3	1944	chr1:59640319	raaaacm	ggaaaac	2.739	0.00308
1920	PABPC3	1945	chr1:59640320	raaaacm	gaaaaca	3.364	0.000384
1921	PABPC3	1953	chr1:59640328	raaaacm	caaaaua	2.886	0.00195
1922	PABPC3	1968	chr1:59640343	raaaacm	gaaauuc	2.739	0.00308
1923	PABPC3	2324	chr1:59640699	raaaacm	uaaaaca	3.08	0.00103
1924	PABPC3	2328	chr1:59640703	raaaacm	acaaaca	2.75	0.00298
1925	PABPC3	2574	chr1:59640949	raaaacm	caaaaua	2.102	0.0178
1926	PABPC3	2874	chr1:59641249	raaaacm	uaaaaaa	2.636	0.00419
1927	PABPC3	2875	chr1:59641250	raaaacm	aaaaaaa	2.75	0.00298
1928	PABPC3	2876	chr1:59641251	raaaacm	aaaaaag	2.568	0.00511
1929	PABPC3	2877	chr1:59641252	raaaacm	aaaaaga	2.705	0.00342
1930	PABPC4	74	chr1:59638449	aaaaaar	aggaaaa	2.945	0.00161
1931	PABPC4	75	chr1:59638450	aaaaaar	ggaaaaa	3.145	0.00083
1932	PABPC4	76	chr1:59638451	aaaaaar	gaaaaag	3.282	0.000515
1933	PABPC4	77	chr1:59638452	aaaaaar	aaaaagg	3.336	0.000425
1934	PABPC4	78	chr1:59638453	aaaaaar	aaaagga	3.018	0.00127
1935	PABPC4	81	chr1:59638456	aaaaaar	aggaaaa	2.945	0.00161
1936	PABPC4	83	chr1:59638458	aaaaaar	gaaaaga	3.218	0.000645
1937	PABPC4	84	chr1:59638459	aaaaaar	aaaagaa	3.4	0.000337
1938	PABPC4	85	chr1:59638460	aaaaaar	aaagaaa	3.4	0.000337
1939	PABPC4	86	chr1:59638461	aaaaaar	aagaaaa	3.4	0.000337
1940	PABPC4	87	chr1:59638462	aaaaaar	agaaaaa	3.573	0.000176
1941	PABPC4	88	chr1:59638463	aaaaaar	gaaaaaa	3.582	0.00017
1942	PABPC4	89	chr1:59638464	aaaaaar	aaaaaaa	3.818	6.73e-05
1943	PABPC4	90	chr1:59638465	aaaaaar	aaaaaau	3.582	0.00017
1944	PABPC4	91	chr1:59638466	aaaaaar	aaaaaua	3.627	0.000143
1945	PABPC4	92	chr1:59638467	aaaaaar	aaaauaa	3.4	0.000337
1946	PABPC4	93	chr1:59638468	aaaaaar	aaauaaa	3.4	0.000337
1947	PABPC4	94	chr1:59638469	aaaaaar	aauaaaa	3.4	0.000337
1948	PABPC4	95	chr1:59638470	aaaaaar	auaaaac	3.145	0.00083
1949	PABPC4	96	chr1:59638471	aaaaaar	uaaaaca	3.155	0.000802
1950	PABPC4	97	chr1:59638472	aaaaaar	aaaacag	3.082	0.00103
1951	PABPC4	701	chr1:59639076	aaaaaar	acaaaua	2.718	0.00328
1952	PABPC4	702	chr1:59639077	aaaaaar	caaauaa	2.482	0.00653
1953	PABPC4	703	chr1:59639078	aaaaaar	aaauaag	2.609	0.00454
1954	PABPC4	704	chr1:59639079	aaaaaar	aauaaga	2.545	0.00546
1955	PABPC4	706	chr1:59639081	aaaaaar	uaagaaa	2.418	0.0078
1956	PABPC4	707	chr1:59639082	aaaaaar	aagaaaa	2.864	0.00209
1957	PABPC4	708	chr1:59639083	aaaaaar	agaaaau	2.655	0.00397
1958	PABPC4	709	chr1:59639084	aaaaaar	gaaaaua	2.727	0.0032
1959	PABPC4	710	chr1:59639085	aaaaaar	aaaauaa	2.873	0.00203
1960	PABPC4	711	chr1:59639086	aaaaaar	aaauaag	2.609	0.00454
1961	PABPC4	995	chr1:59639370	aaaaaar	acuaaaa	2.518	0.0059
1962	PABPC4	1014	chr1:59639389	aaaaaar	gaaaaga	2.791	0.00263
1963	PABPC4	1015	chr1:59639390	aaaaaar	aaaagaa	2.973	0.00147
1964	PABPC4	1016	chr1:59639391	aaaaaar	aaagaaa	2.973	0.00147
1965	PABPC4	1017	chr1:59639392	aaaaaar	aagaaaa	2.973	0.00147
1966	PABPC4	1018	chr1:59639393	aaaaaar	agaaaag	2.845	0.00222
1967	PABPC4	1019	chr1:59639394	aaaaaar	gaaaaga	2.791	0.00263
1968	PABPC4	1020	chr1:59639395	aaaaaar	aaaagaa	2.973	0.00147
1969	PABPC4	1021	chr1:59639396	aaaaaar	aaagaaa	2.973	0.00147
1970	PABPC4	1022	chr1:59639397	aaaaaar	aagaaaa	2.973	0.00147
1971	PABPC4	1023	chr1:59639398	aaaaaar	agaaaau	2.718	0.00328
1972	PABPC4	1025	chr1:59639400	aaaaaar	aaaauua	2.591	0.00478
1973	PABPC4	1237	chr1:59639612	aaaaaar	acagaaa	2.255	0.0121
1974	PABPC4	1239	chr1:59639614	aaaaaar	agaaaua	2.455	0.00704
1975	PABPC4	1240	chr1:59639615	aaaaaar	gaaauaa	2.264	0.0118
1976	PABPC4	1241	chr1:59639616	aaaaaar	aaauaag	2.373	0.00882
1977	PABPC4	1260	chr1:59639635	aaaaaar	agacaaa	2.264	0.0118
1978	PABPC4	1262	chr1:59639637	aaaaaar	acaaaua	2.482	0.00653
1979	PABPC4	1278	chr1:59639653	aaaaaar	aaauaga	2.082	0.0187
1980	PABPC4	1343	chr1:59639718	aaaaaar	caaaaca	2.682	0.00366
1981	PABPC4	1344	chr1:59639719	aaaaaar	aaaacaa	2.818	0.00242
1982	PABPC4	1345	chr1:59639720	aaaaaar	aaacaaa	2.818	0.00242
1983	PABPC4	1346	chr1:59639721	aaaaaar	aacaaag	2.573	0.00504
1984	PABPC4	1364	chr1:59639739	aaaaaar	aguaaaa	2.436	0.00743
1985	PABPC4	1405	chr1:59639780	aaaaaar	auaaaac	2.064	0.0195
1986	PABPC4	1593	chr1:59639968	aaaaaar	caaagaa	2.236	0.0127
1987	PABPC4	1594	chr1:59639969	aaaaaar	aaagaaa	2.455	0.00704
1988	PABPC4	1595	chr1:59639970	aaaaaar	aagaaau	2.236	0.0127
1989	PABPC4	1655	chr1:59640030	aaaaaar	aaaagga	2.045	0.0204
1990	PABPC4	1873	chr1:59640248	aaaaaar	aaauaag	2.036	0.0209
1991	PABPC4	1874	chr1:59640249	aaaaaar	aauaaga	2	0.0227
1992	PABPC4	1945	chr1:59640320	aaaaaar	gaaaaca	2.618	0.00442
1993	PABPC4	1946	chr1:59640321	aaaaaar	aaaacau	2.391	0.0084
1994	PABPC4	1953	chr1:59640328	aaaaaar	caaaaua	2.609	0.00454
1995	PABPC4	1954	chr1:59640329	aaaaaar	aaaauaa	2.7	0.00347
[truncated: 1,866 more rows]

## Sheet: 26 RBPs
26 RBPs
Expression-based filtering (|log2FoldChange| > 0.01, P-value(adj) < 0.05, baseMean > 5) comparing HCC tumor (HCC.T) and non-tumor (HCC.NT) samples retained 26 RBPs.
	Protein	Sequence.Position	Genomic.Coordinate	Motif	K.mer	Z.score	P.value	log2FoldChange	padj	baseMean
1	CELF1	74	chr1:59638301	uauguuu	acuguug	2.371	0.00887	-0.285799	0.00346943	13.797
2	CELF1	86	chr1:59638313	uauguuu	cauguuu	2.386	0.00852	-0.285799	0.00346943	13.797
3	DAZAP1	8	chr1:59638235	uauauag	aguauau	2.903	0.00185	0.232859	0.00134953	49.8686
4	DAZAP1	10	chr1:59638237	uauauag	uauauau	3.153	0.000808	0.232859	0.00134953	49.8686
5	DAZAP1	12	chr1:59638239	uauauag	uauaugc	2.736	0.00311	0.232859	0.00134953	49.8686
6	DAZAP1	18	chr1:59638245	uauauag	cauauuu	2.611	0.00451	0.232859	0.00134953	49.8686
7	KHSRP	8	chr1:59638235	uguau	aguau	2.411	0.00795	0.188149	0.00658401	48.9301
8	KHSRP	10	chr1:59638237	uguau	uauau	2.841	0.00225	0.188149	0.00658401	48.9301
9	KHSRP	12	chr1:59638239	uguau	uauau	2.869	0.00206	0.188149	0.00658401	48.9301
10	KHSRP	16	chr1:59638243	uguau	ugcau	2.449	0.00716	0.188149	0.00658401	48.9301
11	KHSRP	20	chr1:59638247	uguau	uauuu	2.654	0.00398	0.188149	0.00658401	48.9301
12	KHSRP	36	chr1:59638263	uguau	uggau	2.252	0.0122	0.188149	0.00658401	48.9301
13	KHSRP	88	chr1:59638315	uguau	uguuu	2.215	0.0134	0.188149	0.00658401	48.9301
14	RBM3	133	chr1:59638360	radacka	gacacua	2	0.0227	0.743031	5.84867e-08	44.4643
15	RBM42	135	chr1:59638362	aacuamg	cacuaaa	2.243	0.0124	0.336307	1.77627e-07	49.1298
16	SNRPA	15	chr1:59638242	wugcacr	augcaua	2.563	0.00519	0.471225	6.67089e-06	27.2199
17	TRNAU1AP	21	chr1:59638248	auuua	auuug	2.168	0.0151	0.323192	0.0227647	6.73054
18	ZC3H14	63	chr1:59638290	uuuduuu	uggguuu	2.278	0.0114	-0.364848	0.00297993	8.3855
19	ZC3H14	67	chr1:59638294	uuuduuu	uuuccuu	2.515	0.00595	-0.364848	0.00297993	8.3855
20	ZC3H14	77	chr1:59638304	uuuduuu	guugauu	2.309	0.0105	-0.364848	0.00297993	8.3855
21	ZC3H14	78	chr1:59638305	uuuduuu	uugauuu	2.598	0.00469	-0.364848	0.00297993	8.3855
22	ZFP36	10	chr1:59638237	uauuu	uauau	2.586	0.00485	-0.876798	8.87083e-06	93.2421
23	ZFP36	12	chr1:59638239	uauuu	uauau	2.586	0.00485	-0.876798	8.87083e-06	93.2421
24	ZFP36	20	chr1:59638247	uauuu	uauuu	3.06	0.00111	-0.876798	8.87083e-06	93.2421
25	A1CF	341	chr1:59638716	uaauua	aaauca	2.602	0.00463	-0.723706	6.90776e-08	32.1058
26	A1CF	348	chr1:59638723	uaauua	uaguaa	2.227	0.013	-0.723706	6.90776e-08	32.1058
27	A1CF	351	chr1:59638726	uaauua	uaaaua	2.409	0.008	-0.723706	6.90776e-08	32.1058
28	A1CF	352	chr1:59638727	uaauua	aaauau	2.318	0.0102	-0.723706	6.90776e-08	32.1058
29	A1CF	465	chr1:59638840	wuaauur	auaagua	2.7	0.00347	-0.723706	6.90776e-08	32.1058
30	A1CF	466	chr1:59638841	uaauua	uaagua	2.557	0.00528	-0.723706	6.90776e-08	32.1058
31	A1CF	469	chr1:59638844	wuaauur	guaaaug	2.622	0.00437	-0.723706	6.90776e-08	32.1058
32	A1CF	471	chr1:59638846	uaauua	aaaugu	2.432	0.00751	-0.723706	6.90776e-08	32.1058
33	A1CF	475	chr1:59638850	wuaauur	guaauuu	3.1	0.000968	-0.723706	6.90776e-08	32.1058
34	A1CF	476	chr1:59638851	uaauua	uaauuu	3.08	0.00103	-0.723706	6.90776e-08	32.1058
35	A1CF	480	chr1:59638855	uaauua	uuauaa	2.557	0.00528	-0.723706	6.90776e-08	32.1058
36	A1CF	703	chr1:59639078	uaauua	aaauaa	2.875	0.00202	-0.723706	6.90776e-08	32.1058
37	A1CF	706	chr1:59639081	uaauua	uaagaa	2.409	0.008	-0.723706	6.90776e-08	32.1058
38	A1CF	711	chr1:59639086	uaauua	aaauaa	2.875	0.00202	-0.723706	6.90776e-08	32.1058
39	A1CF	722	chr1:59639097	uaauua	gaaugc	2.466	0.00683	-0.723706	6.90776e-08	32.1058
40	A1CF	887	chr1:59639262	wuaauur	acaauuu	2.378	0.0087	-0.723706	6.90776e-08	32.1058
41	A1CF	888	chr1:59639263	uaauua	caauuu	2.034	0.021	-0.723706	6.90776e-08	32.1058
42	A1CF	899	chr1:59639274	wuaauur	uuaguuu	2.633	0.00423	-0.723706	6.90776e-08	32.1058
43	A1CF	904	chr1:59639279	wuaauur	uuuauug	2.856	0.00215	-0.723706	6.90776e-08	32.1058
44	A1CF	919	chr1:59639294	wuaauur	uuaaaua	2.578	0.00497	-0.723706	6.90776e-08	32.1058
45	A1CF	923	chr1:59639298	wuaauur	auauuuu	2.422	0.00772	-0.723706	6.90776e-08	32.1058
46	A1CF	952	chr1:59639327	wuaauur	gaaauuu	2.311	0.0104	-0.723706	6.90776e-08	32.1058
47	A1CF	953	chr1:59639328	uaauua	aaauuu	2.068	0.0193	-0.723706	6.90776e-08	32.1058
48	A1CF	956	chr1:59639331	wuaauur	uuuauuu	2.533	0.00565	-0.723706	6.90776e-08	32.1058
49	A1CF	957	chr1:59639332	wuaauur	uuauuuu	2.533	0.00565	-0.723706	6.90776e-08	32.1058
50	A1CF	962	chr1:59639337	wuaauur	uucauua	2.667	0.00383	-0.723706	6.90776e-08	32.1058
51	A1CF	963	chr1:59639338	uaauua	ucauua	2.034	0.021	-0.723706	6.90776e-08	32.1058
52	A1CF	970	chr1:59639345	wuaauur	cuaguug	2.611	0.00451	-0.723706	6.90776e-08	32.1058
53	A1CF	1241	chr1:59639616	uaauua	aaauaa	3.068	0.00108	-0.723706	6.90776e-08	32.1058
54	A1CF	1243	chr1:59639618	wuaauur	auaagug	2.478	0.00661	-0.723706	6.90776e-08	32.1058
55	A1CF	1252	chr1:59639627	wuaauur	uuaauua	2.8	0.00256	-0.723706	6.90776e-08	32.1058
56	A1CF	1253	chr1:59639628	uaauua	uaauua	3.511	0.000223	-0.723706	6.90776e-08	32.1058
57	A1CF	1264	chr1:59639639	uaauua	aaauau	2.852	0.00217	-0.723706	6.90776e-08	32.1058
58	A1CF	1278	chr1:59639653	uaauua	aaauag	2.761	0.00288	-0.723706	6.90776e-08	32.1058
59	A1CF	1291	chr1:59639666	uaauua	uauuua	2.227	0.013	-0.723706	6.90776e-08	32.1058
60	A1CF	1297	chr1:59639672	uaauua	aaaugu	2.102	0.0178	-0.723706	6.90776e-08	32.1058
61	A1CF	1312	chr1:59639687	uaauua	uaagaa	2.182	0.0146	-0.723706	6.90776e-08	32.1058
62	A1CF	1373	chr1:59639748	wuaauur	gucauug	2.311	0.0104	-0.723706	6.90776e-08	32.1058
63	A1CF	1388	chr1:59639763	wuaauur	gucauuu	2.189	0.0143	-0.723706	6.90776e-08	32.1058
64	A1CF	1534	chr1:59639909	uaauua	uaagaa	2.261	0.0119	-0.723706	6.90776e-08	32.1058
65	A1CF	1537	chr1:59639912	uaauua	gaauua	2.977	0.00146	-0.723706	6.90776e-08	32.1058
66	A1CF	1540	chr1:59639915	uaauua	uuauca	2.352	0.00934	-0.723706	6.90776e-08	32.1058
67	A1CF	1543	chr1:59639918	uaauua	ucauca	2.352	0.00934	-0.723706	6.90776e-08	32.1058
68	A1CF	1560	chr1:59639935	uaauua	uaauac	2.909	0.00181	-0.723706	6.90776e-08	32.1058
69	A1CF	1575	chr1:59639950	uaauua	aaaugc	2.386	0.00852	-0.723706	6.90776e-08	32.1058
70	A1CF	1582	chr1:59639957	uaauua	gaauga	2.909	0.00181	-0.723706	6.90776e-08	32.1058
71	A1CF	1587	chr1:59639962	uaauua	aaauuc	2.614	0.00447	-0.723706	6.90776e-08	32.1058
72	A1CF	1598	chr1:59639973	uaauua	aaauca	2.932	0.00168	-0.723706	6.90776e-08	32.1058
73	A1CF	1602	chr1:59639977	uaauua	caaugg	2.318	0.0102	-0.723706	6.90776e-08	32.1058
74	A1CF	1618	chr1:59639993	wuaauur	agaauuc	2.211	0.0135	-0.723706	6.90776e-08	32.1058
75	A1CF	1619	chr1:59639994	uaauua	gaauuc	2.705	0.00342	-0.723706	6.90776e-08	32.1058
76	A1CF	1765	chr1:59640140	wuaauur	guaguuc	2.167	0.0151	-0.723706	6.90776e-08	32.1058
77	A1CF	1778	chr1:59640153	wuaauur	augauuc	2.344	0.00954	-0.723706	6.90776e-08	32.1058
78	A1CF	1873	chr1:59640248	uaauua	aaauaa	2.068	0.0193	-0.723706	6.90776e-08	32.1058
79	A1CF	1892	chr1:59640267	uaauua	caauuc	2.295	0.0109	-0.723706	6.90776e-08	32.1058
80	A1CF	1955	chr1:59640330	uaauua	aaauaa	2.784	0.00268	-0.723706	6.90776e-08	32.1058
81	A1CF	1958	chr1:59640333	uaauua	uaauga	2.909	0.00181	-0.723706	6.90776e-08	32.1058
82	A1CF	1969	chr1:59640344	uaauua	aaauuc	2.557	0.00528	-0.723706	6.90776e-08	32.1058
83	A1CF	2177	chr1:59640552	wuaauur	auaauuc	2.667	0.00383	-0.723706	6.90776e-08	32.1058
84	A1CF	2178	chr1:59640553	uaauua	uaauuc	2.898	0.00188	-0.723706	6.90776e-08	32.1058
85	A1CF	2268	chr1:59640643	uaauua	uauuua	2.193	0.0142	-0.723706	6.90776e-08	32.1058
86	A1CF	2271	chr1:59640646	uaauua	uuauaa	2.511	0.00602	-0.723706	6.90776e-08	32.1058
87	A1CF	2273	chr1:59640648	wuaauur	auaauuu	3.433	0.000298	-0.723706	6.90776e-08	32.1058
88	A1CF	2274	chr1:59640649	uaauua	uaauuu	3.136	0.000856	-0.723706	6.90776e-08	32.1058
89	A1CF	2295	chr1:59640670	wuaauur	auaauaa	2.967	0.0015	-0.723706	6.90776e-08	32.1058
90	A1CF	2296	chr1:59640671	uaauua	uaauaa	3.114	0.000923	-0.723706	6.90776e-08	32.1058
91	A1CF	2395	chr1:59640770	wuaauur	guaagua	2.578	0.00497	-0.723706	6.90776e-08	32.1058
92	A1CF	2396	chr1:59640771	uaauua	uaagua	2.716	0.0033	-0.723706	6.90776e-08	32.1058
93	A1CF	2399	chr1:59640774	wuaauur	guauuua	2.578	0.00497	-0.723706	6.90776e-08	32.1058
94	A1CF	2400	chr1:59640775	uaauua	uauuua	2.716	0.0033	-0.723706	6.90776e-08	32.1058
95	A1CF	2403	chr1:59640778	wuaauur	uuaauac	2.889	0.00193	-0.723706	6.90776e-08	32.1058
96	A1CF	2404	chr1:59640779	uaauua	uaauac	2.977	0.00146	-0.723706	6.90776e-08	32.1058
97	A1CF	2410	chr1:59640785	uaauua	caauau	2.636	0.00419	-0.723706	6.90776e-08	32.1058
98	A1CF	2413	chr1:59640788	uaauua	uauuaa	2.58	0.00494	-0.723706	6.90776e-08	32.1058
99	A1CF	2415	chr1:59640790	wuaauur	uuaauuu	3.244	0.000589	-0.723706	6.90776e-08	32.1058
100	A1CF	2416	chr1:59640791	uaauua	uaauuu	3.125	0.000889	-0.723706	6.90776e-08	32.1058
101	A1CF	2426	chr1:59640801	wuaauur	guaaaug	2.722	0.00324	-0.723706	6.90776e-08	32.1058
102	A1CF	2428	chr1:59640803	uaauua	aaauga	3.057	0.00112	-0.723706	6.90776e-08	32.1058
103	A1CF	2452	chr1:59640827	uaauua	ucauaa	2.761	0.00288	-0.723706	6.90776e-08	32.1058
104	A1CF	2825	chr1:59641200	wuaauur	aucauug	2.367	0.00897	-0.723706	6.90776e-08	32.1058
105	A1CF	2867	chr1:59641242	wuaauur	uuaauaa	2.456	0.00702	-0.723706	6.90776e-08	32.1058
106	A1CF	2868	chr1:59641243	uaauua	uaauaa	3.159	0.000792	-0.723706	6.90776e-08	32.1058
107	A1CF	2870	chr1:59641245	wuaauur	auaauaa	2.078	0.0189	-0.723706	6.90776e-08	32.1058
108	A1CF	2871	chr1:59641246	uaauua	uaauaa	3.159	0.000792	-0.723706	6.90776e-08	32.1058
109	A1CF	2874	chr1:59641249	uaauua	uaaaaa	2.409	0.008	-0.723706	6.90776e-08	32.1058
110	A1CF	2884	chr1:59641259	uaauua	aaauuu	2.693	0.00354	-0.723706	6.90776e-08	32.1058
111	CELF1	272	chr1:59638647	uauguuu	uauguaa	2.457	0.00701	-0.285799	0.00346943	13.797
112	CELF1	277	chr1:59638652	aaugu	aauuu	2.12	0.017	-0.285799	0.00346943	13.797
113	CELF1	297	chr1:59638672	uauguuu	uuuguaa	2.414	0.00789	-0.285799	0.00346943	13.797
114	CELF1	472	chr1:59638847	aaugu	aaugu	2.583	0.0049	-0.285799	0.00346943	13.797
115	CELF1	477	chr1:59638852	aaugu	aauuu	2.12	0.017	-0.285799	0.00346943	13.797
116	CELF1	740	chr1:59639115	aaugu	aaugu	3.046	0.00116	-0.285799	0.00346943	13.797
117	CELF1	892	chr1:59639267	uauguuu	uuugugg	2.729	0.00318	-0.285799	0.00346943	13.797
118	CELF1	899	chr1:59639274	uauguuu	uuaguuu	2.471	0.00674	-0.285799	0.00346943	13.797
119	CELF1	913	chr1:59639288	uauguuu	auuguuu	3	0.00135	-0.285799	0.00346943	13.797
120	CELF1	924	chr1:59639299	uauguuu	uauuuuu	2.3	0.0107	-0.285799	0.00346943	13.797
121	CELF1	1142	chr1:59639517	aaugu	caugu	2.12	0.017	-0.285799	0.00346943	13.797
122	CELF1	1478	chr1:59639853	uauguuu	caugucu	2.386	0.00852	-0.285799	0.00346943	13.797
123	CELF1	1583	chr1:59639958	aaugu	aauga	2.12	0.017	-0.285799	0.00346943	13.797
124	CELF1	1976	chr1:59640351	uauguuu	ucuguua	2.614	0.00447	-0.285799	0.00346943	13.797
125	CELF1	1981	chr1:59640356	uauguuu	uauguua	2.786	0.00267	-0.285799	0.00346943	13.797
126	CELF1	2429	chr1:59640804	aaugu	aauga	2.12	0.017	-0.285799	0.00346943	13.797
127	CELF1	2794	chr1:59641169	aaugu	caugu	2.12	0.017	-0.285799	0.00346943	13.797
128	CELF1	2809	chr1:59641184	aaugu	aauuu	2.583	0.0049	-0.285799	0.00346943	13.797
129	CELF1	2820	chr1:59641195	uauguuu	cuuguau	2.443	0.00728	-0.285799	0.00346943	13.797
130	DAZAP1	2	chr1:59638377	uagkwwr	uaaguaa	2.567	0.00513	0.232859	0.00134953	49.8686
131	DAZAP1	9	chr1:59638384	uagkwwr	cagcuag	2.522	0.00583	0.232859	0.00134953	49.8686
132	DAZAP1	32	chr1:59638407	uagkwwr	aaggcag	2.373	0.00882	0.232859	0.00134953	49.8686
133	DAZAP1	57	chr1:59638432	uagkwwr	uuggaag	2.493	0.00633	0.232859	0.00134953	49.8686
134	DAZAP1	73	chr1:59638448	uagkwwr	gaggaaa	2.209	0.0136	0.232859	0.00134953	49.8686
135	DAZAP1	272	chr1:59638647	uauauag	uauguaa	2.333	0.00982	0.232859	0.00134953	49.8686
136	DAZAP1	287	chr1:59638662	uauauag	uuuauau	2.792	0.00262	0.232859	0.00134953	49.8686
137	DAZAP1	289	chr1:59638664	uauauag	uauauca	2.764	0.00285	0.232859	0.00134953	49.8686
138	DAZAP1	328	chr1:59638703	uagkwwr	uagguug	3.358	0.000393	0.232859	0.00134953	49.8686
139	DAZAP1	348	chr1:59638723	uagkwwr	uaguaaa	3	0.00135	0.232859	0.00134953	49.8686
140	DAZAP1	437	chr1:59638812	uagkwwr	uaguuag	2.821	0.00239	0.232859	0.00134953	49.8686
141	DAZAP1	441	chr1:59638816	uagkwwr	uaggauu	2.94	0.00164	0.232859	0.00134953	49.8686
142	DAZAP1	460	chr1:59638835	uagkwwr	uugguau	2.955	0.00156	0.232859	0.00134953	49.8686
143	DAZAP1	462	chr1:59638837	uauauag	gguauaa	2.722	0.00324	0.232859	0.00134953	49.8686
144	DAZAP1	466	chr1:59638841	uagkwwr	uaaguaa	2.851	0.00218	0.232859	0.00134953	49.8686
145	DAZAP1	472	chr1:59638847	uauauag	aauguaa	2.722	0.00324	0.232859	0.00134953	49.8686
146	DAZAP1	477	chr1:59638852	uauauag	aauuuau	2.681	0.00367	0.232859	0.00134953	49.8686
147	DAZAP1	479	chr1:59638854	uauauag	uuuauaa	3.194	0.000702	0.232859	0.00134953	49.8686
148	DAZAP1	896	chr1:59639271	uagkwwr	ugguuag	2.164	0.0152	0.232859	0.00134953	49.8686
149	DAZAP1	900	chr1:59639275	uagkwwr	uaguuuu	2.164	0.0152	0.232859	0.00134953	49.8686
150	DAZAP1	904	chr1:59639279	uauauag	uuuauug	2.292	0.011	0.232859	0.00134953	49.8686
151	DAZAP1	920	chr1:59639295	uauauag	uaaauau	2.125	0.0168	0.232859	0.00134953	49.8686
152	DAZAP1	922	chr1:59639297	uauauag	aauauuu	2.181	0.0146	0.232859	0.00134953	49.8686
153	DAZAP1	1232	chr1:59639607	uagkwwr	uggguac	2.657	0.00394	0.232859	0.00134953	49.8686
154	DAZAP1	1240	chr1:59639615	uauauag	gaaauaa	2.639	0.00416	0.232859	0.00134953	49.8686
155	DAZAP1	1253	chr1:59639628	uagkwwr	uaauuag	2.418	0.0078	0.232859	0.00134953	49.8686
156	DAZAP1	1255	chr1:59639630	uauauag	auuagag	2.528	0.00574	0.232859	0.00134953	49.8686
157	DAZAP1	1257	chr1:59639632	uagkwwr	uagagac	2.164	0.0152	0.232859	0.00134953	49.8686
158	DAZAP1	1263	chr1:59639638	uauauag	caaauau	2.597	0.0047	0.232859	0.00134953	49.8686
159	DAZAP1	1265	chr1:59639640	uauauag	aauaucu	2.875	0.00202	0.232859	0.00134953	49.8686
160	DAZAP1	1277	chr1:59639652	uauauag	caaauag	2.931	0.00169	0.232859	0.00134953	49.8686
161	DAZAP1	1279	chr1:59639654	uauauag	aauagag	2.986	0.00141	0.232859	0.00134953	49.8686
162	DAZAP1	1283	chr1:59639658	uagkwwr	gagcuag	2.299	0.0108	0.232859	0.00134953	49.8686
163	DAZAP1	1287	chr1:59639662	uagkwwr	uagauau	3.045	0.00116	0.232859	0.00134953	49.8686
164	DAZAP1	1289	chr1:59639664	uauauag	gauauuu	2.708	0.00338	0.232859	0.00134953	49.8686
165	DAZAP1	1291	chr1:59639666	uagkwwr	uauuuaa	2.701	0.00346	0.232859	0.00134953	49.8686
166	DAZAP1	1308	chr1:59639683	uagkwwr	caguuaa	2.612	0.0045	0.232859	0.00134953	49.8686
167	DAZAP1	1312	chr1:59639687	uagkwwr	uaagaag	2.672	0.00377	0.232859	0.00134953	49.8686
168	DAZAP1	1402	chr1:59639777	uagkwwr	uagauaa	2.343	0.00956	0.232859	0.00134953	49.8686
169	DAZAP1	1626	chr1:59640001	uauauag	cauauca	2.264	0.0118	0.232859	0.00134953	49.8686
170	DAZAP1	1643	chr1:59640018	uauauag	uauguau	2.222	0.0131	0.232859	0.00134953	49.8686
171	DAZAP1	1678	chr1:59640053	uauauag	cauaugc	2.347	0.00946	0.232859	0.00134953	49.8686
172	DAZAP1	1762	chr1:59640137	uagkwwr	uugguag	2.104	0.0177	0.232859	0.00134953	49.8686
173	DAZAP1	1872	chr1:59640247	uagkwwr	uaaauaa	2.104	0.0177	0.232859	0.00134953	49.8686
174	DAZAP1	1877	chr1:59640252	uagkwwr	aagauag	2.358	0.00919	0.232859	0.00134953	49.8686
175	DAZAP1	1881	chr1:59640256	uagkwwr	uagaagg	2.269	0.0116	0.232859	0.00134953	49.8686
176	DAZAP1	1884	chr1:59640259	uagkwwr	aaggaaa	2.254	0.0121	0.232859	0.00134953	49.8686
177	DAZAP1	2268	chr1:59640643	uauauag	uauuuau	2.944	0.00162	0.232859	0.00134953	49.8686
178	DAZAP1	2270	chr1:59640645	uauauag	uuuauaa	3.556	0.000188	0.232859	0.00134953	49.8686
179	DAZAP1	2275	chr1:59640650	uauauag	aauuuau	2.958	0.00155	0.232859	0.00134953	49.8686
180	DAZAP1	2277	chr1:59640652	uauauag	uuuauag	3.639	0.000137	0.232859	0.00134953	49.8686
181	DAZAP1	2281	chr1:59640656	uagkwwr	uaggcaa	3.045	0.00116	0.232859	0.00134953	49.8686
182	DAZAP1	2286	chr1:59640661	uauauag	aacauag	3.389	0.000351	0.232859	0.00134953	49.8686
183	DAZAP1	2288	chr1:59640663	uauauag	cauagag	3.25	0.000577	0.232859	0.00134953	49.8686
184	DAZAP1	2290	chr1:59640665	uagkwwr	uagagau	2.642	0.00412	0.232859	0.00134953	49.8686
185	DAZAP1	2292	chr1:59640667	uauauag	gagauaa	3.111	0.000932	0.232859	0.00134953	49.8686
186	DAZAP1	2297	chr1:59640672	uauauag	aauaaag	3.319	0.000452	0.232859	0.00134953	49.8686
187	DAZAP1	2320	chr1:59640695	uagkwwr	uagauaa	2.925	0.00172	0.232859	0.00134953	49.8686
188	DAZAP1	2322	chr1:59640697	uauauag	gauaaaa	2.75	0.00298	0.232859	0.00134953	49.8686
189	DAZAP1	2389	chr1:59640764	uauauag	cauaucg	2.736	0.00311	0.232859	0.00134953	49.8686
190	DAZAP1	2400	chr1:59640775	uauauag	uauuuaa	2.514	0.00597	0.232859	0.00134953	49.8686
191	DAZAP1	2411	chr1:59640786	uauauag	aauauua	2.931	0.00169	0.232859	0.00134953	49.8686
192	DAZAP1	2433	chr1:59640808	uauauag	aagauaa	2.681	0.00367	0.232859	0.00134953	49.8686
193	DAZAP1	2435	chr1:59640810	uauauag	gauaaac	2.444	0.00726	0.232859	0.00134953	49.8686
194	DAZAP1	2448	chr1:59640823	uauauag	uguauca	2.236	0.0127	0.232859	0.00134953	49.8686
195	DAZAP1	2598	chr1:59640973	uauauag	aagauag	3.486	0.000245	0.232859	0.00134953	49.8686
196	DAZAP1	2603	chr1:59640978	uauauag	aguauua	2.486	0.00646	0.232859	0.00134953	49.8686
197	DAZAP1	2758	chr1:59641133	uagkwwr	uaguaug	2.045	0.0204	0.232859	0.00134953	49.8686
198	ESRP2	1232	chr1:59639607	ugggrad	uggguac	2.645	0.00408	-0.367463	0.000393795	21.846
199	ESRP2	2507	chr1:59640882	ugggrad	uggggga	2.526	0.00577	-0.367463	0.000393795	21.846
200	ESRP2	2508	chr1:59640883	ugggrad	gggggau	2.592	0.00477	-0.367463	0.000393795	21.846
201	ESRP2	2588	chr1:59640963	ugggrad	agggaau	2.316	0.0103	-0.367463	0.000393795	21.846
202	ESRP2	2728	chr1:59641103	ugggrad	ugggaag	3.237	0.000604	-0.367463	0.000393795	21.846
203	ESRP2	2733	chr1:59641108	ugggrad	agggggu	3.039	0.00119	-0.367463	0.000393795	21.846
204	ESRP2	2734	chr1:59641109	ugggrad	ggggguu	2.908	0.00182	-0.367463	0.000393795	21.846
205	ESRP2	2749	chr1:59641124	ugggrad	agggaau	3.053	0.00113	-0.367463	0.000393795	21.846
206	HNRNPA1	10	chr1:59638385	rgnyag	agcuag	2.545	0.00546	0.1807	0.0165466	213.211
207	HNRNPA1	33	chr1:59638408	rgnyag	aggcag	2.291	0.011	0.1807	0.0165466	213.211
208	HNRNPA1	42	chr1:59638417	duagggw	aaagggc	2	0.0227	0.1807	0.0165466	213.211
209	HNRNPA1	440	chr1:59638815	duagggw	uuaggau	2.608	0.00455	0.1807	0.0165466	213.211
210	HNRNPA1	459	chr1:59638834	duagggw	uuuggua	2.378	0.0087	0.1807	0.0165466	213.211
211	HNRNPA1	463	chr1:59638838	guaguagu	guauaagu	2.311	0.0104	0.1807	0.0165466	213.211
212	HNRNPA1	558	chr1:59638933	duagggw	cuagagg	2.054	0.02	0.1807	0.0165466	213.211
213	HNRNPA1	560	chr1:59638935	duagggw	agagggg	2.189	0.0143	0.1807	0.0165466	213.211
214	HNRNPA1	1110	chr1:59639485	duagggw	auagagg	2.149	0.0158	0.1807	0.0165466	213.211
215	HNRNPA1	1229	chr1:59639604	duagggw	auauggg	2.851	0.00218	0.1807	0.0165466	213.211
216	HNRNPA1	1256	chr1:59639631	duagggw	uuagaga	2.73	0.00317	0.1807	0.0165466	213.211
217	HNRNPA1	2280	chr1:59640655	duagggw	auaggca	2.459	0.00697	0.1807	0.0165466	213.211
218	HNRNPA1	2289	chr1:59640664	duagggw	auagaga	2.419	0.00778	0.1807	0.0165466	213.211
219	HNRNPA1	2496	chr1:59640871	guaguagu	guuacagu	2.623	0.00436	0.1807	0.0165466	213.211
220	HNRNPA1	2499	chr1:59640874	guaguagu	acaguugu	2.656	0.00395	0.1807	0.0165466	213.211
221	HNRNPA1	2502	chr1:59640877	guaguagu	guuguugg	2.443	0.00728	0.1807	0.0165466	213.211
222	HNRNPA1	2505	chr1:59640880	duagggw	guugggg	2.23	0.0129	0.1807	0.0165466	213.211
223	HNRNPA1	2506	chr1:59640881	duagggw	uuggggg	2.27	0.0116	0.1807	0.0165466	213.211
224	HNRNPA1	2515	chr1:59640890	guaguagu	auaagagu	2.443	0.00728	0.1807	0.0165466	213.211
225	HNRNPA1	2731	chr1:59641106	duagggw	gaagggg	2.284	0.0112	0.1807	0.0165466	213.211
226	HNRNPD	348	chr1:59638723	uauuaa	uaguaa	2.171	0.015	-0.162695	0.0293859	58.9455
227	HNRNPD	355	chr1:59638730	uauuaa	uauuac	2.171	0.015	-0.162695	0.0293859	58.9455
228	HNRNPD	464	chr1:59638839	uauuaa	uauaag	2.402	0.00815	-0.162695	0.0293859	58.9455
229	HNRNPD	477	chr1:59638852	uauuaa	aauuua	2.134	0.0164	-0.162695	0.0293859	58.9455
230	HNRNPD	478	chr1:59638853	uauuaa	auuuau	2.073	0.0191	-0.162695	0.0293859	58.9455
231	HNRNPD	481	chr1:59638856	uauuaa	uauaac	2.268	0.0117	-0.162695	0.0293859	58.9455
232	HNRNPD	883	chr1:59639258	uauuaa	uacuac	2.146	0.0159	-0.162695	0.0293859	58.9455
233	HNRNPD	889	chr1:59639264	uauuaa	aauuuu	2.122	0.0169	-0.162695	0.0293859	58.9455
234	HNRNPD	903	chr1:59639278	uauuaa	uuuuau	2.878	0.002	-0.162695	0.0293859	58.9455
235	HNRNPD	906	chr1:59639281	uauuaa	uauuga	2.805	0.00252	-0.162695	0.0293859	58.9455
236	HNRNPD	917	chr1:59639292	uauuaa	uuuuaa	2.902	0.00185	-0.162695	0.0293859	58.9455
237	HNRNPD	924	chr1:59639299	uauuaa	uauuuu	2.902	0.00185	-0.162695	0.0293859	58.9455
238	HNRNPD	927	chr1:59639302	uauuaa	uuuuau	2.878	0.002	-0.162695	0.0293859	58.9455
239	HNRNPD	930	chr1:59639305	uauuaa	uaugau	2.61	0.00453	-0.162695	0.0293859	58.9455
240	HNRNPD	954	chr1:59639329	uauuaa	aauuua	2.268	0.0117	-0.162695	0.0293859	58.9455
241	HNRNPD	955	chr1:59639330	uauuaa	auuuau	2.207	0.0137	-0.162695	0.0293859	58.9455
242	HNRNPD	958	chr1:59639333	uauuaa	uauuuu	2.427	0.00761	-0.162695	0.0293859	58.9455
243	HNRNPD	964	chr1:59639339	uauuaa	cauuac	2.341	0.00962	-0.162695	0.0293859	58.9455
244	HNRNPD	1250	chr1:59639625	uauuaa	ucuuaa	2.098	0.018	-0.162695	0.0293859	58.9455
245	HNRNPD	1254	chr1:59639629	uauuaa	aauuag	2.159	0.0154	-0.162695	0.0293859	58.9455
246	HNRNPD	1291	chr1:59639666	uauuaa	uauuua	2.049	0.0202	-0.162695	0.0293859	58.9455
247	HNRNPD	1494	chr1:59639869	uauuaa	uuuuau	2.537	0.00559	-0.162695	0.0293859	58.9455
248	HNRNPD	1505	chr1:59639880	uauuaa	uuuuaa	2.561	0.00522	-0.162695	0.0293859	58.9455
249	HNRNPD	1538	chr1:59639913	uauuaa	aauuau	2.402	0.00815	-0.162695	0.0293859	58.9455
250	HNRNPD	1541	chr1:59639916	uauuaa	uaucau	2.159	0.0154	-0.162695	0.0293859	58.9455
251	HNRNPD	1555	chr1:59639930	uauuaa	uauucu	2.28	0.0113	-0.162695	0.0293859	58.9455
252	HNRNPD	1560	chr1:59639935	uauuaa	uaauac	2.159	0.0154	-0.162695	0.0293859	58.9455
253	HNRNPD	1978	chr1:59640353	uauuaa	uguuau	2.183	0.0145	-0.162695	0.0293859	58.9455
254	HNRNPD	2268	chr1:59640643	uauuaa	uauuua	2.488	0.00642	-0.162695	0.0293859	58.9455
255	HNRNPD	2272	chr1:59640647	uauuaa	uauaau	2.622	0.00437	-0.162695	0.0293859	58.9455
256	HNRNPD	2275	chr1:59640650	uauuaa	aauuua	2.366	0.00899	-0.162695	0.0293859	58.9455
257	HNRNPD	2276	chr1:59640651	uauuaa	auuuau	2.305	0.0106	-0.162695	0.0293859	58.9455
258	HNRNPD	2296	chr1:59640671	uauuaa	uaauaa	2.293	0.0109	-0.162695	0.0293859	58.9455
259	HNRNPD	2335	chr1:59640710	uauuaa	uaugaa	2.317	0.0103	-0.162695	0.0293859	58.9455
260	HNRNPD	2400	chr1:59640775	uauuaa	uauuua	2.89	0.00193	-0.162695	0.0293859	58.9455
261	HNRNPD	2401	chr1:59640776	uauuaa	auuuaa	2.488	0.00642	-0.162695	0.0293859	58.9455
262	HNRNPD	2404	chr1:59640779	uauuaa	uaauac	2.634	0.00422	-0.162695	0.0293859	58.9455
263	HNRNPD	2413	chr1:59640788	uauuaa	uauuaa	3.171	0.00076	-0.162695	0.0293859	58.9455
264	HNRNPD	2602	chr1:59640977	uauuaa	uaguau	2.354	0.00929	-0.162695	0.0293859	58.9455
265	HNRNPD	2860	chr1:59641235	uauuaa	uuuuau	2.707	0.00339	-0.162695	0.0293859	58.9455
266	HNRNPD	2865	chr1:59641240	uauuaa	ucuuaa	2.646	0.00407	-0.162695	0.0293859	58.9455
267	HNRNPD	2868	chr1:59641243	uauuaa	uaauaa	2.634	0.00422	-0.162695	0.0293859	58.9455
268	HNRNPD	2871	chr1:59641246	uauuaa	uaauaa	2.634	0.00422	-0.162695	0.0293859	58.9455
269	HNRNPD	2885	chr1:59641260	uauuaa	aauuuu	2.317	0.0103	-0.162695	0.0293859	58.9455
270	HNRNPU	131	chr1:59638506	uguauug	ugcauug	2.391	0.0084	0.208968	0.00669688	41.4577
271	HNRNPU	243	chr1:59638618	uguauug	uguccug	3.25	0.000577	0.208968	0.00669688	41.4577
272	HNRNPU	248	chr1:59638623	uguauug	uguggag	2.813	0.00245	0.208968	0.00669688	41.4577
273	HNRNPU	250	chr1:59638625	uguauug	uggagug	3.375	0.000369	0.208968	0.00669688	41.4577
274	HNRNPU	263	chr1:59638638	uguauug	agucaug	2.75	0.00298	0.208968	0.00669688	41.4577
275	HNRNPU	274	chr1:59638649	uguauug	uguaauu	2.766	0.00284	0.208968	0.00669688	41.4577
276	HNRNPU	1354	chr1:59639729	uguauug	aguguug	2.453	0.00708	0.208968	0.00669688	41.4577
277	HNRNPU	1359	chr1:59639734	uguauug	ugcauag	2.422	0.00772	0.208968	0.00669688	41.4577
278	ILF2	1233	chr1:59639608	gggua	gggua	2.752	0.00296	0.581748	7.85737e-11	24.2572
279	ILF2	2730	chr1:59641105	gggugggg	ggaagggg	2.031	0.0211	0.581748	7.85737e-11	24.2572
280	KHDRBS3	76	chr1:59638451	auaaav	gaaaaa	3.283	0.000514	0.768779	1.27054e-05	7.15054
281	KHDRBS3	86	chr1:59638461	auaaav	aagaaa	3.057	0.00112	0.768779	1.27054e-05	7.15054
282	KHDRBS3	88	chr1:59638463	auaaav	gaaaaa	3.274	0.00053	0.768779	1.27054e-05	7.15054
283	KHDRBS3	89	chr1:59638464	auaaav	aaaaaa	3.057	0.00112	0.768779	1.27054e-05	7.15054
284	KHDRBS3	90	chr1:59638465	auaaav	aaaaaa	3.057	0.00112	0.768779	1.27054e-05	7.15054
285	KHDRBS3	94	chr1:59638469	auaaav	aauaaa	3.528	0.000209	0.768779	1.27054e-05	7.15054
286	KHDRBS3	202	chr1:59638577	aauaaa	guuaaa	2.111	0.0174	0.768779	1.27054e-05	7.15054
287	KHDRBS3	430	chr1:59638805	aauaaa	acuaau	2.344	0.00954	0.768779	1.27054e-05	7.15054
288	KHDRBS3	433	chr1:59638808	aauaaa	aauaua	2.478	0.00661	0.768779	1.27054e-05	7.15054
289	KHDRBS3	451	chr1:59638826	auaaav	gauuaa	2.736	0.00311	0.768779	1.27054e-05	7.15054
290	KHDRBS3	452	chr1:59638827	aauaaa	auuaaa	3.2	0.000687	0.768779	1.27054e-05	7.15054
291	KHDRBS3	464	chr1:59638839	aauaaa	uauaag	2.956	0.00156	0.768779	1.27054e-05	7.15054
292	KHDRBS3	468	chr1:59638843	aauaaa	aguaaa	3.111	0.000932	0.768779	1.27054e-05	7.15054
293	KHDRBS3	481	chr1:59638856	aauaaa	uauaac	3.011	0.0013	0.768779	1.27054e-05	7.15054
294	KHDRBS3	660	chr1:59639035	auaaav	gaugaa	2.557	0.00528	0.768779	1.27054e-05	7.15054
295	KHDRBS3	700	chr1:59639075	auaaav	cacaaa	2.462	0.00691	0.768779	1.27054e-05	7.15054
296	KHDRBS3	704	chr1:59639079	aauaaa	aauaag	2.489	0.00641	0.768779	1.27054e-05	7.15054
297	KHDRBS3	707	chr1:59639082	auaaav	aagaaa	2.481	0.00655	0.768779	1.27054e-05	7.15054
298	KHDRBS3	712	chr1:59639087	auaaav	aauaag	2.547	0.00543	0.768779	1.27054e-05	7.15054
299	KHDRBS3	719	chr1:59639094	auaaav	caugaa	2.491	0.00637	0.768779	1.27054e-05	7.15054
300	KHDRBS3	995	chr1:59639370	auaaav	acuaaa	2.566	0.00514	0.768779	1.27054e-05	7.15054
301	KHDRBS3	1017	chr1:59639392	auaaav	aagaaa	2.66	0.00391	0.768779	1.27054e-05	7.15054
302	KHDRBS3	1022	chr1:59639397	auaaav	aagaaa	2.585	0.00487	0.768779	1.27054e-05	7.15054
303	KHDRBS3	1037	chr1:59639412	auaaav	gacaaa	2.689	0.00358	0.768779	1.27054e-05	7.15054
304	KHDRBS3	1238	chr1:59639613	auaaav	cagaaa	2.5	0.00621	0.768779	1.27054e-05	7.15054
305	KHDRBS3	1242	chr1:59639617	auaaav	aauaag	2.509	0.00605	0.768779	1.27054e-05	7.15054
306	KHDRBS3	1251	chr1:59639626	aauaaa	cuuaau	2.167	0.0151	0.768779	1.27054e-05	7.15054
307	KHDRBS3	1255	chr1:59639630	aauaaa	auuaga	2.233	0.0128	0.768779	1.27054e-05	7.15054
308	KHDRBS3	1261	chr1:59639636	auaaav	gacaaa	2.764	0.00285	0.768779	1.27054e-05	7.15054
309	KHDRBS3	1279	chr1:59639654	aauaaa	aauaga	2.589	0.00481	0.768779	1.27054e-05	7.15054
310	KHDRBS3	1292	chr1:59639667	aauaaa	auuuaa	2.433	0.00749	0.768779	1.27054e-05	7.15054
311	KHDRBS3	1293	chr1:59639668	aauaaa	uuuaaa	2.856	0.00215	0.768779	1.27054e-05	7.15054
312	KHDRBS3	1310	chr1:59639685	aauaaa	guuaag	2.567	0.00513	0.768779	1.27054e-05	7.15054
313	KHDRBS3	1330	chr1:59639705	aauaaa	uuuuaa	2.2	0.0139	0.768779	1.27054e-05	7.15054
314	KHDRBS3	1331	chr1:59639706	aauaaa	uuuaaa	2.633	0.00423	0.768779	1.27054e-05	7.15054
315	KHDRBS3	1346	chr1:59639721	aauaaa	aacaaa	2.278	0.0114	0.768779	1.27054e-05	7.15054
316	KHDRBS3	1404	chr1:59639779	aauaaa	gauaaa	2.056	0.0199	0.768779	1.27054e-05	7.15054
317	KHDRBS3	1583	chr1:59639958	aauaaa	aaugaa	2.3	0.0107	0.768779	1.27054e-05	7.15054
318	KHDRBS3	1595	chr1:59639970	auaaav	aagaaa	2.142	0.0161	0.768779	1.27054e-05	7.15054
319	KHDRBS3	1599	chr1:59639974	auaaav	aaucaa	2.142	0.0161	0.768779	1.27054e-05	7.15054
320	KHDRBS3	1870	chr1:59640245	auaaav	ccuaaa	2.368	0.00894	0.768779	1.27054e-05	7.15054
321	KHDRBS3	1874	chr1:59640249	auaaav	aauaag	2.425	0.00765	0.768779	1.27054e-05	7.15054
322	KHDRBS3	1879	chr1:59640254	auaaav	gauaga	2.83	0.00233	0.768779	1.27054e-05	7.15054
323	KHDRBS3	2176	chr1:59640551	auaaav	gauaau	2.943	0.00163	0.768779	1.27054e-05	7.15054
324	KHDRBS3	2272	chr1:59640647	aauaaa	uauaau	2.967	0.0015	0.768779	1.27054e-05	7.15054
325	KHDRBS3	2288	chr1:59640663	auaaav	cauaga	2.745	0.00303	0.768779	1.27054e-05	7.15054
326	KHDRBS3	2294	chr1:59640669	auaaav	gauaau	2.981	0.00144	0.768779	1.27054e-05	7.15054
327	KHDRBS3	2297	chr1:59640672	auaaav	aauaaa	3.802	7.18e-05	0.768779	1.27054e-05	7.15054
328	KHDRBS3	2322	chr1:59640697	auaaav	gauaaa	3.868	5.49e-05	0.768779	1.27054e-05	7.15054
329	KHDRBS3	2327	chr1:59640702	auaaav	aacaaa	2.868	0.00207	0.768779	1.27054e-05	7.15054
330	KHDRBS3	2335	chr1:59640710	auaaav	uaugaa	2.925	0.00172	0.768779	1.27054e-05	7.15054
331	KHDRBS3	2401	chr1:59640776	aauaaa	auuuaa	2.322	0.0101	0.768779	1.27054e-05	7.15054
332	KHDRBS3	2402	chr1:59640777	aauaaa	uuuaau	2.422	0.00772	0.768779	1.27054e-05	7.15054
333	KHDRBS3	2413	chr1:59640788	aauaaa	uauuaa	2.844	0.00223	0.768779	1.27054e-05	7.15054
334	KHDRBS3	2414	chr1:59640789	aauaaa	auuaau	2.811	0.00247	0.768779	1.27054e-05	7.15054
335	KHDRBS3	2425	chr1:59640800	aauaaa	aguaaa	3.1	0.000968	0.768779	1.27054e-05	7.15054
336	KHDRBS3	2429	chr1:59640804	auaaav	aaugaa	2.896	0.00189	0.768779	1.27054e-05	7.15054
337	KHDRBS3	2435	chr1:59640810	auaaav	gauaaa	3.396	0.000342	0.768779	1.27054e-05	7.15054
338	KHDRBS3	2512	chr1:59640887	auaaav	gauaua	2.406	0.00806	0.768779	1.27054e-05	7.15054
339	KHDRBS3	2514	chr1:59640889	auaaav	uauaag	2.245	0.0124	0.768779	1.27054e-05	7.15054
340	KHDRBS3	2572	chr1:59640947	auaaav	gacaaa	2.962	0.00153	0.768779	1.27054e-05	7.15054
341	KHDRBS3	2866	chr1:59641241	aauaaa	cuuaau	2.678	0.0037	0.768779	1.27054e-05	7.15054
342	KHDRBS3	2869	chr1:59641244	aauaaa	aauaau	3.011	0.0013	0.768779	1.27054e-05	7.15054
343	KHDRBS3	2872	chr1:59641247	aauaaa	aauaaa	3.333	0.00043	0.768779	1.27054e-05	7.15054
344	KHDRBS3	2874	chr1:59641249	auaaav	uaaaaa	2.858	0.00213	0.768779	1.27054e-05	7.15054
345	KHDRBS3	2875	chr1:59641250	auaaav	aaaaaa	2.925	0.00172	0.768779	1.27054e-05	7.15054
346	KHDRBS3	2876	chr1:59641251	auaaav	aaaaaa	2.925	0.00172	0.768779	1.27054e-05	7.15054
347	KHDRBS3	2880	chr1:59641255	auaaav	aagaaa	2.943	0.00163	0.768779	1.27054e-05	7.15054
348	KHSRP	177	chr1:59638552	uuuuu	uuguu	2.023	0.0215	0.188149	0.00658401	48.9301
349	KHSRP	272	chr1:59638647	uguau	uaugu	2.168	0.0151	0.188149	0.00658401	48.9301
350	KHSRP	274	chr1:59638649	uguau	uguaa	2.318	0.0102	0.188149	0.00658401	48.9301
351	KHSRP	287	chr1:59638662	uguau	uuuau	2.514	0.00597	0.188149	0.00658401	48.9301
352	KHSRP	289	chr1:59638664	uguau	uauau	2.645	0.00408	0.188149	0.00658401	48.9301
353	KHSRP	462	chr1:59638837	uguau	gguau	2	0.0227	0.188149	0.00658401	48.9301
354	KHSRP	474	chr1:59638849	uguau	uguaa	2.112	0.0173	0.188149	0.00658401	48.9301
355	KHSRP	479	chr1:59638854	uguau	uuuau	2.252	0.0122	0.188149	0.00658401	48.9301
356	KHSRP	890	chr1:59639265	uuuuu	auuuu	2.191	0.0142	0.188149	0.00658401	48.9301
357	KHSRP	891	chr1:59639266	uuuuu	uuuug	2.198	0.014	0.188149	0.00658401	48.9301
358	KHSRP	892	chr1:59639267	uuuuu	uuugu	2.198	0.014	0.188149	0.00658401	48.9301
359	KHSRP	899	chr1:59639274	uuuuu	uuagu	2.145	0.016	0.188149	0.00658401	48.9301
360	KHSRP	902	chr1:59639277	uuuuu	guuuu	2.359	0.00916	0.188149	0.00658401	48.9301
361	KHSRP	903	chr1:59639278	uuuuu	uuuua	2.359	0.00916	0.188149	0.00658401	48.9301
362	KHSRP	904	chr1:59639279	uguau	uuuau	2.71	0.00336	0.188149	0.00658401	48.9301
363	KHSRP	905	chr1:59639280	uuuuu	uuauu	2.939	0.00165	0.188149	0.00658401	48.9301
364	KHSRP	914	chr1:59639289	uuuuu	uuguu	2.672	0.00377	0.188149	0.00658401	48.9301
365	KHSRP	915	chr1:59639290	uguau	uguuu	2.897	0.00188	0.188149	0.00658401	48.9301
366	KHSRP	916	chr1:59639291	uuuuu	guuuu	2.359	0.00916	0.188149	0.00658401	48.9301
367	KHSRP	917	chr1:59639292	uuuuu	uuuua	2.359	0.00916	0.188149	0.00658401	48.9301
368	KHSRP	923	chr1:59639298	uuuuu	auauu	2.305	0.0106	0.188149	0.00658401	48.9301
369	KHSRP	924	chr1:59639299	uguau	uauuu	2.664	0.00386	0.188149	0.00658401	48.9301
370	KHSRP	925	chr1:59639300	uuuuu	auuuu	2.359	0.00916	0.188149	0.00658401	48.9301
371	KHSRP	926	chr1:59639301	uuuuu	uuuuu	2.962	0.00153	0.188149	0.00658401	48.9301
372	KHSRP	927	chr1:59639302	uuuuu	uuuua	2.359	0.00916	0.188149	0.00658401	48.9301
373	KHSRP	928	chr1:59639303	uguau	uuuau	2.664	0.00386	0.188149	0.00658401	48.9301
374	KHSRP	929	chr1:59639304	uuuuu	uuaug	2.305	0.0106	0.188149	0.00658401	48.9301
375	KHSRP	956	chr1:59639331	uuuuu	uuuau	2.023	0.0215	0.188149	0.00658401	48.9301
376	KHSRP	957	chr1:59639332	uuuuu	uuauu	2.382	0.00861	0.188149	0.00658401	48.9301
377	KHSRP	958	chr1:59639333	uuuuu	uauuu	2.023	0.0215	0.188149	0.00658401	48.9301
378	KHSRP	959	chr1:59639334	uuuuu	auuuu	2.023	0.0215	0.188149	0.00658401	48.9301
379	KHSRP	960	chr1:59639335	uuuuu	uuuuc	2.023	0.0215	0.188149	0.00658401	48.9301
380	KHSRP	1106	chr1:59639481	uuuuu	uuuua	2.244	0.0124	0.188149	0.00658401	48.9301
381	KHSRP	1267	chr1:59639642	uguau	uaucu	2	0.0227	0.188149	0.00658401	48.9301
382	KHSRP	1480	chr1:59639855	uguau	ugucu	2.103	0.0177	0.188149	0.00658401	48.9301
383	KHSRP	1493	chr1:59639868	uuuuu	cuuuu	2.305	0.0106	0.188149	0.00658401	48.9301
384	KHSRP	1494	chr1:59639869	uuuuu	uuuua	2.305	0.0106	0.188149	0.00658401	48.9301
385	KHSRP	1495	chr1:59639870	uuuuu	uuuau	2.305	0.0106	0.188149	0.00658401	48.9301
386	KHSRP	1496	chr1:59639871	uuuuu	uuauc	2.252	0.0122	0.188149	0.00658401	48.9301
387	KHSRP	1502	chr1:59639877	uuuuu	auuuu	2.305	0.0106	0.188149	0.00658401	48.9301
388	KHSRP	1503	chr1:59639878	uuuuu	uuuuu	2.878	0.002	0.188149	0.00658401	48.9301
389	KHSRP	1504	chr1:59639879	uuuuu	uuuuu	2.878	0.002	0.188149	0.00658401	48.9301
390	KHSRP	1505	chr1:59639880	uuuuu	uuuua	2.305	0.0106	0.188149	0.00658401	48.9301
391	KHSRP	1643	chr1:59640018	uguau	uaugu	2.159	0.0154	0.188149	0.00658401	48.9301
392	KHSRP	2268	chr1:59640643	uguau	uauuu	2.607	0.00457	0.188149	0.00658401	48.9301
393	KHSRP	2270	chr1:59640645	uguau	uuuau	2.636	0.00419	0.188149	0.00658401	48.9301
394	KHSRP	2271	chr1:59640646	uuuuu	uuaua	2.015	0.022	0.188149	0.00658401	48.9301
395	KHSRP	2274	chr1:59640649	uuuuu	uaauu	2.015	0.022	0.188149	0.00658401	48.9301
396	KHSRP	2277	chr1:59640652	uguau	uuuau	2.636	0.00419	0.188149	0.00658401	48.9301
397	KHSRP	2278	chr1:59640653	uuuuu	uuaua	2.015	0.022	0.188149	0.00658401	48.9301
398	KHSRP	2448	chr1:59640823	uguau	uguau	2.935	0.00167	0.188149	0.00658401	48.9301
399	KHSRP	2802	chr1:59641177	uguau	ugucu	2.056	0.0199	0.188149	0.00658401	48.9301
400	KHSRP	2822	chr1:59641197	uguau	uguau	3.009	0.00131	0.188149	0.00658401	48.9301
401	PABPC1	74	chr1:59638449	araaaam	aggaaaa	3.373	0.000372	0.460454	0.000616887	130.806
402	PABPC1	75	chr1:59638450	araaaam	ggaaaaa	3.559	0.000186	0.460454	0.000616887	130.806
403	PABPC1	76	chr1:59638451	araaaam	gaaaaag	2.971	0.00148	0.460454	0.000616887	130.806
404	PABPC1	77	chr1:59638452	araaaam	aaaaagg	2.971	0.00148	0.460454	0.000616887	130.806
405	PABPC1	81	chr1:59638456	araaaam	aggaaaa	3.373	0.000372	0.460454	0.000616887	130.806
406	PABPC1	82	chr1:59638457	araaaam	ggaaaag	3.108	0.000942	0.460454	0.000616887	130.806
407	PABPC1	83	chr1:59638458	araaaam	gaaaaga	2.971	0.00148	0.460454	0.000616887	130.806
408	PABPC1	84	chr1:59638459	araaaam	aaaagaa	3.245	0.000587	0.460454	0.000616887	130.806
409	PABPC1	85	chr1:59638460	araaaam	aaagaaa	3.245	0.000587	0.460454	0.000616887	130.806
410	PABPC1	86	chr1:59638461	araaaam	aagaaaa	3.245	0.000587	0.460454	0.000616887	130.806
411	PABPC1	87	chr1:59638462	araaaam	agaaaaa	3.882	5.18e-05	0.460454	0.000616887	130.806
412	PABPC1	88	chr1:59638463	araaaam	gaaaaaa	3.441	0.00029	0.460454	0.000616887	130.806
413	PABPC1	89	chr1:59638464	araaaam	aaaaaaa	3.814	6.84e-05	0.460454	0.000616887	130.806
414	PABPC1	90	chr1:59638465	araaaam	aaaaaau	3.5	0.000233	0.460454	0.000616887	130.806
415	PABPC1	91	chr1:59638466	araaaam	aaaaaua	3.382	0.00036	0.460454	0.000616887	130.806
416	PABPC1	92	chr1:59638467	araaaam	aaaauaa	3.245	0.000587	0.460454	0.000616887	130.806
417	PABPC1	93	chr1:59638468	araaaam	aaauaaa	3.245	0.000587	0.460454	0.000616887	130.806
418	PABPC1	94	chr1:59638469	araaaam	aauaaaa	3.245	0.000587	0.460454	0.000616887	130.806
419	PABPC1	95	chr1:59638470	araaaam	auaaaac	3.373	0.000372	0.460454	0.000616887	130.806
420	PABPC1	96	chr1:59638471	araaaam	uaaaaca	2.99	0.00139	0.460454	0.000616887	130.806
421	PABPC1	701	chr1:59639076	araaaam	acaaaua	2.755	0.00293	0.460454	0.000616887	130.806
422	PABPC1	705	chr1:59639080	araaaam	auaagaa	2.569	0.0051	0.460454	0.000616887	130.806
423	PABPC1	707	chr1:59639082	araaaam	aagaaaa	2.755	0.00293	0.460454	0.000616887	130.806
424	PABPC1	708	chr1:59639083	araaaam	agaaaau	2.961	0.00153	0.460454	0.000616887	130.806
425	PABPC1	710	chr1:59639085	araaaam	aaaauaa	2.814	0.00245	0.460454	0.000616887	130.806
426	PABPC1	735	chr1:59639110	araaaam	aggaaaa	2.265	0.0118	0.460454	0.000616887	130.806
427	PABPC1	995	chr1:59639370	araaaam	acuaaaa	2.608	0.00455	0.460454	0.000616887	130.806
428	PABPC1	1013	chr1:59639388	araaaam	ugaaaag	2.745	0.00303	0.460454	0.000616887	130.806
429	PABPC1	1014	chr1:59639389	araaaam	gaaaaga	2.608	0.00455	0.460454	0.000616887	130.806
430	PABPC1	1015	chr1:59639390	araaaam	aaaagaa	2.882	0.00198	0.460454	0.000616887	130.806
431	PABPC1	1016	chr1:59639391	araaaam	aaagaaa	2.882	0.00198	0.460454	0.000616887	130.806
432	PABPC1	1017	chr1:59639392	araaaam	aagaaaa	2.882	0.00198	0.460454	0.000616887	130.806
433	PABPC1	1018	chr1:59639393	araaaam	agaaaag	3.127	0.000883	0.460454	0.000616887	130.806
434	PABPC1	1019	chr1:59639394	araaaam	gaaaaga	2.608	0.00455	0.460454	0.000616887	130.806
435	PABPC1	1020	chr1:59639395	araaaam	aaaagaa	2.882	0.00198	0.460454	0.000616887	130.806
436	PABPC1	1021	chr1:59639396	araaaam	aaagaaa	2.882	0.00198	0.460454	0.000616887	130.806
437	PABPC1	1022	chr1:59639397	araaaam	aagaaaa	2.882	0.00198	0.460454	0.000616887	130.806
438	PABPC1	1023	chr1:59639398	araaaam	agaaaau	3.167	0.00077	0.460454	0.000616887	130.806
439	PABPC1	1237	chr1:59639612	araaaam	acagaaa	2.588	0.00483	0.460454	0.000616887	130.806
440	PABPC1	1239	chr1:59639614	araaaam	agaaaua	2.882	0.00198	0.460454	0.000616887	130.806
441	PABPC1	1260	chr1:59639635	araaaam	agacaaa	2.794	0.0026	0.460454	0.000616887	130.806
442	PABPC1	1262	chr1:59639637	araaaam	acaaaua	2.686	0.00362	0.460454	0.000616887	130.806
443	PABPC1	1342	chr1:59639717	araaaam	ccaaaac	2.324	0.0101	0.460454	0.000616887	130.806
444	PABPC1	1343	chr1:59639718	araaaam	caaaaca	2.353	0.00931	0.460454	0.000616887	130.806
445	PABPC1	1344	chr1:59639719	araaaam	aaaacaa	2.569	0.0051	0.460454	0.000616887	130.806
446	PABPC1	1345	chr1:59639720	araaaam	aaacaaa	2.569	0.0051	0.460454	0.000616887	130.806
447	PABPC1	1347	chr1:59639722	araaaam	acaaagc	2.333	0.00982	0.460454	0.000616887	130.806
448	PABPC1	1364	chr1:59639739	araaaam	aguaaaa	2.637	0.00418	0.460454	0.000616887	130.806
449	PABPC1	1594	chr1:59639969	araaaam	aaagaaa	2.343	0.00956	0.460454	0.000616887	130.806
450	PABPC1	1596	chr1:59639971	araaaam	agaaauc	2.314	0.0103	0.460454	0.000616887	130.806
451	PABPC1	1944	chr1:59640319	araaaam	ggaaaac	2.461	0.00693	0.460454	0.000616887	130.806
452	PABPC1	1945	chr1:59640320	araaaam	gaaaaca	2.265	0.0118	0.460454	0.000616887	130.806
453	PABPC1	1951	chr1:59640326	araaaam	aucaaaa	2.304	0.0106	0.460454	0.000616887	130.806
454	PABPC1	1954	chr1:59640329	araaaam	aaaauaa	2.461	0.00693	0.460454	0.000616887	130.806
455	PABPC1	2293	chr1:59640668	araaaam	agauaau	2.078	0.0189	0.460454	0.000616887	130.806
456	PABPC1	2295	chr1:59640670	araaaam	auaauaa	2.127	0.0167	0.460454	0.000616887	130.806
457	PABPC1	2298	chr1:59640673	araaaam	auaaaga	2.618	0.00442	0.460454	0.000616887	130.806
458	PABPC1	2321	chr1:59640696	araaaam	agauaaa	2.804	0.00252	0.460454	0.000616887	130.806
459	PABPC1	2323	chr1:59640698	araaaam	auaaaac	2.804	0.00252	0.460454	0.000616887	130.806
460	PABPC1	2324	chr1:59640699	araaaam	uaaaaca	2.431	0.00753	0.460454	0.000616887	130.806
461	PABPC1	2325	chr1:59640700	araaaam	aaaacaa	2.676	0.00373	0.460454	0.000616887	130.806
462	PABPC1	2326	chr1:59640701	araaaam	aaacaaa	2.676	0.00373	0.460454	0.000616887	130.806
463	PABPC1	2328	chr1:59640703	araaaam	acaaaca	2.745	0.00303	0.460454	0.000616887	130.806
464	PABPC1	2595	chr1:59640970	araaaam	ggaaaga	2.51	0.00604	0.460454	0.000616887	130.806
465	PABPC1	2870	chr1:59641245	araaaam	auaauaa	2.922	0.00174	0.460454	0.000616887	130.806
466	PABPC1	2872	chr1:59641247	araaaam	aauaaaa	3.127	0.000883	0.460454	0.000616887	130.806
467	PABPC1	2873	chr1:59641248	araaaam	auaaaaa	3.549	0.000193	0.460454	0.000616887	130.806
468	PABPC1	2874	chr1:59641249	araaaam	uaaaaaa	3.324	0.000444	0.460454	0.000616887	130.806
469	PABPC1	2875	chr1:59641250	araaaam	aaaaaaa	3.657	0.000128	0.460454	0.000616887	130.806
470	PABPC1	2876	chr1:59641251	araaaam	aaaaaag	3.324	0.000444	0.460454	0.000616887	130.806
471	PABPC1	2877	chr1:59641252	araaaam	aaaaaga	3.324	0.000444	0.460454	0.000616887	130.806
472	PABPC1	2878	chr1:59641253	araaaam	aaaagaa	3.127	0.000883	0.460454	0.000616887	130.806
473	PABPC1	2879	chr1:59641254	araaaam	aaagaaa	3.127	0.000883	0.460454	0.000616887	130.806
474	PABPC1	2880	chr1:59641255	araaaam	aagaaaa	3.127	0.000883	0.460454	0.000616887	130.806
475	PCBP2	333	chr1:59638708	uuccc	ugccc	2.183	0.0145	-0.240143	0.000480445	151.62
476	PCBP4	2534	chr1:59640909	auccccc	aucccag	2.264	0.0118	0.618377	0.000296036	8.66429
477	PCBP4	2539	chr1:59640914	auccccc	agcccuc	2.014	0.022	0.618377	0.000296036	8.66429
478	PUF60	170	chr1:59638545	uuuuu	guuuu	2.311	0.0104	0.572355	8.73805e-08	65.7393
479	PUF60	178	chr1:59638553	uuuuu	uguuu	2.311	0.0104	0.572355	8.73805e-08	65.7393
480	PUF60	180	chr1:59638555	uuuuu	uuucu	2.571	0.00507	0.572355	8.73805e-08	65.7393
481	PUF60	278	chr1:59638653	uuuuu	auuuu	2.126	0.0168	0.572355	8.73805e-08	65.7393
482	PUF60	287	chr1:59638662	uuuuu	uuuau	2.462	0.00691	0.572355	8.73805e-08	65.7393
483	PUF60	297	chr1:59638672	uuuuu	uuugu	2.513	0.00599	0.572355	8.73805e-08	65.7393
484	PUF60	310	chr1:59638685	uuuuu	auuuu	2.235	0.0127	0.572355	8.73805e-08	65.7393
485	PUF60	552	chr1:59638927	ucucu	gcucu	2.112	0.0173	0.572355	8.73805e-08	65.7393
486	PUF60	890	chr1:59639265	uuuuu	auuuu	2.328	0.00996	0.572355	8.73805e-08	65.7393
487	PUF60	892	chr1:59639267	uuuuu	uuugu	2.546	0.00545	0.572355	8.73805e-08	65.7393
488	PUF60	902	chr1:59639277	uuuuu	guuuu	2.555	0.00531	0.572355	8.73805e-08	65.7393
489	PUF60	904	chr1:59639279	uuuuu	uuuau	2.773	0.00278	0.572355	8.73805e-08	65.7393
490	PUF60	915	chr1:59639290	uuuuu	uguuu	2.571	0.00507	0.572355	8.73805e-08	65.7393
491	PUF60	916	chr1:59639291	uuuuu	guuuu	2.571	0.00507	0.572355	8.73805e-08	65.7393
492	PUF60	924	chr1:59639299	uuuuu	uauuu	2.529	0.00572	0.572355	8.73805e-08	65.7393
493	PUF60	925	chr1:59639300	uuuuu	auuuu	2.529	0.00572	0.572355	8.73805e-08	65.7393
494	PUF60	926	chr1:59639301	uuuuu	uuuuu	2.933	0.00168	0.572355	8.73805e-08	65.7393
495	PUF60	928	chr1:59639303	uuuuu	uuuau	2.714	0.00332	0.572355	8.73805e-08	65.7393
496	PUF60	956	chr1:59639331	uuuuu	uuuau	2.218	0.0133	0.572355	8.73805e-08	65.7393
497	PUF60	958	chr1:59639333	uuuuu	uauuu	2.109	0.0175	0.572355	8.73805e-08	65.7393
498	PUF60	959	chr1:59639334	uuuuu	auuuu	2.109	0.0175	0.572355	8.73805e-08	65.7393
499	PUF60	1480	chr1:59639855	uuuuu	ugucu	2.513	0.00599	0.572355	8.73805e-08	65.7393
500	PUF60	1493	chr1:59639868	uuuuu	cuuuu	2.605	0.00459	0.572355	8.73805e-08	65.7393
501	PUF60	1495	chr1:59639870	uuuuu	uuuau	2.798	0.00257	0.572355	8.73805e-08	65.7393
502	PUF60	1502	chr1:59639877	uuuuu	auuuu	2.605	0.00459	0.572355	8.73805e-08	65.7393
503	PUF60	1503	chr1:59639878	uuuuu	uuuuu	3.109	0.000939	0.572355	8.73805e-08	65.7393
504	PUF60	1504	chr1:59639879	uuuuu	uuuuu	3.109	0.000939	0.572355	8.73805e-08	65.7393
505	PUF60	2270	chr1:59640645	uuuuu	uuuau	2.076	0.0189	0.572355	8.73805e-08	65.7393
506	PUF60	2277	chr1:59640652	uuuuu	uuuau	2.076	0.0189	0.572355	8.73805e-08	65.7393
507	PUF60	2861	chr1:59641236	uuuuu	uuuau	2.151	0.0157	0.572355	8.73805e-08	65.7393
508	PUF60	2863	chr1:59641238	uuuuu	uaucu	2.311	0.0104	0.572355	8.73805e-08	65.7393
509	PUF60	2886	chr1:59641261	uuuuu	auuuu	2.462	0.00691	0.572355	8.73805e-08	65.7393
510	PUF60	2888	chr1:59641263	uuuuu	uuucu	2.739	0.00308	0.572355	8.73805e-08	65.7393
511	RALY	170	chr1:59638545	uuuuu	guuuu	2.2	0.0139	0.383964	1.26597e-05	30.688
512	RALY	171	chr1:59638546	uuuuu	uuuuc	2.096	0.018	0.383964	1.26597e-05	30.688
513	RALY	177	chr1:59638552	uuuuu	uuguu	2.304	0.0106	0.383964	1.26597e-05	30.688
514	RALY	178	chr1:59638553	uuuuu	uguuu	2.2	0.0139	0.383964	1.26597e-05	30.688
515	RALY	179	chr1:59638554	uuuuuub	guuucug	2.098	0.018	0.383964	1.26597e-05	30.688
516	RALY	180	chr1:59638555	uuuuu	uuucu	2.096	0.018	0.383964	1.26597e-05	30.688
517	RALY	277	chr1:59638652	uuuuuub	aauuuug	2.027	0.0213	0.383964	1.26597e-05	30.688
518	RALY	278	chr1:59638653	uuuuuub	auuuugg	2.107	0.0176	0.383964	1.26597e-05	30.688
519	RALY	310	chr1:59638685	uuuuu	auuuu	2.009	0.0223	0.383964	1.26597e-05	30.688
520	RALY	889	chr1:59639264	uuuuuub	aauuuug	2.527	0.00575	0.383964	1.26597e-05	30.688
521	RALY	890	chr1:59639265	uuuuuub	auuuugu	2.473	0.0067	0.383964	1.26597e-05	30.688
522	RALY	891	chr1:59639266	uuuuuub	uuuugug	2.911	0.0018	0.383964	1.26597e-05	30.688
523	RALY	892	chr1:59639267	uuuuuub	uuugugg	2.527	0.00575	0.383964	1.26597e-05	30.688
524	RALY	902	chr1:59639277	uuuuu	guuuu	2.617	0.00444	0.383964	1.26597e-05	30.688
525	RALY	903	chr1:59639278	uuuuuub	uuuuauu	2.804	0.00252	0.383964	1.26597e-05	30.688
526	RALY	904	chr1:59639279	uuuuuub	uuuauug	3.009	0.00131	0.383964	1.26597e-05	30.688
527	RALY	905	chr1:59639280	uuuuu	uuauu	2.939	0.00165	0.383964	1.26597e-05	30.688
528	RALY	914	chr1:59639289	uuuuuub	uuguuuu	2.804	0.00252	0.383964	1.26597e-05	30.688
529	RALY	915	chr1:59639290	uuuuuub	uguuuua	2.732	0.00315	0.383964	1.26597e-05	30.688
530	RALY	916	chr1:59639291	uuuuu	guuuu	2.617	0.00444	0.383964	1.26597e-05	30.688
531	RALY	917	chr1:59639292	uuuuu	uuuua	2.496	0.00628	0.383964	1.26597e-05	30.688
532	RALY	924	chr1:59639299	uuuuuub	uauuuuu	2.786	0.00267	0.383964	1.26597e-05	30.688
533	RALY	925	chr1:59639300	uuuuuub	auuuuua	2.875	0.00202	0.383964	1.26597e-05	30.688
534	RALY	926	chr1:59639301	uuuuu	uuuuu	3.07	0.00107	0.383964	1.26597e-05	30.688
535	RALY	927	chr1:59639302	uuuuuub	uuuuaug	2.973	0.00147	0.383964	1.26597e-05	30.688
536	RALY	928	chr1:59639303	uuuuu	uuuau	2.496	0.00628	0.383964	1.26597e-05	30.688
537	RALY	956	chr1:59639331	uuuuuub	uuuauuu	2.411	0.00795	0.383964	1.26597e-05	30.688
538	RALY	957	chr1:59639332	uuuuu	uuauu	2.47	0.00676	0.383964	1.26597e-05	30.688
539	RALY	958	chr1:59639333	uuuuuub	uauuuuc	2.402	0.00815	0.383964	1.26597e-05	30.688
540	RALY	959	chr1:59639334	uuuuu	auuuu	2.27	0.0116	0.383964	1.26597e-05	30.688
541	RALY	960	chr1:59639335	uuuuu	uuuuc	2.165	0.0152	0.383964	1.26597e-05	30.688
542	RALY	1106	chr1:59639481	uuuuuub	uuuuaua	2.705	0.00342	0.383964	1.26597e-05	30.688
543	RALY	1392	chr1:59639767	uuuuuub	uuuguug	2.071	0.0192	0.383964	1.26597e-05	30.688
544	RALY	1393	chr1:59639768	uuuuu	uuguu	2.017	0.0218	0.383964	1.26597e-05	30.688
545	RALY	1493	chr1:59639868	uuuuu	cuuuu	2.617	0.00444	0.383964	1.26597e-05	30.688
546	RALY	1494	chr1:59639869	uuuuuub	uuuuauc	2.83	0.00233	0.383964	1.26597e-05	30.688
547	RALY	1495	chr1:59639870	uuuuu	uuuau	2.504	0.00614	0.383964	1.26597e-05	30.688
548	RALY	1502	chr1:59639877	uuuuuub	auuuuuu	2.982	0.00143	0.383964	1.26597e-05	30.688
549	RALY	1503	chr1:59639878	uuuuuub	uuuuuua	3.161	0.000786	0.383964	1.26597e-05	30.688
550	RALY	1504	chr1:59639879	uuuuu	uuuuu	3.096	0.000981	0.383964	1.26597e-05	30.688
551	RALY	1505	chr1:59639880	uuuuu	uuuua	2.487	0.00644	0.383964	1.26597e-05	30.688
552	RALY	1972	chr1:59640347	uuuuu	uucuu	2.339	0.00967	0.383964	1.26597e-05	30.688
553	RALY	2268	chr1:59640643	uuuuu	uauuu	2.2	0.0139	0.383964	1.26597e-05	30.688
554	RALY	2270	chr1:59640645	uuuuu	uuuau	2.104	0.0177	0.383964	1.26597e-05	30.688
555	RALY	2277	chr1:59640652	uuuuu	uuuau	2.104	0.0177	0.383964	1.26597e-05	30.688
556	RALY	2310	chr1:59640685	uuuuuub	uuuguug	2.071	0.0192	0.383964	1.26597e-05	30.688
557	RALY	2860	chr1:59641235	uuuuuub	uuuuauc	2.018	0.0218	0.383964	1.26597e-05	30.688
558	RALY	2886	chr1:59641261	uuuuuub	auuuucu	2.098	0.018	0.383964	1.26597e-05	30.688
559	RALY	2887	chr1:59641262	uuuuuub	uuuucuc	2.196	0.014	0.383964	1.26597e-05	30.688
560	RALY	2888	chr1:59641263	uuuuuub	uuucucg	2.098	0.018	0.383964	1.26597e-05	30.688
561	RBM15B	194	chr1:59638569	uuuaa	uugaa	2.076	0.0189	0.388157	0.00967609	5.69948
562	RBM15B	446	chr1:59638821	uuuaa	uuuca	2.076	0.0189	0.388157	0.00967609	5.69948
563	RBM15B	452	chr1:59638827	uuuaa	auuaa	2.288	0.0111	0.388157	0.00967609	5.69948
564	RBM15B	453	chr1:59638828	uuuaa	uuaaa	2.288	0.0111	0.388157	0.00967609	5.69948
565	RBM15B	464	chr1:59638839	uuuaa	uauaa	2.449	0.00716	0.388157	0.00967609	5.69948
566	RBM15B	474	chr1:59638849	uuuaa	uguaa	2.398	0.00824	0.388157	0.00967609	5.69948
567	RBM15B	479	chr1:59638854	uuuaa	uuuau	2.076	0.0189	0.388157	0.00967609	5.69948
568	RBM15B	481	chr1:59638856	uuuaa	uauaa	2.076	0.0189	0.388157	0.00967609	5.69948
569	RBM15B	891	chr1:59639266	uuuuauuu	uuuugugg	2.486	0.00646	0.388157	0.00967609	5.69948
570	RBM15B	902	chr1:59639277	uuuuauuu	guuuuauu	2.764	0.00285	0.388157	0.00967609	5.69948
571	RBM15B	903	chr1:59639278	uuuuauuu	uuuuauug	3.333	0.00043	0.388157	0.00967609	5.69948
572	RBM15B	904	chr1:59639279	uuuaa	uuuau	2.873	0.00203	0.388157	0.00967609	5.69948
573	RBM15B	914	chr1:59639289	uuuuauuu	uuguuuua	2.764	0.00285	0.388157	0.00967609	5.69948
574	RBM15B	917	chr1:59639292	uuuuauuu	uuuuaaau	3	0.00135	0.388157	0.00967609	5.69948
575	RBM15B	918	chr1:59639293	uuuaa	uuuaa	3.297	0.000489	0.388157	0.00967609	5.69948
576	RBM15B	919	chr1:59639294	uuuaa	uuaaa	2.873	0.00203	0.388157	0.00967609	5.69948
577	RBM15B	924	chr1:59639299	uuuuauuu	uauuuuua	2.875	0.00202	0.388157	0.00967609	5.69948
578	RBM15B	925	chr1:59639300	uuuuauuu	auuuuuau	2.833	0.00231	0.388157	0.00967609	5.69948
579	RBM15B	926	chr1:59639301	uuuuauuu	uuuuuaug	2.931	0.00169	0.388157	0.00967609	5.69948
580	RBM15B	927	chr1:59639302	uuuuauuu	uuuuauga	3.139	0.000848	0.388157	0.00967609	5.69948
581	RBM15B	928	chr1:59639303	uuuaa	uuuau	2.873	0.00203	0.388157	0.00967609	5.69948
582	RBM15B	955	chr1:59639330	uuuuauuu	auuuauuu	2.889	0.00193	0.388157	0.00967609	5.69948
583	RBM15B	956	chr1:59639331	uuuuauuu	uuuauuuu	2.639	0.00416	0.388157	0.00967609	5.69948
584	RBM15B	957	chr1:59639332	uuuuauuu	uuauuuuc	2.486	0.00646	0.388157	0.00967609	5.69948
585	RBM15B	960	chr1:59639335	uuuuauuu	uuuucauu	2.681	0.00367	0.388157	0.00967609	5.69948
586	RBM15B	961	chr1:59639336	uuuuauuu	uuucauua	2.597	0.0047	0.388157	0.00967609	5.69948
587	RBM15B	1106	chr1:59639481	uuuuauuu	uuuuauag	2.847	0.00221	0.388157	0.00967609	5.69948
588	RBM15B	1293	chr1:59639668	uuuaa	uuuaa	2.924	0.00173	0.388157	0.00967609	5.69948
589	RBM15B	1294	chr1:59639669	uuuaa	uuaaa	2.5	0.00621	0.388157	0.00967609	5.69948
590	RBM15B	1302	chr1:59639677	uuuaa	uugaa	2.5	0.00621	0.388157	0.00967609	5.69948
591	RBM15B	1310	chr1:59639685	uuuaa	guuaa	3.085	0.00102	0.388157	0.00967609	5.69948
592	RBM15B	1330	chr1:59639705	uuuaa	uuuua	2.5	0.00621	0.388157	0.00967609	5.69948
593	RBM15B	1331	chr1:59639706	uuuaa	uuuaa	2.924	0.00173	0.388157	0.00967609	5.69948
594	RBM15B	1332	chr1:59639707	uuuaa	uuaaa	2.5	0.00621	0.388157	0.00967609	5.69948
595	RBM15B	1494	chr1:59639869	uuuuauuu	uuuuaucc	2.75	0.00298	0.388157	0.00967609	5.69948
596	RBM15B	1495	chr1:59639870	uuuaa	uuuau	2.712	0.00334	0.388157	0.00967609	5.69948
597	RBM15B	1501	chr1:59639876	uuuuauuu	cauuuuuu	2.389	0.00845	0.388157	0.00967609	5.69948
598	RBM15B	1502	chr1:59639877	uuuuauuu	auuuuuua	2.611	0.00451	0.388157	0.00967609	5.69948
599	RBM15B	1503	chr1:59639878	uuuuauuu	uuuuuuaa	2.667	0.00383	0.388157	0.00967609	5.69948
600	RBM15B	1505	chr1:59639880	uuuaa	uuuua	2.712	0.00334	0.388157	0.00967609	5.69948
601	RBM15B	1506	chr1:59639881	uuuaa	uuuaa	3.136	0.000856	0.388157	0.00967609	5.69948
602	RBM15B	1507	chr1:59639882	uuuaa	uuaaa	2.712	0.00334	0.388157	0.00967609	5.69948
603	RBM15B	1978	chr1:59640353	uuuuauuu	uguuaugu	2.347	0.00946	0.388157	0.00967609	5.69948
604	RBM15B	2271	chr1:59640646	uuuuauuu	uuauaauu	2.153	0.0157	0.388157	0.00967609	5.69948
605	RBM15B	2276	chr1:59640651	uuuuauuu	auuuauag	2.167	0.0151	0.388157	0.00967609	5.69948
606	RBM15B	2860	chr1:59641235	uuuuauuu	uuuuaucu	2.514	0.00597	0.388157	0.00967609	5.69948
607	RBM15B	2861	chr1:59641236	uuuaa	uuuau	2.076	0.0189	0.388157	0.00967609	5.69948
608	RBM15B	2866	chr1:59641241	uuuaa	cuuaa	2.076	0.0189	0.388157	0.00967609	5.69948
609	RBM3	83	chr1:59638458	radacka	gaaaaga	2.596	0.00472	0.743031	5.84867e-08	44.4643
610	RBM3	88	chr1:59638463	radacka	gaaaaaa	2.298	0.0108	0.743031	5.84867e-08	44.4643
611	RBM3	704	chr1:59639079	radacka	aauaaga	2.614	0.00447	0.743031	5.84867e-08	44.4643
612	RBM3	709	chr1:59639084	radacka	gaaaaua	2.439	0.00736	0.743031	5.84867e-08	44.4643
613	RBM3	729	chr1:59639104	radacka	ggaacca	2.579	0.00495	0.743031	5.84867e-08	44.4643
614	RBM3	1014	chr1:59639389	radacka	gaaaaga	2.982	0.00143	0.743031	5.84867e-08	44.4643
615	RBM3	1019	chr1:59639394	radacka	gaaaaga	2.439	0.00736	0.743031	5.84867e-08	44.4643
616	RBM3	1032	chr1:59639407	radacka	gacauga	2.105	0.0176	0.743031	5.84867e-08	44.4643
617	RBM3	1259	chr1:59639634	radacka	gagacaa	2.684	0.00364	0.743031	5.84867e-08	44.4643
618	RBM3	1860	chr1:59640235	radacka	gagaaga	3.228	0.000623	0.743031	5.84867e-08	44.4643
619	RBM3	1874	chr1:59640249	radacka	aauaaga	3.175	0.000749	0.743031	5.84867e-08	44.4643
620	RBM3	1879	chr1:59640254	radacka	gauagaa	3.035	0.0012	0.743031	5.84867e-08	44.4643
621	RBM3	2322	chr1:59640697	radacka	gauaaaa	2.719	0.00327	0.743031	5.84867e-08	44.4643
622	RBM3	2325	chr1:59640700	radacka	aaaacaa	2.895	0.0019	0.743031	5.84867e-08	44.4643
623	RBM3	2512	chr1:59640887	radacka	gauauaa	2.175	0.0148	0.743031	5.84867e-08	44.4643
624	RBM3	2514	chr1:59640889	radacka	uauaaga	2.246	0.0124	0.743031	5.84867e-08	44.4643
625	RBM3	2528	chr1:59640903	radacka	gacacaa	2.316	0.0103	0.743031	5.84867e-08	44.4643
626	RBM42	3	chr1:59638378	aacuamg	aaguaac	2.108	0.0175	0.336307	1.77627e-07	49.1298
627	RBM42	69	chr1:59638444	aacuamg	aagugag	2.176	0.0148	0.336307	1.77627e-07	49.1298
628	RBM42	456	chr1:59638831	aacuamg	aacuuug	2.108	0.0175	0.336307	1.77627e-07	49.1298
629	RBM42	467	chr1:59638842	aacuamg	aaguaaa	2.622	0.00437	0.336307	1.77627e-07	49.1298
630	RBM42	703	chr1:59639078	aacuamg	aaauaag	2.77	0.0028	0.336307	1.77627e-07	49.1298
631	RBM42	711	chr1:59639086	aacuamg	aaauaag	3.405	0.000331	0.336307	1.77627e-07	49.1298
632	RBM42	731	chr1:59639106	aacuamg	aaccagg	2.378	0.0087	0.336307	1.77627e-07	49.1298
633	RBM42	880	chr1:59639255	aacuamg	aacuacu	2.703	0.00344	0.336307	1.77627e-07	49.1298
634	RBM42	883	chr1:59639258	aacuamg	uacuaca	2.378	0.0087	0.336307	1.77627e-07	49.1298
635	RBM42	1241	chr1:59639616	aacuamg	aaauaag	2.784	0.00268	0.336307	1.77627e-07	49.1298
636	RBM42	1264	chr1:59639639	aacuamg	aaauauc	2.676	0.00373	0.336307	1.77627e-07	49.1298
637	RBM42	1511	chr1:59639886	aacuamg	aaccaau	2.284	0.0112	0.336307	1.77627e-07	49.1298
638	RBM42	1524	chr1:59639899	aacuamg	auccaag	2.486	0.00646	0.336307	1.77627e-07	49.1298
639	RBM42	1531	chr1:59639906	aacuamg	accuaag	3.041	0.00118	0.336307	1.77627e-07	49.1298
640	RBM42	1538	chr1:59639913	aacuamg	aauuauc	2.338	0.00969	0.336307	1.77627e-07	49.1298
641	RBM42	1661	chr1:59640036	aacuamg	aacuucu	2.405	0.00809	0.336307	1.77627e-07	49.1298
642	RBM42	2167	chr1:59640542	aacuamg	aacuagc	2.946	0.00161	0.336307	1.77627e-07	49.1298
643	RBM42	2382	chr1:59640757	aacuamg	gacuauc	2.932	0.00168	0.336307	1.77627e-07	49.1298
644	RBM42	2397	chr1:59640772	aacuamg	aaguauu	2.257	0.012	0.336307	1.77627e-07	49.1298
645	RBM42	2424	chr1:59640799	aacuamg	aaguaaa	2.568	0.00511	0.336307	1.77627e-07	49.1298
646	RBM42	2429	chr1:59640804	aacuamg	aaugaag	2.338	0.00969	0.336307	1.77627e-07	49.1298
647	RBM42	2439	chr1:59640814	aacuamg	aacucca	2.459	0.00697	0.336307	1.77627e-07	49.1298
648	SNRPA	124	chr1:59638499	wugcacr	gugcaga	2.423	0.0077	0.471225	6.67089e-06	27.2199
649	SNRPA	125	chr1:59638500	ugcaca	ugcaga	2.237	0.0126	0.471225	6.67089e-06	27.2199
650	SNRPA	130	chr1:59638505	wugcacr	augcauu	2.225	0.013	0.471225	6.67089e-06	27.2199
651	SNRPA	378	chr1:59638753	ugcaca	gccaca	2.092	0.0182	0.471225	6.67089e-06	27.2199
652	SNRPA	384	chr1:59638759	ugcaca	gccaca	2.092	0.0182	0.471225	6.67089e-06	27.2199
653	SNRPA	1816	chr1:59640191	wugcacr	uggaaca	2.254	0.0121	0.471225	6.67089e-06	27.2199
654	SNRPA	1840	chr1:59640215	wugcacr	uugcauc	2.352	0.00934	0.471225	6.67089e-06	27.2199
655	SNRPA	1844	chr1:59640219	ugcaca	aucaca	2.237	0.0126	0.471225	6.67089e-06	27.2199
656	SRSF10	75	chr1:59638450	agagavm	ggaaaaa	2.747	0.00301	-0.184555	0.0405651	16.4202
657	SRSF10	85	chr1:59638460	agagavm	aaagaaa	3.229	0.000621	-0.184555	0.0405651	16.4202
658	SRSF10	87	chr1:59638462	agagavm	agaaaaa	3.241	0.000596	-0.184555	0.0405651	16.4202
659	SRSF10	89	chr1:59638464	agagavm	aaaaaaa	2.735	0.00312	-0.184555	0.0405651	16.4202
660	SRSF10	124	chr1:59638499	cagcag	gugcag	2.187	0.0144	-0.184555	0.0405651	16.4202
661	SRSF10	1016	chr1:59639391	agagavm	aaagaaa	3.313	0.000461	-0.184555	0.0405651	16.4202
662	SRSF10	1018	chr1:59639393	agagavm	agaaaag	3.072	0.00106	-0.184555	0.0405651	16.4202
663	SRSF10	1021	chr1:59639396	agagavm	aaagaaa	3.313	0.000461	-0.184555	0.0405651	16.4202
664	SRSF10	1023	chr1:59639398	agagavm	agaaaau	3	0.00135	-0.184555	0.0405651	16.4202
665	SRSF10	1112	chr1:59639487	agagavm	agaggca	2.735	0.00312	-0.184555	0.0405651	16.4202
666	SRSF10	1133	chr1:59639508	agagavm	agagagg	3	0.00135	-0.184555	0.0405651	16.4202
667	SRSF10	1135	chr1:59639510	agagavm	agagggc	2.614	0.00447	-0.184555	0.0405651	16.4202
668	SRSF10	1151	chr1:59639526	agagavm	acagacc	2.386	0.00852	-0.184555	0.0405651	16.4202
669	SRSF10	1237	chr1:59639612	agagavm	acagaaa	3.386	0.000355	-0.184555	0.0405651	16.4202
670	SRSF10	1239	chr1:59639614	agagavm	agaaaua	3.036	0.0012	-0.184555	0.0405651	16.4202
671	SRSF10	1258	chr1:59639633	agagavm	agagaca	3.687	0.000113	-0.184555	0.0405651	16.4202
672	SRSF10	1260	chr1:59639635	agagavm	agacaaa	3.47	0.00026	-0.184555	0.0405651	16.4202
673	SRSF10	1280	chr1:59639655	agagavm	auagagc	2.723	0.00323	-0.184555	0.0405651	16.4202
674	SRSF10	1282	chr1:59639657	agagavm	agagcua	2.855	0.00215	-0.184555	0.0405651	16.4202
675	SRSF10	1305	chr1:59639680	cagcag	aagcag	2.325	0.01	-0.184555	0.0405651	16.4202
676	SRSF10	1859	chr1:59640234	agagavm	ggagaag	2.325	0.01	-0.184555	0.0405651	16.4202
677	SRSF10	1878	chr1:59640253	agagavm	agauaga	2.614	0.00447	-0.184555	0.0405651	16.4202
678	SRSF10	1880	chr1:59640255	agagavm	auagaag	2.602	0.00463	-0.184555	0.0405651	16.4202
679	SRSF10	1888	chr1:59640263	agagavm	aaagcaa	2.181	0.0146	-0.184555	0.0405651	16.4202
680	SRSF10	2289	chr1:59640664	agagavm	auagaga	2.747	0.00301	-0.184555	0.0405651	16.4202
681	SRSF10	2291	chr1:59640666	agagavm	agagaua	3.036	0.0012	-0.184555	0.0405651	16.4202
682	SRSF10	2293	chr1:59640668	agagavm	agauaau	2.687	0.0036	-0.184555	0.0405651	16.4202
683	SRSF10	2300	chr1:59640675	agagavm	aaagagg	2.747	0.00301	-0.184555	0.0405651	16.4202
684	SRSF10	2321	chr1:59640696	agagavm	agauaaa	2.373	0.00882	-0.184555	0.0405651	16.4202
685	SRSF10	2588	chr1:59640963	agagavm	agggaau	2.53	0.0057	-0.184555	0.0405651	16.4202
686	SRSF10	2597	chr1:59640972	agagavm	aaagaua	2.169	0.015	-0.184555	0.0405651	16.4202
687	SRSF10	2785	chr1:59641160	agagavm	agagcau	2.542	0.00551	-0.184555	0.0405651	16.4202
688	SRSF10	2875	chr1:59641250	agagavm	aaaaaaa	2.205	0.0137	-0.184555	0.0405651	16.4202
689	SRSF10	2879	chr1:59641254	agagavm	aaagaaa	3.301	0.000482	-0.184555	0.0405651	16.4202
690	SRSF5	209	chr1:59638584	gcagc	gcagc	2.325	0.01	-0.304845	0.0070196	107.408
691	SRSF8	125	chr1:59638500	agcagc	ugcaga	2.683	0.00365	-0.393455	0.000599464	9.99461
692	SRSF8	142	chr1:59638517	agcagc	ugcugc	3.012	0.0013	-0.393455	0.000599464	9.99461
693	SRSF8	159	chr1:59638534	agcagc	agcugc	2.695	0.00352	-0.393455	0.000599464	9.99461
694	SRSF8	208	chr1:59638583	agcagc	agcagc	2.768	0.00282	-0.393455	0.000599464	9.99461
695	SRSF8	232	chr1:59638607	agcagc	ugcugc	2.476	0.00664	-0.393455	0.000599464	9.99461
696	SRSF8	1306	chr1:59639681	agcagc	agcagu	2.207	0.0137	-0.393455	0.000599464	9.99461
697	TRNAU1AP	171	chr1:59638546	uuuuauu	uuuucau	2.14	0.0162	0.323192	0.0227647	6.73054
698	TRNAU1AP	172	chr1:59638547	uuuuauu	uuucauu	2.198	0.014	0.323192	0.0227647	6.73054
699	TRNAU1AP	273	chr1:59638648	auuua	augua	2.487	0.00644	0.323192	0.0227647	6.73054
700	TRNAU1AP	278	chr1:59638653	auuua	auuuu	2.611	0.00451	0.323192	0.0227647	6.73054
701	TRNAU1AP	286	chr1:59638661	auuua	auuua	3.31	0.000466	0.323192	0.0227647	6.73054
702	TRNAU1AP	288	chr1:59638663	uuuuauu	uuauauc	2.081	0.0187	0.323192	0.0227647	6.73054
703	TRNAU1AP	310	chr1:59638685	auuua	auuuu	2.655	0.00397	0.323192	0.0227647	6.73054
704	TRNAU1AP	325	chr1:59638700	auuua	cuuua	2.159	0.0154	0.323192	0.0227647	6.73054
705	TRNAU1AP	434	chr1:59638809	auuua	auaua	2.363	0.00906	0.323192	0.0227647	6.73054
706	TRNAU1AP	438	chr1:59638813	auuua	aguua	2.513	0.00599	0.323192	0.0227647	6.73054
707	TRNAU1AP	445	chr1:59638820	auuua	auuuc	2.566	0.00514	0.323192	0.0227647	6.73054
708	TRNAU1AP	452	chr1:59638827	auuua	auuaa	2.531	0.00569	0.323192	0.0227647	6.73054
709	TRNAU1AP	473	chr1:59638848	auuua	augua	2.867	0.00207	0.323192	0.0227647	6.73054
710	TRNAU1AP	478	chr1:59638853	auuua	auuua	3.283	0.000514	0.323192	0.0227647	6.73054
711	TRNAU1AP	868	chr1:59639243	auuua	auuca	2.177	0.0147	0.323192	0.0227647	6.73054
712	TRNAU1AP	890	chr1:59639265	auuua	auuuu	2.593	0.00476	0.323192	0.0227647	6.73054
713	TRNAU1AP	891	chr1:59639266	uuuuauu	uuuugug	2.733	0.00314	0.323192	0.0227647	6.73054
714	TRNAU1AP	902	chr1:59639277	uuuuauu	guuuuau	2.767	0.00283	0.323192	0.0227647	6.73054
715	TRNAU1AP	903	chr1:59639278	uuuuauu	uuuuauu	3.57	0.000178	0.323192	0.0227647	6.73054
716	TRNAU1AP	907	chr1:59639282	auuua	auuga	2.558	0.00526	0.323192	0.0227647	6.73054
717	TRNAU1AP	914	chr1:59639289	uuuuauu	uuguuuu	2.884	0.00196	0.323192	0.0227647	6.73054
718	TRNAU1AP	915	chr1:59639290	uuuuauu	uguuuua	2.767	0.00283	0.323192	0.0227647	6.73054
719	TRNAU1AP	917	chr1:59639292	uuuuauu	uuuuaaa	3.186	0.000721	0.323192	0.0227647	6.73054
720	TRNAU1AP	918	chr1:59639293	uuuuauu	uuuaaau	2.733	0.00314	0.323192	0.0227647	6.73054
721	TRNAU1AP	924	chr1:59639299	uuuuauu	uauuuuu	3	0.00135	0.323192	0.0227647	6.73054
722	TRNAU1AP	925	chr1:59639300	uuuuauu	auuuuua	2.849	0.00219	0.323192	0.0227647	6.73054
723	TRNAU1AP	926	chr1:59639301	uuuuauu	uuuuuau	3.233	0.000612	0.323192	0.0227647	6.73054
724	TRNAU1AP	927	chr1:59639302	uuuuauu	uuuuaug	3.43	0.000302	0.323192	0.0227647	6.73054
725	TRNAU1AP	955	chr1:59639330	auuua	auuua	2.903	0.00185	0.323192	0.0227647	6.73054
726	TRNAU1AP	956	chr1:59639331	uuuuauu	uuuauuu	2.395	0.00831	0.323192	0.0227647	6.73054
727	TRNAU1AP	957	chr1:59639332	uuuuauu	uuauuuu	2.395	0.00831	0.323192	0.0227647	6.73054
728	TRNAU1AP	958	chr1:59639333	uuuuauu	uauuuuc	2.279	0.0113	0.323192	0.0227647	6.73054
729	TRNAU1AP	959	chr1:59639334	auuua	auuuu	2.54	0.00554	0.323192	0.0227647	6.73054
730	TRNAU1AP	960	chr1:59639335	uuuuauu	uuuucau	2.442	0.0073	0.323192	0.0227647	6.73054
731	TRNAU1AP	961	chr1:59639336	uuuuauu	uuucauu	2.535	0.00562	0.323192	0.0227647	6.73054
732	TRNAU1AP	1106	chr1:59639481	uuuuauu	uuuuaua	2.988	0.0014	0.323192	0.0227647	6.73054
733	TRNAU1AP	1254	chr1:59639629	auuua	aauua	2.23	0.0129	0.323192	0.0227647	6.73054
734	TRNAU1AP	1292	chr1:59639667	auuua	auuua	2.531	0.00569	0.323192	0.0227647	6.73054
735	TRNAU1AP	1309	chr1:59639684	auuua	aguua	2.354	0.00929	0.323192	0.0227647	6.73054
736	TRNAU1AP	1493	chr1:59639868	uuuuauu	cuuuuau	2.523	0.00582	0.323192	0.0227647	6.73054
737	TRNAU1AP	1494	chr1:59639869	uuuuauu	uuuuauc	3.14	0.000845	0.323192	0.0227647	6.73054
738	TRNAU1AP	1502	chr1:59639877	uuuuauu	auuuuuu	2.849	0.00219	0.323192	0.0227647	6.73054
739	TRNAU1AP	1503	chr1:59639878	uuuuauu	uuuuuua	3.047	0.00116	0.323192	0.0227647	6.73054
740	TRNAU1AP	1504	chr1:59639879	uuuuauu	uuuuuaa	2.779	0.00273	0.323192	0.0227647	6.73054
741	TRNAU1AP	1505	chr1:59639880	uuuuauu	uuuuaaa	2.942	0.00163	0.323192	0.0227647	6.73054
742	TRNAU1AP	1978	chr1:59640353	uuuuauu	uguuaug	2.244	0.0124	0.323192	0.0227647	6.73054
743	TRNAU1AP	2271	chr1:59640646	uuuuauu	uuauaau	2.023	0.0215	0.323192	0.0227647	6.73054
744	TRNAU1AP	2276	chr1:59640651	auuua	auuua	3.239	0.0006	0.323192	0.0227647	6.73054
745	TRNAU1AP	2401	chr1:59640776	auuua	auuua	3.265	0.000547	0.323192	0.0227647	6.73054
746	TRNAU1AP	2414	chr1:59640789	auuua	auuaa	2.805	0.00252	0.323192	0.0227647	6.73054
747	TRNAU1AP	2418	chr1:59640793	auuua	auuuc	2.929	0.0017	0.323192	0.0227647	6.73054
748	TRNAU1AP	2859	chr1:59641234	auuua	auuuu	2.522	0.00583	0.323192	0.0227647	6.73054
749	TRNAU1AP	2860	chr1:59641235	uuuuauu	uuuuauc	2.663	0.00387	0.323192	0.0227647	6.73054
750	TRNAU1AP	2865	chr1:59641240	uuuuauu	ucuuaau	2.477	0.00662	0.323192	0.0227647	6.73054
751	TRNAU1AP	2886	chr1:59641261	auuua	auuuu	2.319	0.0102	0.323192	0.0227647	6.73054
752	TRNAU1AP	2887	chr1:59641262	uuuuauu	uuuucuc	2.047	0.0203	0.323192	0.0227647	6.73054
753	TRNAU1AP	2896	chr1:59641271	auuua	auuuc	2.15	0.0158	0.323192	0.0227647	6.73054
754	U2AF2	169	chr1:59638544	uuuuuyc	aguuuuc	2.305	0.0106	0.235053	0.0013535	51.8374
755	U2AF2	170	chr1:59638545	uuuuuyc	guuuuca	2.248	0.0123	0.235053	0.0013535	51.8374
756	U2AF2	177	chr1:59638552	uuuuuyc	uuguuuc	2.486	0.00646	0.235053	0.0013535	51.8374
757	U2AF2	310	chr1:59638685	uuuuuyc	auuuucc	2.4	0.0082	0.235053	0.0013535	51.8374
758	U2AF2	311	chr1:59638686	uuuuuyc	uuuucca	2.048	0.0203	0.235053	0.0013535	51.8374
759	U2AF2	890	chr1:59639265	uuuuuyc	auuuugu	2.095	0.0181	0.235053	0.0013535	51.8374
760	U2AF2	891	chr1:59639266	uuuuuyc	uuuugug	2.229	0.0129	0.235053	0.0013535	51.8374
761	U2AF2	903	chr1:59639278	uuuuuyc	uuuuauu	2.476	0.00664	0.235053	0.0013535	51.8374
762	U2AF2	904	chr1:59639279	uuuuuyc	uuuauug	2.343	0.00956	0.235053	0.0013535	51.8374
763	U2AF2	914	chr1:59639289	uuuuuyc	uuguuuu	2.419	0.00778	0.235053	0.0013535	51.8374
764	U2AF2	915	chr1:59639290	uuuuuyc	uguuuua	2.343	0.00956	0.235053	0.0013535	51.8374
765	U2AF2	924	chr1:59639299	uuuuuyc	uauuuuu	2.419	0.00778	0.235053	0.0013535	51.8374
766	U2AF2	925	chr1:59639300	uuuuuyc	auuuuua	2.581	0.00493	0.235053	0.0013535	51.8374
767	U2AF2	926	chr1:59639301	uuuuuyc	uuuuuau	2.59	0.0048	0.235053	0.0013535	51.8374
768	U2AF2	927	chr1:59639302	uuuuuyc	uuuuaug	2.4	0.0082	0.235053	0.0013535	51.8374
769	U2AF2	956	chr1:59639331	uuuuuyc	uuuauuu	2.314	0.0103	0.235053	0.0013535	51.8374
770	U2AF2	957	chr1:59639332	uuuuuyc	uuauuuu	2.314	0.0103	0.235053	0.0013535	51.8374
771	U2AF2	958	chr1:59639333	uuuuuyc	uauuuuc	2.495	0.0063	0.235053	0.0013535	51.8374
772	U2AF2	959	chr1:59639334	uuuuuyc	auuuuca	2.295	0.0109	0.235053	0.0013535	51.8374
773	U2AF2	1106	chr1:59639481	uuuuuyc	uuuuaua	2.41	0.00798	0.235053	0.0013535	51.8374
774	U2AF2	1493	chr1:59639868	uuuuuyc	cuuuuau	2.495	0.0063	0.235053	0.0013535	51.8374
775	U2AF2	1494	chr1:59639869	uuuuuyc	uuuuauc	3.019	0.00127	0.235053	0.0013535	51.8374
776	U2AF2	1495	chr1:59639870	uuuuuyc	uuuaucc	2.781	0.00271	0.235053	0.0013535	51.8374
777	U2AF2	1502	chr1:59639877	uuuuuyc	auuuuuu	2.914	0.00178	0.235053	0.0013535	51.8374
778	U2AF2	1503	chr1:59639878	uuuuuyc	uuuuuua	3.095	0.000984	0.235053	0.0013535	51.8374
779	U2AF2	1504	chr1:59639879	uuuuuyc	uuuuuaa	2.771	0.00279	0.235053	0.0013535	51.8374
780	U2AF2	1971	chr1:59640346	uuuuuyc	auucuuc	2.086	0.0185	0.235053	0.0013535	51.8374
781	U2AF2	2860	chr1:59641235	uuuuuyc	uuuuauc	2.41	0.00798	0.235053	0.0013535	51.8374
782	U2AF2	2885	chr1:59641260	uuuuuyc	aauuuuc	2.59	0.0048	0.235053	0.0013535	51.8374
783	U2AF2	2886	chr1:59641261	uuuuuyc	auuuucu	2.524	0.0058	0.235053	0.0013535	51.8374
784	U2AF2	2887	chr1:59641262	uuuuuyc	uuuucuc	2.705	0.00342	0.235053	0.0013535	51.8374
785	U2AF2	2896	chr1:59641271	uuuuuyc	auuucuc	2.514	0.00597	0.235053	0.0013535	51.8374
786	ZC3H14	172	chr1:59638547	uuuduuu	uuucauu	2.402	0.00815	-0.364848	0.00297993	8.3855
787	ZC3H14	176	chr1:59638551	uuuduuu	auuguuu	2.505	0.00612	-0.364848	0.00297993	8.3855
788	ZC3H14	287	chr1:59638662	uuuduuu	uuuauau	2.082	0.0187	-0.364848	0.00297993	8.3855
789	ZC3H14	892	chr1:59639267	uuuduuu	uuugugg	2.536	0.00561	-0.364848	0.00297993	8.3855
790	ZC3H14	894	chr1:59639269	uuuduuu	ugugguu	2.588	0.00483	-0.364848	0.00297993	8.3855
791	ZC3H14	898	chr1:59639273	uuuduuu	guuaguu	2.505	0.00612	-0.364848	0.00297993	8.3855
792	ZC3H14	899	chr1:59639274	uuuduuu	uuaguuu	3.124	0.000892	-0.364848	0.00297993	8.3855
793	ZC3H14	903	chr1:59639278	uuuduuu	uuuuauu	2.948	0.0016	-0.364848	0.00297993	8.3855
794	ZC3H14	904	chr1:59639279	uuuduuu	uuuauug	2.887	0.00194	-0.364848	0.00297993	8.3855
795	ZC3H14	913	chr1:59639288	uuuduuu	auuguuu	3.052	0.00114	-0.364848	0.00297993	8.3855
796	ZC3H14	914	chr1:59639289	uuuduuu	uuguuuu	3.021	0.00126	-0.364848	0.00297993	8.3855
797	ZC3H14	924	chr1:59639299	uuuduuu	uauuuuu	2.814	0.00245	-0.364848	0.00297993	8.3855
798	ZC3H14	926	chr1:59639301	uuuduuu	uuuuuau	2.773	0.00278	-0.364848	0.00297993	8.3855
799	ZC3H14	956	chr1:59639331	uuuduuu	uuuauuu	3.113	0.000926	-0.364848	0.00297993	8.3855
800	ZC3H14	957	chr1:59639332	uuuduuu	uuauuuu	2.876	0.00201	-0.364848	0.00297993	8.3855
801	ZC3H14	961	chr1:59639336	uuuduuu	uuucauu	2.763	0.00286	-0.364848	0.00297993	8.3855
802	ZC3H14	1392	chr1:59639767	uuuduuu	uuuguug	2.66	0.00391	-0.364848	0.00297993	8.3855
803	ZC3H14	1395	chr1:59639770	uuuduuu	guugcuu	2.32	0.0102	-0.364848	0.00297993	8.3855
804	ZC3H14	1396	chr1:59639771	uuuduuu	uugcuuu	2.598	0.00469	-0.364848	0.00297993	8.3855
805	ZC3H14	1502	chr1:59639877	uuuduuu	auuuuuu	2.33	0.0099	-0.364848	0.00297993	8.3855
806	ZC3H14	1503	chr1:59639878	uuuduuu	uuuuuua	2.34	0.00964	-0.364848	0.00297993	8.3855
807	ZC3H14	2310	chr1:59640685	uuuduuu	uuuguug	2.041	0.0206	-0.364848	0.00297993	8.3855
808	ZC3H14	2861	chr1:59641236	uuuduuu	uuuaucu	2.093	0.0182	-0.364848	0.00297993	8.3855
809	ZFP36	272	chr1:59638647	uauuu	uaugu	2.431	0.00753	-0.876798	8.87083e-06	93.2421
810	ZFP36	276	chr1:59638651	uauuu	uaauu	2.336	0.00975	-0.876798	8.87083e-06	93.2421
811	ZFP36	277	chr1:59638652	uauuu	aauuu	2.336	0.00975	-0.876798	8.87083e-06	93.2421
812	ZFP36	285	chr1:59638660	uauuu	cauuu	2.388	0.00847	-0.876798	8.87083e-06	93.2421
813	ZFP36	289	chr1:59638664	uauuu	uauau	2.552	0.00536	-0.876798	8.87083e-06	93.2421
814	ZFP36	291	chr1:59638666	uauuu	uauca	2.095	0.0181	-0.876798	8.87083e-06	93.2421
815	ZFP36	444	chr1:59638819	uauuu	gauuu	2.052	0.0201	-0.876798	8.87083e-06	93.2421
816	ZFP36	464	chr1:59638839	uauuu	uauaa	2.121	0.017	-0.876798	8.87083e-06	93.2421
817	ZFP36	476	chr1:59638851	uauuu	uaauu	2.198	0.014	-0.876798	8.87083e-06	93.2421
818	ZFP36	477	chr1:59638852	uauuu	aauuu	2.121	0.017	-0.876798	8.87083e-06	93.2421
819	ZFP36	889	chr1:59639264	uauuu	aauuu	2.112	0.0173	-0.876798	8.87083e-06	93.2421
820	ZFP36	900	chr1:59639275	uauuu	uaguu	2.716	0.0033	-0.876798	8.87083e-06	93.2421
821	ZFP36	906	chr1:59639281	uauuu	uauug	2.905	0.00184	-0.876798	8.87083e-06	93.2421
822	ZFP36	915	chr1:59639290	uauuu	uguuu	2.724	0.00322	-0.876798	8.87083e-06	93.2421
823	ZFP36	924	chr1:59639299	uauuu	uauuu	3.216	0.00065	-0.876798	8.87083e-06	93.2421
824	ZFP36	926	chr1:59639301	uauuu	uuuuu	2.69	0.00357	-0.876798	8.87083e-06	93.2421
825	ZFP36	930	chr1:59639305	uauuu	uauga	2.431	0.00753	-0.876798	8.87083e-06	93.2421
826	ZFP36	954	chr1:59639329	uauuu	aauuu	2.448	0.00718	-0.876798	8.87083e-06	93.2421
827	ZFP36	958	chr1:59639333	uauuu	uauuu	2.698	0.00349	-0.876798	8.87083e-06	93.2421
828	ZFP36	971	chr1:59639346	uauuu	uaguu	2.672	0.00377	-0.876798	8.87083e-06	93.2421
829	ZFP36	1241	chr1:59639616	uaaua	aaaua	2.373	0.00882	-0.876798	8.87083e-06	93.2421
830	ZFP36	1253	chr1:59639628	uaaua	uaauu	2.373	0.00882	-0.876798	8.87083e-06	93.2421
831	ZFP36	1264	chr1:59639639	uaaua	aaaua	2.373	0.00882	-0.876798	8.87083e-06	93.2421
832	ZFP36	1267	chr1:59639642	uauuu	uaucu	2.56	0.00523	-0.876798	8.87083e-06	93.2421
833	ZFP36	1278	chr1:59639653	uaaua	aaaua	2.373	0.00882	-0.876798	8.87083e-06	93.2421
834	ZFP36	1501	chr1:59639876	uauuu	cauuu	2.078	0.0189	-0.876798	8.87083e-06	93.2421
835	ZFP36	1503	chr1:59639878	uauuu	uuuuu	2.078	0.0189	-0.876798	8.87083e-06	93.2421
836	ZFP36	1504	chr1:59639879	uauuu	uuuuu	2.078	0.0189	-0.876798	8.87083e-06	93.2421
837	ZFP36	1981	chr1:59640356	uauuu	uaugu	2.155	0.0156	-0.876798	8.87083e-06	93.2421
838	ZFP36	2178	chr1:59640553	uaaua	uaauu	2.373	0.00882	-0.876798	8.87083e-06	93.2421
839	ZFP36	2268	chr1:59640643	uauuu	uauuu	3.19	0.000711	-0.876798	8.87083e-06	93.2421
840	ZFP36	2271	chr1:59640646	uaaua	uuaua	2.827	0.00235	-0.876798	8.87083e-06	93.2421
841	ZFP36	2272	chr1:59640647	uauuu	uauaa	2.56	0.00523	-0.876798	8.87083e-06	93.2421
842	ZFP36	2274	chr1:59640649	uaaua	uaauu	2.827	0.00235	-0.876798	8.87083e-06	93.2421
843	ZFP36	2275	chr1:59640650	uauuu	aauuu	2.716	0.0033	-0.876798	8.87083e-06	93.2421
844	ZFP36	2278	chr1:59640653	uaaua	uuaua	2.827	0.00235	-0.876798	8.87083e-06	93.2421
845	ZFP36	2296	chr1:59640671	uaaua	uaaua	3.282	0.000515	-0.876798	8.87083e-06	93.2421
846	ZFP36	2324	chr1:59640699	uaaua	uaaaa	2.6	0.00466	-0.876798	8.87083e-06	93.2421
847	ZFP36	2400	chr1:59640775	uauuu	uauuu	3.25	0.000577	-0.876798	8.87083e-06	93.2421
848	ZFP36	2404	chr1:59640779	uaaua	uaaua	3.282	0.000515	-0.876798	8.87083e-06	93.2421
849	ZFP36	2410	chr1:59640785	uaaua	caaua	2.827	0.00235	-0.876798	8.87083e-06	93.2421
850	ZFP36	2413	chr1:59640788	uauuu	uauua	3	0.00135	-0.876798	8.87083e-06	93.2421
851	ZFP36	2416	chr1:59640791	uaaua	uaauu	2.827	0.00235	-0.876798	8.87083e-06	93.2421
852	ZFP36	2417	chr1:59640792	uauuu	aauuu	2.595	0.00473	-0.876798	8.87083e-06	93.2421
853	ZFP36	2858	chr1:59641233	uauuu	cauuu	2.043	0.0205	-0.876798	8.87083e-06	93.2421
854	ZFP36	2863	chr1:59641238	uauuu	uaucu	2.259	0.0119	-0.876798	8.87083e-06	93.2421
855	ZFP36	2868	chr1:59641243	uaaua	uaaua	3.282	0.000515	-0.876798	8.87083e-06	93.2421
856	ZFP36	2871	chr1:59641246	uaaua	uaaua	3.282	0.000515	-0.876798	8.87083e-06	93.2421
857	ZFP36	2874	chr1:59641249	uaaua	uaaaa	2.6	0.00466	-0.876798	8.87083e-06	93.2421
858	ZFP36	2885	chr1:59641260	uauuu	aauuu	2.19	0.0143	-0.876798	8.87083e-06	93.2421
