# Supplementary material for: Alternative splicing regulates FGGY-derived neoantigen presentation and promotes immune evasion in metabolic-associated hepatocellular carcinoma
Source: iScience. 2026 Jun 6;29(6):115999. doi: 10.1016/j.isci.2026.115999 (PMC13264262; doi:10.1016/j.isci.2026.115999)
Supplement: Table S3. RNA-seq and metabolomic data of MASLD-associated HCC, related to STAR Methods [file mmc4.xlsx]

## Sheet: RNAseq.MASLD-HCC
log2 fold change (MLE): HCC Tumor vs. HCC nonTumor
Wald test p-value: HCC Tumor vs. HCC nonTumor
mm_symbol	log2FoldChange	pvalue	padj
FIRRM	0.999333	0.00234027	0.00869957
FGR	-0.529721	0.0108958	0.0315142
LAS1L	0.420439	0.000638526	0.00288326
SEMA3F	1.07038	1.90575e-11	6.943e-10
CFTR	-1.52294	0.0020759	0.00788131
AOC1	-1.59446	2.45381e-05	0.000172828
LASP1	0.489484	5.5703e-08	8.12565e-07
M6PR	-0.218278	0.00616623	0.0196328
DBNDD1	1.88332	6.38442e-13	3.48894e-11
ALS2	-0.370315	0.00630428	0.0200114
SLC7A2	-0.806101	9.283e-05	0.00054753
ARF5	0.257798	0.00171887	0.00671492
SARM1	0.823557	7.13514e-05	0.000435443
PLXND1	0.58077	0.000201829	0.00107924
AK2	-0.237512	0.000597197	0.00272996
VPS50	0.458111	0.01077	0.0312378
NDUFAB1	-0.164467	0.0060969	0.0194516
SLC25A13	-0.481704	1.30565e-06	1.33309e-05
	-0.312116	0.00241066	0.00892218
DVL2	0.356354	0.00357061	0.0124457
PRSS22	-2.65605	8.62947e-11	2.69475e-09
LIG3	0.442719	0.00403154	0.0138023
ACSM3	-1.50677	1.48135e-17	2.60627e-15
CIAPIN1	0.287449	0.00464389	0.0154871
SPPL2B	0.316002	0.000501396	0.00234859
PRKAR2B	-2.50342	2.20363e-11	7.83047e-10
PON1	-0.824515	4.02517e-08	6.09991e-07
CROT	-0.416095	0.00199394	0.00761539
FBXL3	-0.345656	0.00184864	0.0071526
PDK2	-0.401201	0.000283296	0.00144311
REX1BD	0.242257	0.0148535	0.0407011
YBX2	0.765166	0.014587	0.0401085
MAP3K14	0.591359	0.0013065	0.00533961
TMEM132A	1.1563	3.04938e-05	0.000209393
TNFRSF12A	0.559044	0.0135381	0.0376983
FARP2	-0.539704	0.000253012	0.00131444
GGCT	0.25791	0.00165027	0.00648556
TBXA2R	-1.09094	1.94302e-08	3.21468e-07
IFRD1	0.392136	0.0188802	0.0494436
COX10	-0.457497	0.000938812	0.00403343
GTF2IRD1	0.707484	0.00141931	0.005738
ELAC2	-0.238647	0.00588399	0.0188893
PNPLA4	-0.226881	0.011798	0.0336317
MARK4	0.568928	5.61918e-09	1.07517e-07
CCDC124	0.483186	2.25812e-10	6.22904e-09
BLTP2	0.833735	6.7762e-08	9.65056e-07
RPUSD1	0.59346	1.09064e-08	1.94015e-07
RHBDF1	0.585501	0.00159337	0.00629794
TSR3	0.282049	0.00138906	0.0056308
CRAMP1	0.746522	0.00894308	0.0267847
TEAD3	0.457715	0.00182824	0.00708844
DNAJC11	-0.331789	0.0014621	0.00587552
FMO3	-0.579363	0.000668213	0.00300509
SYPL1	0.583615	2.75998e-10	7.4706e-09
CELSR3	2.51203	7.9914e-10	1.91197e-08
MGST1	-0.349243	0.00253621	0.0093294
IL32	1.0393	2.12889e-07	2.67379e-06
MAPK8IP2	2.74703	1.33658e-06	1.36178e-05
MED24	0.564559	3.88212e-09	7.84417e-08
SEC62	-0.674064	8.68294e-13	4.60547e-11
RPS20	0.295709	0.0103547	0.0302648
MASP2	-0.52827	0.00024139	0.00125905
IYD	-0.647526	0.00114071	0.00476556
POMT2	0.439204	0.0134686	0.0375336
VTA1	-0.336114	0.00173648	0.00677268
ETV7	1.12507	0.00188892	0.00728064
METTL13	0.583399	3.55911e-07	4.23308e-06
ZNF207	0.248549	0.00118245	0.00490772
UQCRC1	-0.210777	0.00819291	0.024984
NCAPD2	0.594699	0.00057666	0.00264783
IFFO1	0.518347	4.62937e-05	0.000299529
SEMA3G	0.675417	0.00143069	0.00577358
NISCH	0.278908	0.00507564	0.0166849
STAB1	-0.777285	1.76793e-05	0.000131406
FUZ	-0.429092	0.00415037	0.0141279
SLC6A13	-0.812296	3.06388e-05	0.000210189
CD4	-1.16324	4.37929e-11	1.44577e-09
HFE	0.337231	0.0085682	0.0258876
FYN	-0.376244	0.00539702	0.0175406
ELOA	-0.396814	0.000563838	0.0026022
TSPAN9	-0.58363	2.74824e-10	7.46683e-09
APBA3	0.374615	6.59792e-05	0.000406787
RNF216	0.572594	0.000727315	0.00323259
TTC19	-0.66585	2.78903e-06	2.62132e-05
PTBP1	0.239708	7.96513e-05	0.000479292
PLAUR	-0.658833	0.00701441	0.0219183
ANLN	2.06523	5.89724e-08	8.52374e-07
WIZ	0.469015	1.68311e-07	2.1565e-06
DCN	-1.58198	5.15525e-07	5.87943e-06
QPCTL	0.534894	0.000176163	0.000958334
CEP68	0.524379	0.0074051	0.022965
TYROBP	-0.405397	0.0142707	0.039411
SEMA3B	0.750372	0.00127198	0.00522073
NR1H4	-0.540158	9.1689e-11	2.83862e-09
ELOVL5	0.462352	1.30992e-05	0.000100845
ALOX5	-0.835994	0.00102187	0.00434627
EHD3	-1.93674	2.07281e-18	4.53098e-16
PSMC4	0.451372	8.41541e-10	2.00114e-08
MAN2B2	-0.306158	0.00206058	0.00782932
SLC25A39	0.680777	3.47975e-10	9.17777e-09
MVP	0.49693	0.000115668	0.000662465
NUB1	0.375443	2.35554e-05	0.000167159
PGM3	-0.537019	1.87698e-05	0.000138164
DDX11	0.56893	0.00313176	0.0111505
HEBP1	-0.640913	5.395e-13	3.01681e-11
TACC3	0.848474	6.5873e-06	5.51247e-05
POLA2	0.658071	0.0106069	0.0308459
ZC3H3	1.01595	3.90561e-09	7.88059e-08
CAPN1	0.295146	0.00113089	0.00473731
MTMR11	1.01059	0.000430549	0.00206363
DPEP1	1.73817	0.000676601	0.00303996
BID	0.548568	9.34004e-07	1.00036e-05
XYLT2	0.553828	5.72689e-05	0.000359851
NUDCD3	0.488633	1.90732e-06	1.85925e-05
RALBP1	0.321403	0.00103326	0.00438567
ZNF582	-1.02087	0.00854726	0.0258415
VSIG2	-1.94004	4.81798e-07	5.52975e-06
MARCO	-3.35712	1.89402e-18	4.20385e-16
SNAI2	0.672169	0.00139158	0.00563783
CD74	0.550262	0.00848043	0.025714
HGF	-1.54966	5.78371e-13	3.18479e-11
ZFP64	0.491396	0.0111901	0.0322041
PLEKHB1	-1.58629	1.76166e-06	1.72549e-05
CYP3A43	-1.57125	3.97788e-08	6.03459e-07
CPS1	-0.712319	0.000138108	0.000773181
C8B	-0.941246	1.76013e-10	5.04838e-09
FHL1	-0.584523	0.000114822	0.000658402
RTF2	0.186347	0.00217204	0.00818385
NDUFS1	-0.617774	9.27614e-08	1.28064e-06
RB1CC1	0.339789	0.0171331	0.0456401
BIRC3	1.15216	5.31687e-07	6.03988e-06
GLRX2	0.567172	1.36336e-06	1.38029e-05
DERA	-0.472675	6.54306e-05	0.000403781
EHD2	0.68815	0.000227658	0.00119957
CCDC28A	-0.524565	5.88826e-10	1.46972e-08
RRAGD	0.64931	0.0014923	0.00597043
HSD17B6	-0.786098	7.69905e-07	8.41471e-06
TYMP	0.711539	3.60541e-06	3.29003e-05
NCAPH2	0.445246	0.000519143	0.00241524
TOMM34	0.400368	0.00143059	0.00577358
SEC63	-0.374948	3.22401e-06	2.97206e-05
FAS	-0.428112	0.00644661	0.0203959
BTN3A1	0.664639	4.07951e-05	0.000268255
IFNGR1	0.459689	0.000654708	0.00295079
B4GALT7	0.598768	3.12749e-10	8.32353e-09
BRD9	0.480518	0.000240389	0.00125474
RABEP1	-0.649354	2.23158e-05	0.000160095
BAK1	0.606646	0.000124322	0.000706694
GRN	0.431397	2.61142e-08	4.2001e-07
SARS1	-0.222288	0.00362356	0.0125932
ARID4A	-0.499855	0.00933145	0.0278093
EIPR1	0.369322	0.000580746	0.00266281
PNPLA6	0.44093	0.00350076	0.012223
ALG1	0.483125	7.6003e-07	8.32571e-06
ABCF2	0.818223	8.03498e-06	6.5566e-05
CHPF2	0.358817	0.00218067	0.0082121
GAB2	0.696782	0.00232107	0.00864157
ATP6V0A1	0.66045	5.17201e-08	7.6295e-07
MAP2K3	-0.573259	3.90274e-07	4.58882e-06
TMSB10	0.478897	0.00333469	0.0117398
PEX3	-0.659705	8.3343e-06	6.7664e-05
GABARAPL2	-0.135765	0.00979581	0.0289007
SH3YL1	-1.67553	2.62854e-23	2.37012e-20
DAPK2	1.7154	6.95676e-13	3.77312e-11
NSMAF	0.552543	0.0108416	0.0313829
TIMP2	-0.598741	0.00142447	0.0057533
MYOM2	-2.07617	3.55843e-14	2.74532e-12
OTC	-0.544354	0.000596431	0.00272733
TUBG2	0.534453	0.00184353	0.00713813
RPL26L1	0.380665	1.91066e-05	0.000140138
METTL1	0.449218	0.0018881	0.00727942
TRIO	0.523407	3.92356e-06	3.5312e-05
CLEC16A	0.419852	0.0180678	0.0476797
CDH1	-0.441309	0.0140852	0.0389808
C6	-0.867696	8.77761e-11	2.73509e-09
PNKP	0.351792	0.00144188	0.00580737
SPDL1	1.01621	0.000204744	0.00109078
STAU2	0.335143	0.00852728	0.0257964
LSG1	0.303748	0.0108544	0.0314008
RIPOR3	-2.1385	3.28631e-14	2.57672e-12
AIFM2	0.627315	1.84474e-05	0.000136312
RETSAT	-0.42172	2.16349e-05	0.000156063
CAPG	0.799844	0.00109455	0.0046065
ZIC2	2.42264	2.39615e-06	2.28784e-05
LCP2	-0.488717	0.00356933	0.0124444
CUL7	0.823353	1.26725e-07	1.68348e-06
CTNNA1	0.260395	0.000276405	0.00141357
EPHA3	-1.05907	0.00127642	0.00523534
ATP6V1H	0.501389	0.000150694	0.000835535
ATOSA	-0.334794	0.00163576	0.00643552
TPR	0.385731	0.00323054	0.0114485
CP	-0.653258	1.84285e-05	0.000136273
WWC3	0.579656	0.0140257	0.038837
MAP4	0.330128	3.94369e-05	0.000260511
HDAC9	-1.1139	0.00301816	0.0108127
TSPAN17	0.796651	6.53754e-12	2.71807e-10
NOP16	0.491527	6.53503e-06	5.48145e-05
VPS13D	-0.297964	0.0175454	0.0465308
H6PD	0.493339	0.000238352	0.00124636
PER3	-0.539351	0.00189346	0.00729228
LTBP1	-0.780631	6.1442e-07	6.85555e-06
CLPTM1L	0.493361	0.0008219	0.0035932
NEDD4L	0.571237	9.05104e-06	7.27461e-05
FOXP3	2.06898	1.6196e-06	1.60261e-05
HEXB	0.456915	1.54674e-07	2.00132e-06
HEBP2	-0.343409	0.00111963	0.00469355
PRSS8	-1.11821	0.000279658	0.00142717
RRP12	0.8051	5.39764e-06	4.66298e-05
FNIP2	-0.772096	6.29857e-05	0.000390663
LAMA3	2.1358	5.56329e-09	1.06589e-07
PHPT1	0.434418	1.73091e-05	0.00012912
OPN3	0.435371	0.00806944	0.0246752
HHAT	0.785104	0.00448459	0.0150358
CHRDL2	0.725785	0.0127155	0.0357805
TAB2	-0.592409	4.60774e-07	5.31807e-06
GINM1	-0.399571	1.49333e-05	0.000113271
USP36	0.490091	0.000405163	0.00196085
ITIH4	-0.586686	1.13532e-06	1.18949e-05
ITIH1	-0.718522	8.95579e-10	2.11465e-08
GYG2	-0.41329	0.00487868	0.0161767
F7	-0.470805	0.00012913	0.000728386
GDI2	-0.185286	0.0129286	0.0362811
ATG5	-0.334609	0.0157765	0.042695
PITHD1	-0.342558	4.70685e-06	4.15071e-05
USP13	-0.763579	0.0062706	0.0199303
SEC61A1	0.384765	7.60354e-06	6.24694e-05
CAMK2B	-1.5546	7.26967e-09	1.3674e-07
FLYWCH1	0.570816	1.41541e-07	1.85806e-06
UNKL	0.509775	0.00130784	0.0053436
TBXAS1	-0.627764	0.000234755	0.00122978
PARP12	0.730306	2.24601e-08	3.678e-07
TARBP1	1.11016	1.29171e-07	1.71282e-06
DNAJC25	-0.890969	8.34113e-15	7.71394e-13
PIGV	-0.489663	1.53516e-05	0.000116078
MPC1	-1.09799	3.86136e-12	1.7247e-10
ACAA1	-1.20798	2.22572e-19	5.83825e-17
SPAG4	1.05428	7.11411e-07	7.84073e-06
SFSWAP	0.323727	0.00788343	0.0242091
MON2	-0.480907	0.00253884	0.00933631
DGAT2	-1.02583	3.98456e-11	1.3276e-09
CS	0.347275	0.000216063	0.00114601
LTK	-1.84919	2.12661e-08	3.50236e-07
VMP1	0.223094	0.00134139	0.00545902
POLD1	0.927008	8.16089e-07	8.87912e-06
EIF4B	-0.366249	0.00242003	0.00895146
BICRA	0.547074	0.00100653	0.00428733
U2AF2	0.235053	0.000262312	0.0013535
ADCK1	0.491056	0.00430848	0.0145843
HAGH	-0.350481	0.0012238	0.00505174
LIMCH1	-0.651947	0.00232471	0.00865066
ST3GAL6	-0.604472	1.99018e-05	0.000145085
NGFR	-1.43208	9.91343e-08	1.35823e-06
TAF2	0.453216	0.0129845	0.0364025
HIPK2	0.3846	0.0122074	0.0345868
RFXANK	0.652068	3.13279e-10	8.32353e-09
TMEM161A	0.398398	8.61874e-05	0.000512753
CTSA	0.758635	1.28497e-13	8.74447e-12
SUGP2	0.46077	0.00330091	0.0116407
SNX24	0.377068	0.00970304	0.0287091
EYA2	-2.19637	3.19609e-09	6.65368e-08
HMG20B	0.206316	0.00260931	0.00955929
CALCRL	0.798178	0.000352264	0.00173451
ANKS1A	-0.517399	0.00191064	0.00734473
AP3D1	0.495115	8.08306e-06	6.58466e-05
ZNF76	0.288049	0.00860623	0.0259645
NHERF2	-0.391645	3.07329e-05	0.000210733
NTHL1	-0.498697	0.000104932	0.000608464
OAT	-0.863256	0.00131739	0.00537653
NTN1	0.476773	0.0112799	0.0324369
ERBB3	0.406012	0.000344205	0.0017018
PDIA5	-0.576059	1.02471e-05	8.1362e-05
NDUFB4	-0.180275	0.00866042	0.0260789
MAP2K4	-0.707031	2.53982e-05	0.00017822
PACC1	1.13969	0.00190753	0.00733473
GSTO2	-0.95996	0.00182075	0.00706332
FAM107B	-0.230067	0.0126153	0.0355332
ME1	1.26948	1.35638e-05	0.000103867
PPP2R5A	0.416713	4.71377e-06	4.15175e-05
ELAVL1	0.195444	0.0173517	0.0461189
TIE1	0.465053	0.00670394	0.0210806
SMARCD1	0.372401	0.000784287	0.00345388
ZMYND12	-0.493737	0.018507	0.0486075
SLC9A3	1.12044	0.00419165	0.014239
ELOVL1	0.557007	1.20058e-12	6.07747e-11
POLR1H	0.372164	0.000559102	0.002582
FGFR2	-1.18985	4.76726e-06	4.18862e-05
LRRC40	-0.416179	0.00817896	0.0249651
ISOC1	-0.511606	5.39052e-10	1.35486e-08
TRMT11	-0.33776	0.0126269	0.0355565
ZFAT	0.589342	5.62647e-05	0.000354623
STAG3	-0.861036	0.00038713	0.00188178
DDX3Y	-0.517875	0.0040935	0.0139648
KLF6	-0.498166	0.00124984	0.00514304
PLPP1	0.815485	2.50555e-10	6.84614e-09
TRAM1	0.305137	0.0018019	0.007007
TNFRSF1A	-0.270907	0.00951742	0.0282701
STOML1	0.605863	2.20243e-08	3.61896e-07
PKM	0.486687	0.00325197	0.0115103
RRP15	0.721254	0.00394626	0.013549
RHOA	0.249761	9.54621e-06	7.62165e-05
PRKCZ	-0.484348	0.000229881	0.00120952
IDH3G	0.296786	0.00259206	0.00950817
RASSF1	0.306355	0.00601765	0.0192303
FGFR3	-0.417227	0.00547839	0.0177611
IFI35	0.552795	6.33632e-08	9.11407e-07
ACSL4	1.41865	0.000149219	0.000827993
FTSJ1	0.4215	0.00199153	0.00760963
POLR1A	0.720014	0.000706108	0.00314997
TTC7A	0.392521	0.0084717	0.0257037
IP6K2	0.308195	0.000777744	0.00342821
KIF2A	0.636189	0.0166297	0.0445446
RASGRP2	-0.849082	0.000277012	0.00141568
ERLEC1	0.265691	0.0026516	0.00968962
PPP2R5B	0.465062	0.00162516	0.00640433
MAST4	-0.421006	0.0084761	0.0257117
ABCC9	-0.992012	1.0142e-10	3.11316e-09
MAOB	-0.559225	3.23714e-07	3.88682e-06
ATP1B3	0.482481	0.0158124	0.0427678
NEDD4	0.698631	2.38901e-05	0.000168952
GNB5	0.542302	3.5177e-05	0.000236005
RAB27A	-0.367739	0.00440127	0.0148046
HDHD5	-0.2131	0.00221439	0.00830871
UFD1	0.503148	6.40035e-10	1.57843e-08
PFN2	-0.998343	7.93588e-08	1.11156e-06
PTPN3	-0.561909	5.90494e-05	0.00036911
CLTCL1	0.896274	0.000218847	0.00115864
DGCR2	0.496476	4.30596e-09	8.58041e-08
JMJD6	0.498665	0.00190426	0.00732547
GBA2	0.497435	0.000319353	0.00160143
NDST1	0.819631	1.3688e-10	4.07169e-09
PABPC1	0.460454	0.000106898	0.000616887
TESK2	-0.764849	0.000569314	0.00262056
CFAP20	-0.348619	0.000221337	0.00116883
TCOF1	0.580952	0.000204288	0.00108916
OSBPL3	1.38398	0.000312195	0.00157044
MAP4K4	0.250874	0.00733038	0.0227647
ARHGAP10	-0.99618	2.13915e-07	2.67896e-06
BUD23	0.367654	1.47309e-06	1.47483e-05
ATP6AP1	0.675422	1.17414e-10	3.5438e-09
TCF3	0.670476	5.55972e-09	1.06589e-07
TRIB2	0.53677	0.0017893	0.00696176
DAZAP1	0.232859	0.000261451	0.00134953
MBD3	0.289522	0.0185132	0.048615
FAM50A	0.996998	7.81237e-10	1.88162e-08
FAM3A	0.450354	0.000265622	0.00136755
CPSF1	0.490531	0.00119618	0.00495756
PRKACA	-0.271426	0.000174027	0.000948864
SPP2	-1.65599	4.9789e-12	2.15707e-10
ALDH3A2	-0.377061	0.000524774	0.00243987
TFRC	0.932126	7.13125e-07	7.85363e-06
HSD17B10	-0.283793	0.000303948	0.00153617
HMMR	2.61023	2.5379e-11	8.84404e-10
P4HA2	1.1262	5.31696e-12	2.26277e-10
FCGR2B	-1.6467	1.45389e-09	3.27227e-08
ACADVL	-0.380856	0.00902807	0.0270112
EVC	-1.30072	5.61942e-06	4.82281e-05
NDE1	0.525291	0.00697943	0.0218204
AP1M1	0.157536	0.0125179	0.0353003
XRCC1	0.401011	0.000397255	0.00192387
MCM2	1.05283	3.39614e-06	3.11583e-05
PANX2	1.16842	1.30431e-06	1.33267e-05
PDE8A	-0.382611	0.000861993	0.0037424
NLE1	0.808532	2.72434e-06	2.57394e-05
SDHA	-0.586941	1.20001e-10	3.61432e-09
SMARCE1	0.1933	0.0135228	0.0376629
FERMT2	-0.759622	1.79115e-14	1.48511e-12
CD5L	-2.0134	3.11983e-10	8.31974e-09
ST6GAL1	-0.299842	0.00288752	0.010425
PICALM	-0.227587	0.000628245	0.00284398
NOTCH3	1.47634	4.69288e-09	9.21144e-08
TEAD2	0.578832	0.00775023	0.0238661
CDHR2	-2.08981	1.85265e-07	2.34664e-06
CA12	3.33085	2.87299e-08	4.56482e-07
MGLL	-0.524284	0.00357143	0.0124457
NTN4	-1.11465	5.22632e-12	2.24157e-10
LMAN1	-0.552548	3.45655e-08	5.32462e-07
MYDGF	0.385145	4.79296e-06	4.20609e-05
TUBE1	-1.25771	1.26601e-11	4.84475e-10
NUP37	0.389099	0.014881	0.0407534
TTC38	-0.315457	6.3928e-05	0.000395324
ACAT1	-0.977313	8.62026e-15	7.92131e-13
PLD1	-1.02374	6.81672e-10	1.67253e-08
WDR62	2.14132	1.02487e-07	1.39358e-06
ARHGAP15	-0.737806	0.000295848	0.00149919
KIFAP3	0.434003	0.00432806	0.0146266
MCM6	0.796505	0.000464812	0.00220732
REXO2	0.187139	0.0115736	0.033136
RBM7	-0.345273	0.00220559	0.00828216
PTPN23	0.363451	0.000584677	0.00267782
UNG	-0.259409	0.00199017	0.00760788
FMO4	-0.336167	0.0175705	0.0465803
RGS11	-1.00049	0.0103986	0.0303623
SLC46A1	0.445424	0.00120018	0.00496844
PLXNA2	0.553971	0.00971474	0.0287202
SPAG5	0.735435	0.000163122	0.000894812
	0.480134	0.00110176	0.00463279
ACACB	-0.603375	6.04088e-06	5.11755e-05
MCAM	0.888884	3.0891e-08	4.84874e-07
XAB2	0.236172	0.0136127	0.0378766
MAP2K7	0.212332	0.0125035	0.0352664
RARB	-1.00335	0.00155128	0.00616878
NFKB2	0.778006	8.61285e-06	6.96121e-05
UBE2T	2.25228	1.94244e-14	1.59225e-12
IL4R	-0.568727	7.67171e-05	0.000464066
SNRPA	0.471225	5.95558e-07	6.67089e-06
EXOSC5	0.594438	1.31213e-10	3.91117e-09
APBB1IP	-0.384025	0.00864001	0.0260283
SIRT6	0.484997	1.35356e-06	1.37326e-05
JADE1	-0.415537	0.0047371	0.015764
SLC25A43	0.586874	0.000265284	0.00136688
UBE2A	0.540331	2.37222e-07	2.94021e-06
FGFR1	-0.547254	0.0104658	0.0305216
MAP2	1.85276	2.91967e-08	4.62879e-07
ARAF	-0.206036	0.00429417	0.0145471
MCCC1	-0.512705	2.8875e-06	2.6998e-05
NEBL	-1.23995	0.00249661	0.00919546
PPP2R5C	-0.220961	0.00226798	0.00848113
ITM2A	0.854295	0.000212815	0.00113003
CBFA2T2	0.730345	0.000501354	0.00234859
ITCH	-0.50845	2.31651e-05	0.000165038
SDF4	-0.226362	0.00131634	0.00537376
XRCC5	-0.480006	0.00334303	0.0117634
TNS1	-0.393946	0.000505245	0.00236354
SAR1A	-0.224455	0.0103721	0.0303034
RAPGEF3	0.732127	0.000509585	0.00237845
CEACAM1	0.404292	0.00266831	0.00974574
CIC	0.33932	0.00147297	0.00591443
PAFAH1B3	1.01662	7.96952e-06	6.51055e-05
AFM	-1.73429	1.584e-20	5.44102e-18
SCGN	1.39021	0.000837738	0.00365248
PGM1	-0.903685	3.23571e-14	2.5509e-12
DNM2	0.2664	7.52064e-06	6.19295e-05
KEAP1	0.294694	0.000189632	0.00102465
SLC35C2	0.29297	0.000217599	0.00115331
SLC4A4	-0.62688	0.000458827	0.00218321
SMARCA2	-0.454403	1.77702e-09	3.92003e-08
SESN1	-0.552499	0.00054365	0.0025187
COL5A3	0.785324	0.000549418	0.00254298
PUM3	0.413907	0.0100007	0.0294269
CPB2	-0.412706	0.000306413	0.00154621
KCNN2	-2.19951	1.50709e-10	4.41031e-09
CPOX	-0.569028	1.14041e-06	1.19136e-05
HSP90AA1	0.401482	0.00300122	0.0107735
DLGAP4	0.332045	0.000765865	0.00338515
NDC80	2.29721	1.8035e-09	3.96632e-08
CXCL2	-0.899191	0.000225891	0.00119156
TCF7	1.06754	1.82202e-05	0.00013494
PCNP	-0.173722	0.0118449	0.0337586
ARG2	1.24905	0.00923115	0.0275331
JMJD4	0.527264	1.05241e-05	8.33325e-05
DUSP12	0.609857	7.84005e-05	0.000472861
PHLPP1	-0.35422	0.0116293	0.0332293
ATP8B1	0.493738	0.00356239	0.0124232
WDR70	0.302697	0.0162821	0.0438004
STRADB	-0.717048	2.75652e-15	2.9901e-13
BZW1	-0.337757	0.0181503	0.0478099
C1QTNF3	2.54961	2.97213e-10	7.95528e-09
COBLL1	-0.664261	7.11186e-07	7.84073e-06
TRAF5	1.16492	0.00307812	0.0109812
SEMA5B	1.25403	0.00101089	0.00430463
ITGB5	0.2488	0.0144626	0.0398494
XPO1	0.323059	0.00166446	0.00653243
BCKDHB	-0.977546	7.71044e-09	1.4298e-07
TUT7	-0.333674	0.00323464	0.0114603
ULK2	-0.729244	0.0113154	0.0325194
SLC27A5	-0.784771	4.99665e-08	7.40871e-07
RPS5	0.357726	0.000441444	0.00211094
FAT1	1.18659	1.4397e-14	1.22903e-12
PPIE	-0.267264	0.0027758	0.0100822
ZMPSTE24	0.380538	0.000152226	0.000843382
HAL	-0.685332	0.0142104	0.0392689
GSTP1	-0.608655	0.00076719	0.00338997
APOB	-0.555333	3.61435e-06	3.2961e-05
RAB10	0.334525	0.000355648	0.00174803
GCKR	-0.414551	0.00338997	0.0119053
HADHA	-0.316218	0.000358684	0.00176191
CAD	0.656915	0.000100122	0.000584563
CD59	0.335276	0.000568182	0.00261639
CD82	-0.52747	4.24379e-05	0.000278297
MECOM	0.990141	0.00910361	0.027209
OVGP1	-0.889677	3.33494e-05	0.000226371
CPNE3	0.264559	0.015824	0.0427783
CTTN	0.316545	7.94356e-07	8.66226e-06
WNT11	-1.0164	0.000233106	0.00122247
TTC39A	2.36047	2.75131e-07	3.36098e-06
MGST2	-0.340659	1.4148e-05	0.000107655
POMGNT1	0.394858	0.00131196	0.00535891
MAST2	0.53935	0.00203645	0.0077499
FOLH1	-0.96559	5.18232e-07	5.90098e-06
EPDR1	0.814233	8.35759e-06	6.78149e-05
MRPL28	0.179607	0.0083415	0.025346
ITPKC	0.442875	0.0106099	0.0308482
ZFAND6	-0.17278	0.0181229	0.0477805
HSD17B2	-0.716022	0.000111176	0.000639528
PPP1R15A	-0.659524	1.1116e-05	8.76346e-05
HSD17B14	1.00807	0.000149589	0.000829725
TRIP6	0.290114	0.0111522	0.0321272
FTL	0.419606	0.000794664	0.00349073
BAX	0.282838	0.00118395	0.0049111
ATXN7L3	0.513329	4.06161e-06	3.64409e-05
PGS1	0.332257	0.0093407	0.0278311
PSMC5	0.213096	0.00124009	0.00510583
CETP	-1.74349	9.90783e-10	2.32423e-08
GNAO1	-1.42482	8.47118e-10	2.01009e-08
L2HGDH	-0.529114	0.00327365	0.0115729
ERGIC2	-0.27937	0.00423393	0.0143657
AURKA	1.80994	3.63149e-13	2.13919e-11
PIR	0.710458	5.59527e-06	4.8078e-05
CNOT3	0.314101	0.00196804	0.00753705
KHSRP	0.188149	0.00167989	0.00658401
ASAP3	0.760746	2.94161e-05	0.000202764
TPX2	1.65365	4.5455e-07	5.25885e-06
PDRG1	0.45204	0.000339595	0.00168189
SLC15A1	-0.442148	0.00594997	0.0190629
C3orf18	0.847572	3.20259e-06	2.9561e-05
COQ9	-0.317884	1.20656e-05	9.40536e-05
SMOX	1.19503	5.78091e-06	4.93498e-05
SIGLEC1	-0.793178	0.000303936	0.00153617
FKBP1A	0.395065	7.67574e-09	1.42704e-07
NSFL1C	0.240235	0.000300669	0.00152202
CPXM1	1.43517	0.0149867	0.0409726
MAVS	0.890414	5.60754e-07	6.32031e-06
LZTS3	0.404251	0.0062856	0.0199697
F11	-0.689656	4.63038e-07	5.33992e-06
DYNLL1	0.446751	6.30238e-07	7.02119e-06
TESC	1.10181	0.00114575	0.00478291
GCN1	0.425171	0.000745168	0.00330379
RPLP0	0.219274	0.00282547	0.0102368
TRMT6	0.504357	0.0125421	0.0353546
PEBP1	-0.499769	3.20867e-08	5.0099e-07
ERP29	-0.262276	0.000174566	0.000951441
FUS	0.31678	0.00114093	0.00476556
GRAMD1A	0.92593	1.56846e-07	2.02398e-06
BIRC5	3.04325	2.59394e-16	3.37143e-14
MLF2	-0.404873	5.49666e-07	6.20503e-06
LTBP4	-0.78286	0.000166772	0.000912521
PCBP4	0.618377	4.56561e-05	0.000296036
STRN4	0.457954	2.85064e-08	4.53931e-07
LYZ	1.29947	2.23923e-06	2.15082e-05
TFAP4	0.528685	0.00501556	0.0165469
DNAJB11	0.445499	1.06197e-05	8.3997e-05
P3H2	-1.23847	1.81478e-06	1.77624e-05
FLT3LG	0.473476	0.00479088	0.0159185
RAB11FIP3	0.325701	0.00498455	0.0164747
GOLGA3	0.414214	0.00433067	0.0146302
MCOLN1	0.357817	0.000500653	0.00234663
NAT14	0.655909	0.0012032	0.0049795
PITPNM2	0.458691	0.00174923	0.00681872
DLD	-0.389309	0.0148146	0.0406253
ABCC6	-0.217258	0.00781515	0.0240352
CMTM6	-0.667847	5.98424e-15	5.67991e-13
ITGA6	1.35231	6.65781e-16	7.9382e-14
SMPX	2.02933	8.35063e-05	0.000498859
TF	-1.09722	3.36999e-09	6.95548e-08
ALKBH5	-0.330245	4.26318e-05	0.000279441
APOH	-0.863411	2.13604e-09	4.64107e-08
NLRP1	0.799361	0.00410613	0.0140012
SPAG7	-0.460914	4.06441e-06	3.64432e-05
ORC6	1.6219	1.59805e-05	0.000120455
ESR1	-2.04893	2.24346e-14	1.81834e-12
TMEM101	0.510934	5.16233e-08	7.62302e-07
CCDC80	1.26977	0.00108324	0.00456556
HAUS4	0.37394	0.00653843	0.0206321
SLC7A8	-0.866663	5.29597e-05	0.000335993
SLC22A17	-0.900878	0.000103422	0.00060099
RNF31	0.464852	7.59668e-06	6.24486e-05
HECTD1	-0.368237	8.95359e-06	7.20432e-05
SUPT16H	0.283607	0.00675564	0.0212193
SEMA6A	-0.873819	2.04832e-05	0.000148797
WDR76	1.57547	3.92002e-05	0.000259066
TBX15	-1.24789	3.19219e-07	3.83926e-06
PHGDH	-1.56806	2.9788e-18	6.22829e-16
EZR	-0.74661	1.91634e-09	4.1953e-08
UNC13D	-0.515542	0.0045704	0.0152808
MFSD11	0.381571	0.00433172	0.0146302
CDC45	2.33102	3.12919e-09	6.53356e-08
COMT	-0.387051	0.00473995	0.0157674
ECHDC1	-0.427985	0.000114209	0.000655513
SEC22C	0.293563	0.0175039	0.0464549
XYLB	-0.288038	0.0157326	0.0426243
HDAC6	-0.312021	0.00528267	0.0172389
CDC6	2.03208	7.00628e-08	9.93899e-07
CDC23	0.360727	0.0138778	0.0385028
FMO2	-0.959878	0.00243143	0.00897832
SUCO	0.799431	0.000165968	0.000909044
MSH2	0.625558	0.00551404	0.0178566
ARCN1	-0.186466	0.0159407	0.0430185
EPB41L4B	-0.844925	3.09818e-09	6.49673e-08
TMEM38B	0.639652	0.000129136	0.000728386
PSMD5	-0.475663	0.00120965	0.00500046
PTGS1	-1.40517	9.40008e-05	0.000552854
CRAT	-0.387884	1.76173e-06	1.72549e-05
SH2D3C	0.53805	0.0014874	0.00595744
WHRN	0.963684	1.75736e-05	0.000130822
BLNK	-0.671871	2.21915e-06	2.13296e-05
CYP26A1	-2.47619	1.97751e-10	5.62712e-09
SORBS1	-0.445377	3.86731e-05	0.000256169
NUBP2	0.19898	0.00532846	0.0173726
SMIM24	-1.43861	0.00822049	0.0250469
TREM2	1.12109	0.000318563	0.00159914
SRPK1	0.393817	0.0107889	0.0312742
BRPF3	0.454479	0.00122532	0.00505656
TMEM14A	0.410586	0.0041531	0.0141313
HSP90AB1	0.81491	4.20123e-15	4.2091e-13
SIRT1	-0.603507	0.000369669	0.00180603
HNRNPH3	-0.20681	0.00415112	0.0141279
ABL1	0.427523	0.00114992	0.00479894
PCSK5	1.16	0.00115863	0.00482412
ABLIM1	0.382304	0.0117577	0.03355
RAB18	-0.201502	0.00601545	0.01923
MACROH2A2	-0.668496	0.000706864	0.00315237
WASHC2A	0.70756	6.44387e-06	5.42074e-05
MAST3	0.701706	8.45068e-05	0.000504002
MYO9B	0.437275	9.43915e-05	0.000554925
FBXL19	0.57237	0.000765295	0.00338367
HSD3B7	0.282956	0.0030205	0.0108185
BCL7C	0.299921	0.00817981	0.0249651
IGFALS	-2.84002	9.53044e-23	6.54741e-20
MARCHF2	0.505414	3.1752e-10	8.42071e-09
TIMM13	0.493985	0.000702154	0.00313719
CEP170B	0.404893	0.00185238	0.00715892
POLRMT	0.508074	3.4024e-05	0.000229948
GADD45B	-0.833437	1.33606e-06	1.36178e-05
ARVCF	-0.389921	0.00161216	0.00635989
TRMT2A	0.286231	0.00149543	0.00597967
ZDHHC8	0.281955	0.0150093	0.0410266
MED15	0.242757	0.0138746	0.0385028
SERPIND1	-0.518871	5.56195e-05	0.000350862
LZTR1	0.35753	0.000122351	0.000696314
MMP11	1.9156	1.09192e-07	1.47088e-06
DERL3	0.73045	0.0120158	0.0341329
	-0.531976	0.000430205	0.00206335
CABIN1	0.423458	0.00242245	0.00895662
GGT5	-1.08685	6.44996e-06	5.4227e-05
RNF215	0.568806	9.85219e-05	0.000576156
SEC14L3	-1.23124	0.000721998	0.00321093
PPIL2	0.232859	0.0164373	0.0441356
UPB1	-0.738284	3.11235e-08	4.87534e-07
YPEL1	0.536019	0.0181259	0.0477805
PES1	0.542516	3.88837e-06	3.50391e-05
GGT1	-0.647237	0.0074341	0.0230451
PRODH	1.41836	0.000323578	0.00161755
PPM1F	0.589294	0.000166793	0.000912521
TOP3B	0.436758	0.00543539	0.0176455
ESS2	0.417685	0.00100334	0.00427625
CARD10	0.414468	0.00635105	0.0201333
GRK3	1.3706	0.00341378	0.0119773
GGA1	0.240058	0.0113468	0.0325837
TRIOBP	0.384052	0.000231614	0.00121686
TFIP11	0.274477	0.00971244	0.0287202
ANKRD54	0.362272	0.000261205	0.00134875
EIF3L	-0.216738	0.00193057	0.00741542
SNU13	0.187111	0.00716787	0.0223301
MICALL1	0.434992	0.0170226	0.045403
CENPM	2.74558	2.14071e-12	1.02605e-10
SLC5A1	-2.96897	4.3638e-15	4.31209e-13
KDELR3	0.605502	0.00831792	0.0252939
CYP2D6	-0.517165	0.00851566	0.0257883
TCF20	0.521049	0.000998962	0.00426093
HSCB	-0.414639	1.73289e-06	1.69999e-05
XBP1	-0.279431	0.00169328	0.00662928
SBF1	0.856456	2.04094e-06	1.97615e-05
SUN2	-0.365174	0.000105565	0.000611642
LMF2	0.344425	0.000178959	0.000971348
RHBDD3	0.725419	1.88597e-10	5.38789e-09
PACSIN2	0.42305	0.000438935	0.00210173
HMOX1	-0.949266	5.11288e-06	4.45163e-05
THOC5	0.397609	0.00433216	0.0146302
MCM5	0.622768	5.25386e-05	0.000334057
ARSA	0.515276	1.1872e-05	9.2833e-05
TSPO	0.428508	0.00716488	0.0223256
TTLL12	0.354054	0.000699884	0.00312995
PDGFB	0.671748	0.000305159	0.00154042
RPL3	-0.23404	0.00346562	0.0121238
ZMAT5	0.249037	0.00190461	0.00732547
TAB1	0.226504	0.0137259	0.0381547
APOL1	-0.516775	1.53649e-06	1.53086e-05
PNPLA3	-0.443978	0.00158644	0.00627401
MYH9	0.304327	3.47818e-05	0.000233732
SAMM50	0.405177	5.47198e-05	0.000345943
TXN2	-0.274176	5.0055e-06	4.37133e-05
FOXRED2	0.612966	0.0011397	0.00476388
EIF3D	0.331416	0.00022055	0.00116552
SGSM3	0.306599	0.00612814	0.0195253
PVALB	-3.21851	1.07343e-19	3.00432e-17
FAM118A	0.628189	0.0174694	0.0463974
KCTD17	0.975644	0.000254464	0.00132048
ST13	-0.408015	6.17341e-05	0.000384227
IL2RB	-0.707876	0.00188441	0.00726934
L3MBTL2	0.320395	0.0148197	0.0406316
RANGAP1	0.330092	0.00300754	0.0107875
PHF5A	0.282817	0.00271897	0.0099007
POLR3H	0.365821	0.00026433	0.00136342
TRMU	0.304878	0.015316	0.0416756
HDAC10	0.347084	0.00304442	0.0108793
ABHD4	0.680951	1.62216e-06	1.60403e-05
CTSG	-1.1779	0.000969426	0.00415135
GZMH	-0.622442	0.0125913	0.0354726
PRMT5	0.266145	0.0122547	0.0346911
POLE2	1.01169	0.00320983	0.0113947
PYGL	-0.462294	5.27742e-05	0.000335259
GNPNAT1	-0.645402	1.75147e-10	5.03355e-09
CDKN3	3.12298	1.12343e-18	2.61414e-16
CCDC198	-0.695337	7.53716e-05	0.000456501
VTI1B	-0.289442	4.55782e-05	0.000295664
GSTZ1	-1.17453	9.6858e-10	2.27585e-08
AHSA1	0.28201	0.000142123	0.000792584
ITPK1	0.257053	0.00651703	0.0205781
GALNT16	-0.994266	0.000608407	0.00277155
SRSF5	-0.304845	0.00180611	0.0070196
SLC10A1	-0.692298	0.00139144	0.00563783
EIF5	-0.350214	0.00772005	0.0237935
SERPINA4	-0.93796	3.8934e-08	5.93763e-07
DICER1	-0.501823	0.00328346	0.0115962
ZFYVE21	-0.387582	2.11046e-06	2.04072e-05
MTHFD1	-0.613448	1.97338e-05	0.000144006
ZC3H14	-0.364848	0.000661793	0.00297993
C14orf93	0.425374	0.00679302	0.0213142
PSMB5	0.163466	0.00150397	0.00600715
CCNB1IP1	-0.47871	0.00056945	0.00262056
EFS	-1.134	0.00105179	0.00445249
DHRS2	1.10316	0.0110049	0.0317473
PCK2	-0.797042	3.96779e-07	4.65392e-06
DCAF11	-0.758715	3.30822e-08	5.13202e-07
PSMA6	0.216621	0.0014561	0.00585646
PSME2	0.232949	0.0073641	0.0228477
SEC23A	-0.423016	0.00108236	0.00456319
PCIF1	0.375746	3.6469e-05	0.00024347
MMP9	1.49056	4.49949e-05	0.000292274
PYGB	0.930726	8.40343e-10	2.00114e-08
ABHD12	0.41446	1.15172e-06	1.2014e-05
GINS1	1.90483	2.99336e-07	3.62292e-06
MYBL2	3.12831	1.72036e-10	4.95403e-09
HNF4A	0.236535	0.00652421	0.0205944
RAB5IF	0.529363	3.42414e-07	4.09279e-06
NFATC2	-0.731816	0.0115787	0.0331397
PABPC1L	0.942295	9.62122e-05	0.000564479
ADNP	0.329669	0.0142205	0.0392875
TPD52L2	0.590647	5.47122e-07	6.18115e-06
DNAJC5	0.679635	4.90641e-07	5.61784e-06
NELFCD	0.249763	0.0116315	0.0332293
PRPF6	0.315329	0.000198907	0.00106678
PRELID3B	0.239941	0.00704741	0.0220119
PSMA7	0.174261	0.00960908	0.0285013
SLCO4A1	-1.09995	0.00184036	0.00712967
MRGBP	0.504746	0.0035858	0.0124867
ARFGAP1	0.450661	0.000196228	0.00105594
EEF1A2	2.46784	1.67124e-06	1.64468e-05
GMEB2	0.697516	0.000103435	0.00060099
ADISSP	0.905852	2.10069e-10	5.89623e-09
CDC25B	0.811461	3.05015e-08	4.79939e-07
ARFRP1	0.445656	1.32782e-05	0.000101977
TRIB3	0.416281	0.00629253	0.0199873
HM13	0.602049	1.44213e-08	2.48574e-07
SEC23B	0.392356	0.000350011	0.00172577
HAO1	-0.907604	2.34455e-11	8.22988e-10
HCK	-0.558619	0.00329928	0.0116378
SAMHD1	0.299655	0.0109202	0.0315787
NOP56	0.821046	1.27291e-08	2.2341e-07
MANBAL	0.448578	8.9857e-09	1.6389e-07
JAG1	0.480786	0.00913091	0.027268
CDK5RAP1	0.351479	0.00344042	0.0120502
SNTA1	0.523606	1.14561e-05	9.00697e-05
OXT	-2.18571	1.26215e-06	1.29417e-05
E2F1	3.22429	2.11226e-15	2.32623e-13
PXMP4	0.953698	3.14647e-08	4.92343e-07
FAM83D	1.77802	1.35896e-08	2.35928e-07
MAP1LC3A	-0.600059	2.84545e-05	0.000196889
PIGU	0.654234	4.81095e-07	5.52609e-06
ACOT8	0.208687	0.0128897	0.0362071
USP14	0.427334	0.00122746	0.00506395
MYL12A	0.220543	0.0143777	0.0396459
SMAD7	-0.617294	2.16893e-05	0.000156377
RIOK3	-0.250237	0.00520796	0.0170452
CSTF2	0.585505	0.00852199	0.0257905
MXRA5	-1.23994	0.000373462	0.00182333
PSMD10	0.436773	1.88112e-06	1.8362e-05
MID1	0.698313	0.00750853	0.0232508
NKAP	0.358815	0.0155426	0.0422125
NXT2	0.552481	0.00271745	0.00990001
WDR13	0.715959	3.68654e-05	0.000246002
SUV39H1	0.68744	2.35526e-05	0.000167159
PAGE4	8.45725	1.03402e-20	3.92576e-18
SRPX	-1.88076	1.86989e-11	6.82959e-10
ATP11C	-0.570974	2.97931e-05	0.000205167
F9	-0.880572	3.8537e-06	3.47918e-05
ABCD1	0.932423	3.6404e-09	7.39719e-08
PLP2	0.767195	2.0448e-05	0.000148616
NAA10	0.77605	4.28567e-10	1.10017e-08
SMARCA1	-0.402088	0.00028672	0.00145703
ASB9	-0.633966	0.0026199	0.00959323
RBBP7	0.323459	2.56655e-05	0.000179659
SLC25A14	0.623916	0.0097671	0.0288418
EMD	0.463301	2.13606e-06	2.06409e-05
TAFAZZIN	0.783228	4.67454e-08	6.98133e-07
PGK1	0.298424	8.49287e-05	0.0005061
UBL4A	0.572511	5.14258e-06	4.46671e-05
CD99L2	0.622032	1.52184e-07	1.97976e-06
CDK16	0.566482	6.12408e-06	5.17419e-05
TIMP1	0.883199	0.00331663	0.0116876
GABRE	1.22164	0.001358	0.00551885
PORCN	0.664014	0.00196732	0.00753705
RBM3	0.743031	2.76481e-09	5.84867e-08
GLA	0.933018	6.84586e-06	5.69581e-05
ARMCX3	-0.577625	0.00576057	0.0185343
BEX4	-0.724947	6.89949e-06	5.73051e-05
NDFIP2	-0.460706	3.91857e-05	0.000259066
FNDC3A	-0.260567	0.0135476	0.0377174
RGCC	0.670953	0.00128159	0.00525418
DHRS12	-0.337678	0.000578855	0.00265622
CLN5	-0.463245	4.96885e-06	4.34458e-05
HSF4	1.01611	6.12568e-06	5.17419e-05
MAPK3	0.280968	0.0023726	0.00879937
LYRM1	-0.604915	1.22017e-09	2.78977e-08
NUTF2	0.299715	5.40147e-05	0.000342085
NUP93	0.408072	0.0041058	0.0140012
CBLN1	1.94526	2.10606e-06	2.03783e-05
ARL2BP	0.38143	0.000173779	0.000947866
DHODH	-0.452624	0.00275127	0.0100006
ACD	0.514623	1.89776e-05	0.000139404
USB1	0.258845	0.00302315	0.0108253
NME3	0.359809	0.00244781	0.00903187
SLC38A7	0.545673	1.81426e-05	0.000134434
VAC14	0.472114	0.000515062	0.0023997
TANGO6	-0.510847	0.00136759	0.00555157
COG4	0.212495	0.0178242	0.0471747
SMPD3	-2.46411	4.41757e-10	1.13001e-08
SLC7A6	1.17405	0.000204715	0.00109078
ESRP2	-0.367463	6.35561e-05	0.000393795
AXIN1	0.522067	3.81848e-05	0.000253401
MLYCD	-0.626628	0.012212	0.0345929
HSDL1	0.683573	0.000531441	0.00246848
NAGPA	0.552925	5.12655e-06	4.45815e-05
WFDC1	-0.939639	0.000235266	0.00123201
COTL1	-0.485302	0.00427986	0.0145045
TSC2	0.331142	0.00239676	0.00887756
MTHFSD	0.39583	0.0153222	0.0416847
CLCN7	0.629455	5.65569e-13	3.13825e-11
SLC7A5	0.699665	0.00203635	0.0077499
FBXO31	0.558059	3.45013e-05	0.00023216
RHBDL1	1.15359	1.26871e-05	9.80378e-05
UBE2I	0.210254	0.0156403	0.0424299
CAPN15	0.617415	1.50309e-08	2.57237e-07
PIEZO1	0.624515	0.00120951	0.00500046
AQP8	2.82982	1.93021e-06	1.87776e-05
CPPED1	0.345043	0.0149356	0.040864
USP31	0.583841	0.0174806	0.04641
DNAJA3	-0.239931	0.00165871	0.00651518
SALL1	-0.390763	0.000194654	0.00104786
RBL2	-0.355237	0.00039248	0.00190266
QPRT	-0.253753	0.00602645	0.0192523
MAZ	0.687836	1.96556e-09	4.29654e-08
STX4	0.400533	2.36534e-05	0.000167689
CDIPT	0.263004	0.000970181	0.00415224
BCKDK	-0.260332	0.000679094	0.00304737
NOMO1	0.246634	0.00959551	0.0284727
SYT17	-0.455901	0.00425526	0.0144347
KNOP1	0.368652	0.0139935	0.0387717
RASL12	1.39503	0.000321994	0.00161187
TTC23	0.427748	0.0110151	0.0317703
FAH	-0.594399	2.3085e-08	3.7675e-07
RPAP1	0.516065	0.000181559	0.00098472
EHD4	0.618668	1.27984e-05	9.87922e-05
VPS18	0.359251	0.00862484	0.0259934
OIP5	2.0046	1.78266e-07	2.26594e-06
ZDHHC2	-0.990748	0.00339474	0.0119174
CA2	-1.15536	1.40047e-10	4.15731e-09
RIPK2	0.629696	0.000486192	0.00228851
NBN	0.379241	0.00911677	0.027237
CPQ	0.442655	8.57274e-05	0.000510421
DECR1	-0.326775	0.00407187	0.0139086
BPNT2	0.395884	0.00042852	0.00205732
SFRP1	-2.42003	3.15644e-11	1.07401e-09
LAPTM4B	0.509592	0.0103753	0.0303067
NIPAL2	0.749573	0.00017564	0.000956212
IKBKB	0.379356	0.0150557	0.0411223
EIF3E	0.28948	0.00395794	0.0135794
EMC2	0.403721	0.000623342	0.00282976
ARMC1	0.355854	0.0105275	0.0306518
NCALD	-0.703047	9.77449e-05	0.000572308
SNX16	0.521374	0.0181392	0.0477982
UBR5	0.53919	5.08687e-05	0.000324727
GSDMD	0.60929	4.43253e-05	0.000288835
GFUS	0.592443	1.2988e-05	0.000100042
PYCR3	0.8735	7.65585e-09	1.42517e-07
SQLE	0.773004	0.000785518	0.00345825
SH2D4A	-0.545621	9.30745e-06	7.44751e-05
INTS10	-0.746777	5.18927e-12	2.23479e-10
SLC39A14	-0.660694	8.76017e-07	9.4598e-06
DCTN6	-0.328403	0.000629055	0.00284673
UBXN8	-0.566878	1.83282e-06	1.79149e-05
PPP2CB	-0.39337	4.97417e-05	0.000318661
TUSC3	-0.923754	5.01686e-05	0.000320826
MCM4	0.920529	4.1857e-08	6.30345e-07
BNIP3L	-0.597063	5.67156e-08	8.25667e-07
MAN2B1	0.354385	0.000452226	0.00215678
ECH1	-0.555292	3.09201e-08	4.84874e-07
NFKBIB	0.252258	0.00499438	0.016496
CLPTM1	0.214138	0.00160411	0.00633002
RELB	0.799499	1.24825e-05	9.6744e-05
PPP1R37	0.420262	2.85174e-05	0.00019723
FCGRT	-0.394456	4.89431e-05	0.000314542
PIH1D1	0.301491	2.3838e-05	0.000168749
ARHGEF18	0.294811	0.0130344	0.0365142
PPP1R13L	0.767693	8.40924e-07	9.10129e-06
PEX11G	-0.560622	1.85805e-06	1.8149e-05
ERCC2	0.352149	0.00273574	0.00994922
DOT1L	0.419615	0.00715843	0.02232
PLEKHJ1	0.318784	0.00597875	0.0191381
RNASEH2A	1.38417	1.08674e-16	1.56784e-14
SF3A2	0.552255	4.59841e-07	5.31155e-06
OAZ1	0.250485	0.00303925	0.0108748
TRMT1	0.782044	9.61742e-08	1.32269e-06
STX10	0.634813	2.99569e-09	6.29095e-08
CLEC4M	-3.80251	1.03206e-18	2.4409e-16
TBC1D17	0.247453	0.00877895	0.0263588
TLE6	1.42378	3.17165e-05	0.000216423
YJU2B	0.452472	0.00156976	0.00622556
SGTA	0.309843	8.48774e-05	0.000506003
LILRB1	-0.828045	2.54503e-05	0.000178499
MED25	0.442759	1.11795e-07	1.50034e-06
SNAPC2	0.605616	3.1934e-07	3.83926e-06
C19orf53	0.25109	0.000667082	0.00300187
TIMM44	0.256101	0.0058634	0.0188315
CCDC61	0.526296	3.03037e-06	2.82059e-05
ASF1B	2.26775	2.38119e-11	8.31801e-10
PPP6R1	0.465995	4.11355e-09	8.25399e-08
OLFM2	1.00282	1.02186e-06	1.0848e-05
ILVBL	-0.385417	5.05473e-05	0.000322818
AURKC	-0.904104	0.00805241	0.0246336
POP4	0.23363	0.00348801	0.0121874
PDCD5	0.347773	7.46003e-05	0.000452852
ANKRD27	0.691375	0.000940829	0.00404089
TIMM50	0.311683	0.000348981	0.00172187
FBL	0.288859	7.73428e-05	0.000467459
CCNP	1.37544	7.5241e-05	0.000455902
GPI	0.42824	5.39164e-05	0.000341763
PRX	1.03042	0.00546079	0.0177199
TBCB	0.388197	1.05481e-05	8.34762e-05
PRKD2	0.595464	4.49035e-06	3.99152e-05
CACTIN	0.350365	0.00051692	0.00240645
HNRNPUL1	0.201522	0.000573323	0.00263334
MYH14	0.318527	0.000161694	0.000888873
MRPL4	0.243905	0.000478705	0.00225695
BABAM1	0.146015	0.0111878	0.0322039
TYK2	0.496126	0.000121754	0.000693193
SULT2A1	-0.531599	0.000386186	0.00187846
CDC37	0.376182	1.33392e-05	0.000102364
PTPRS	-1.62854	3.81269e-10	9.9648e-09
MEGF8	0.428339	0.00185675	0.00717199
KDELR1	0.215115	0.00324441	0.0114885
CYTH2	0.361275	4.82038e-05	0.000310324
GRWD1	0.302672	0.000819912	0.00358668
LIG1	0.490708	0.00216393	0.00815544
PLA2G4C	1.07231	3.36381e-08	5.20146e-07
PLPPR2	0.950187	1.8218e-11	6.72202e-10
BCAT2	1.52741	5.4705e-12	2.31445e-10
MIER2	0.440365	0.00972367	0.0287407
PPP2R1A	0.243894	0.000171915	0.000938427
TNPO2	0.291378	0.0169166	0.0451784
GCDH	-0.855294	1.05554e-10	3.21952e-09
LILRB5	-1.31083	2.22073e-10	6.16125e-09
PRPF31	0.168729	0.0115983	0.0331737
ARRDC2	0.455221	0.00860007	0.0259567
PIK3R2	0.571729	3.60641e-07	4.28228e-06
COPE	0.371344	2.63339e-05	0.000184248
DDX49	0.592083	2.68812e-07	3.30139e-06
ARMC6	-0.475846	0.0101609	0.0298314
TMEM147	0.514531	6.03687e-06	5.11755e-05
HAMP	-2.62207	7.89243e-08	1.10655e-06
USF2	-0.294288	2.3265e-05	0.000165587
LSR	-0.379522	0.000954334	0.0040928
KXD1	0.343819	1.65252e-08	2.78841e-07
FKBP8	0.281725	0.0011505	0.00479994
SUGP1	0.298095	0.00793357	0.0243372
HPN	-0.277098	0.00317222	0.0112751
GSK3A	0.287122	0.000265656	0.00136755
ATP13A1	0.383374	2.98334e-05	0.000205347
SIPA1L3	0.76875	1.15167e-05	9.04961e-05
CADM4	0.502601	0.00971353	0.0287202
SMG9	0.516095	0.000309842	0.00156024
AVL9	0.497391	0.00315199	0.011217
DNAJC2	0.444538	0.000931563	0.00400347
TFPI2	-1.94028	6.13598e-10	1.52103e-08
PON3	-0.86347	2.0366e-07	2.56733e-06
PON2	0.298315	0.00616731	0.0196328
MTPN	0.230811	0.0158145	0.0427678
PTN	-1.26928	1.02416e-05	8.1362e-05
ADAP1	-0.656672	0.000332565	0.00165446
H2AZ2	0.336072	5.11773e-07	5.84125e-06
CAV2	0.356478	0.0119529	0.0339727
CAV1	0.535564	0.000182444	0.000989147
DNAJB6	0.244838	0.00877688	0.0263588
HOXA3	2.34332	1.22524e-06	1.26532e-05
BRAT1	0.454498	3.14947e-06	2.91453e-05
IQCE	0.823293	0.000237443	0.00124205
TSPAN12	-0.881523	1.02788e-07	1.39441e-06
SSBP1	0.18575	0.0101738	0.0298378
CPED1	-0.878308	4.35511e-08	6.52452e-07
TAX1BP1	0.441247	0.000133691	0.000751368
GRB10	0.299152	0.0020025	0.00764288
ABHD11	0.414437	0.00304047	0.0108765
STX1A	1.28602	2.68725e-06	2.5439e-05
GARS1	0.575171	7.52637e-07	8.25725e-06
EPHB6	-1.23812	4.33226e-06	3.8605e-05
CASP2	0.542425	0.0171223	0.0456269
HSPB1	1.16781	3.10115e-13	1.88951e-11
PDAP1	0.158843	0.00369894	0.0128073
BUD31	0.325565	5.13236e-06	4.46052e-05
PTCD1	0.841584	5.20906e-05	0.0003315
EIF3B	0.494536	8.93581e-07	9.63505e-06
NUDT1	0.990375	3.53655e-10	9.3033e-09
TAF6	0.714432	1.23578e-09	2.81209e-08
AIMP2	0.44922	0.000183418	0.000993679
TFR2	-0.456594	0.00145197	0.00584228
MOSPD3	0.476431	2.18133e-06	2.10081e-05
RBM28	0.468121	0.00443673	0.0149135
IMPDH1	0.613997	0.00300812	0.0107875
SERPINE1	-1.33822	9.50696e-06	7.59452e-05
AP1S1	0.692877	1.0037e-12	5.19008e-11
MOGAT3	0.959861	5.99608e-06	5.09173e-05
PLOD3	1.0326	7.58668e-21	2.95819e-18
CLDN15	2.09036	9.14161e-22	5.6394e-19
PHF14	0.505081	0.000334375	0.00166231
EZH2	1.9023	7.35953e-08	1.03969e-06
SFRP4	1.85223	0.00166518	0.00653345
MEST	-0.772453	8.98341e-06	7.22429e-05
ACTR3C	-0.506145	2.12778e-05	0.000153718
CHCHD3	0.257264	0.00751691	0.0232649
PSMA2	-0.282804	0.0001302	0.000733463
MRPL32	-0.352677	1.02274e-05	8.12949e-05
COA1	0.263775	0.00463138	0.015449
BLVRA	0.744356	4.38934e-05	0.000286668
RHEB	0.592419	1.4613e-13	9.67071e-12
PRKAG2	-0.484388	3.96995e-05	0.000261767
GCK	1.31713	0.000619194	0.00281384
YKT6	0.727071	4.42189e-11	1.4565e-09
TBL2	0.319988	0.00210018	0.00795677
LIMK1	0.943588	1.20672e-05	9.40536e-05
LHX2	-2.35626	4.90815e-16	6.1043e-14
NMRK1	-0.78065	4.41854e-15	4.33648e-13
MEGF9	-0.440229	5.18834e-05	0.000330473
C5	-0.704186	2.71321e-07	3.32432e-06
ASPN	-0.751586	0.00111979	0.00469355
AMBP	-0.844338	2.11483e-12	1.01702e-10
CDC37L1	-0.702173	1.40331e-08	2.42462e-07
PLGRKT	0.295129	0.00882684	0.026486
TBC1D13	0.689119	7.17268e-05	0.00043734
DOCK8	-0.985635	6.57632e-06	5.50648e-05
KANK1	-0.256912	0.00228071	0.00851327
TESK1	0.359886	0.00236444	0.00877586
CA9	-1.91508	4.35976e-05	0.000284994
RGP1	0.443953	0.0133456	0.0372452
MPDZ	-0.459002	0.00332277	0.0117064
BAG1	-0.244945	0.000510753	0.00238313
ABCA2	0.353708	0.0167919	0.0448957
HPS1	0.250826	0.0157858	0.0427124
PHYH	-1.0249	1.39699e-14	1.19966e-12
RASSF4	0.875895	1.30972e-11	4.98559e-10
CXCL12	-1.75528	2.6268e-12	1.22644e-10
ERLIN1	-0.801407	5.38589e-11	1.7422e-09
MAPK8	-0.45549	0.000197832	0.00106299
PLEKHA1	-0.291198	0.0115579	0.0330975
MICU1	-0.337768	0.000448005	0.00213948
ACTA2	0.867597	3.09675e-05	0.000212141
TLX1	2.57378	6.99564e-10	1.70772e-08
TWNK	0.736643	0.000795075	0.00349073
NPM3	0.468479	0.00221225	0.00830285
GBF1	0.309734	0.00831908	0.0252939
CPEB3	-1.28937	1.09721e-12	5.61327e-11
CUEDC2	0.175107	0.0132074	0.0369126
ACBD5	-0.347137	0.00441502	0.0148474
LHPP	-0.477694	0.000140903	0.000787035
GTPBP4	0.36989	0.00535502	0.0174395
SH3PXD2A	0.547797	0.0052728	0.0172184
TASOR2	0.437151	0.0119436	0.0339594
UBE2S	1.31967	3.19574e-20	1.02455e-17
RPL28	0.408609	0.00157809	0.00624783
DNAJC12	-1.1628	1.28164e-07	1.70104e-06
PPIF	-0.676228	7.33806e-06	6.06683e-05
PBLD	-1.31098	1.95637e-20	6.41466e-18
CYP2C18	-1.08947	2.38806e-14	1.91403e-12
GIT1	0.743499	6.69417e-07	7.42327e-06
CASC3	0.463881	5.84053e-06	4.97998e-05
RNF43	1.14918	4.31567e-05	0.000282496
	0.607391	0.0156718	0.0424994
ASPA	-1.70182	1.73115e-07	2.2102e-06
RAD51C	0.416567	0.00219649	0.0082609
GOSR2	0.247012	0.0167991	0.0448983
CDK5RAP3	0.598031	1.18502e-05	9.27132e-05
CBX1	0.354945	0.0011387	0.00476175
RECQL5	0.608767	5.436e-06	4.6877e-05
ENO3	-1.53172	5.56115e-09	1.06589e-07
SLC25A11	-0.362403	4.07157e-06	3.64848e-05
CHRNE	-0.718721	0.00300417	0.0107787
NUP88	-0.386605	0.000278499	0.00142277
BLMH	-0.389691	0.0189437	0.049547
CPD	0.569644	6.07434e-05	0.000378714
FTSJ3	0.460083	2.13099e-05	0.000153873
ALDH3A1	4.99389	2.75281e-21	1.24109e-18
SYNGR2	0.414333	2.74303e-07	3.3537e-06
UTP6	0.308049	0.0047281	0.0157389
PSMD11	0.272087	0.000617612	0.00280816
LGALS3BP	-0.498658	0.00818904	0.024984
CCL2	-1.28916	1.51314e-05	0.000114593
KAT2A	0.675306	3.96375e-05	0.000261557
RAB5C	0.226874	0.000678518	0.00304573
EZH1	0.430681	0.0165129	0.0442646
COL1A1	1.00491	0.00283953	0.0102826
SGCA	-1.13303	0.000126745	0.000718677
VAT1	0.511662	8.03662e-05	0.000482692
LRRC59	0.394237	8.95914e-05	0.000530815
HDAC5	0.527842	6.05532e-07	6.76856e-06
EFTUD2	0.271638	0.0120863	0.0342978
EFNB3	-1.79381	3.65712e-06	3.32879e-05
YWHAE	-0.476757	1.29479e-07	1.71533e-06
DPH1	-0.374701	0.000257979	0.00133448
DHRS7B	-0.252251	0.01012	0.0297294
WSB1	-0.393033	0.00084002	0.00366021
NHERF1	0.313716	0.00117269	0.00487281
NAT9	0.68507	2.8412e-11	9.78282e-10
TMEM104	0.86417	6.31548e-08	9.10224e-07
VTN	-0.468905	0.00023082	0.00121357
UNC119	0.359467	0.0139734	0.0387309
PHF12	0.279141	0.00965416	0.028588
OCIAD1	-0.258055	0.00140491	0.00568385
UGT2B10	-1.09939	6.3426e-09	1.20243e-07
SULT1E1	-1.368	1.33697e-08	2.32392e-07
CHIC2	-0.675669	5.27774e-10	1.33115e-08
NDUFC1	-0.234829	0.00210554	0.00797288
ZNF330	-0.51906	7.84001e-08	1.10134e-06
KLHL2	-0.331962	0.00286022	0.0103446
RPL34	-0.201622	0.0108191	0.031349
WFS1	0.694566	7.44261e-07	8.1778e-06
ANXA10	-0.940731	1.90048e-05	0.000139533
GRPEL1	-0.45568	1.85214e-09	4.06709e-08
GAR1	0.255746	0.0134679	0.0375336
AADAT	-1.38471	7.02636e-13	3.78781e-11
SEPSECS	-0.493304	0.000293393	0.00148832
SLC2A9	-0.557535	0.00203328	0.00774395
NSD2	0.471017	0.00397133	0.0136188
BST1	-0.84525	0.000336328	0.00166863
HGFAC	-0.867497	0.00167292	0.00656028
UFSP2	-0.245142	0.0159097	0.042959
KLF3	-0.328105	0.00492109	0.0163023
FAM149A	-0.883809	2.83451e-11	9.78282e-10
UGDH	0.372563	0.0134814	0.0375621
HTATIP2	0.799747	9.85098e-12	3.8937e-10
CTSC	0.363845	0.00389646	0.0133971
CCDC34	1.16571	1.67167e-09	3.72755e-08
MTCH2	-0.265017	0.000225251	0.00118862
SC5D	-0.595379	0.000944149	0.00405153
B3GAT1	-1.60401	3.24491e-05	0.000221031
SNX15	0.474737	3.32979e-05	0.000226172
ATG2A	-0.263511	0.00905471	0.027074
OSBP	-0.303121	0.00037234	0.00181847
FOXRED1	-0.386407	2.49476e-06	2.3757e-05
NRXN2	0.714894	0.0132295	0.0369673
MS4A6A	-1.20607	1.47195e-10	4.32501e-09
CPT1A	-0.388607	0.0021016	0.00796004
CCND1	-0.418957	0.0109282	0.031589
CCDC86	0.799385	2.07945e-10	5.84798e-09
TMEM109	0.196717	0.00224554	0.00840809
HPX	-0.990489	1.35468e-11	5.12967e-10
TRIM3	0.389174	0.0105566	0.0307242
APOA5	-1.19961	4.09688e-10	1.06305e-08
APOC3	-0.754402	4.71041e-06	4.15132e-05
GALNT18	0.633793	0.000340818	0.00168737
NECTIN1	1.14853	8.03093e-06	6.5566e-05
HIPK3	-0.516125	0.000155108	0.00085836
FBXO3	-0.35708	0.000347243	0.00171447
PDHX	-0.316849	0.00173479	0.00676857
MDK	3.20889	4.04496e-25	6.48408e-22
AMBRA1	0.27451	0.0131539	0.0367775
SLC22A18	0.744522	5.50444e-06	4.7403e-05
CD81	-0.650847	3.54117e-14	2.74532e-12
SOX6	-0.71385	0.00394979	0.0135546
PITPNM1	0.362963	0.00537965	0.0174999
RPS13	-0.165851	0.0141555	0.0391303
CHKA	0.467396	0.0064519	0.0204072
HPS5	-0.86996	2.15503e-07	2.69649e-06
VWF	1.60311	3.05721e-12	1.40466e-10
PPFIBP1	-0.810105	2.40271e-08	3.90084e-07
CLEC2B	-0.573432	0.00761108	0.0235078
COQ5	-0.316696	7.20149e-05	0.000438749
DAO	-0.681967	4.47788e-05	0.000291264
MLEC	0.581269	1.23285e-05	9.58313e-05
MVK	-0.534224	0.000596293	0.00272733
PTGES3	0.229683	0.00371972	0.0128686
PPM1H	-1.04655	0.00033138	0.00165084
SLC6A12	-0.541244	0.00525059	0.0171575
TRPV4	-1.50749	1.23654e-10	3.71657e-09
FOXM1	2.99492	9.7324e-17	1.41828e-14
RAD51AP1	1.36466	0.000126778	0.000718677
DUSP16	-0.502045	0.000970563	0.00415253
CREBL2	-0.486949	2.52829e-07	3.12024e-06
ALDH2	-1.17679	1.86505e-16	2.46855e-14
SCNN1A	-0.690564	0.0102288	0.0299696
ART4	-0.478968	0.00292743	0.010548
MGP	0.958533	0.00169845	0.00664412
TIMELESS	0.447931	0.00724895	0.0225438
CPSF6	0.315093	0.00850231	0.0257641
NOP2	0.507709	4.69483e-05	0.000303188
CDCA3	2.02736	1.79186e-09	3.94675e-08
	0.762434	8.25716e-07	8.96358e-06
ENO2	-0.745064	0.0144896	0.0399086
LPCAT3	-0.338539	0.00181313	0.0070412
SLCO1B3	-1.17757	0.00277847	0.0100894
GYS2	-0.918943	3.73884e-06	3.38821e-05
PRKAB1	0.422803	0.000510966	0.00238335
CMAS	-0.393525	5.79801e-06	4.94665e-05
RAB35	0.218918	0.0127186	0.0357821
PHC1	-0.632107	0.00447869	0.015023
FGFR1OP2	-0.413936	0.000200989	0.00107555
DSE	-0.880392	1.65572e-05	0.000124476
RWDD1	-0.270432	0.00416627	0.0141628
TMEM14C	0.251451	0.00162965	0.00641692
PAK1IP1	0.525545	0.000868835	0.00376756
MAN1A1	-0.550062	3.96567e-06	3.56466e-05
SERINC1	-0.547006	1.53158e-11	5.72437e-10
TPD52L1	-0.514367	2.45831e-05	0.000172921
PPARD	0.448041	0.00306205	0.010932
MCM3	0.767981	1.55355e-07	2.00835e-06
MDGA1	1.34319	0.000718912	0.00319918
CILK1	0.861554	0.000930959	0.00400207
CD83	-0.738954	0.0182791	0.048079
MDN1	-0.504463	0.00335232	0.0117875
RBM24	2.12341	1.32338e-08	2.30584e-07
CAP2	2.28174	1.85647e-20	6.22866e-18
PTP4A1	-0.346577	0.00120944	0.00500046
ALDH5A1	-0.684002	2.03073e-07	2.56319e-06
VNN1	-1.13998	7.11211e-06	5.89692e-05
ACOT13	-0.488825	6.93866e-05	0.00042471
C6orf62	0.323116	0.00123503	0.00509079
GMNN	0.867185	6.40676e-08	9.20621e-07
SLC17A2	-0.700374	4.07837e-06	3.65191e-05
HBS1L	-0.292043	0.0137987	0.0383276
PERP	-0.471417	4.58405e-05	0.000297099
ADGRG6	-0.888993	3.112e-10	8.31422e-09
EPM2A	-0.62515	0.00228012	0.00851327
SLC39A7	0.357634	9.42921e-06	7.53657e-05
UNC93A	-1.22946	3.67609e-06	3.33973e-05
CUTA	0.39919	1.18027e-07	1.57957e-06
SMOC2	0.972845	0.00230886	0.00860278
BYSL	0.606849	4.89462e-05	0.000314542
PPP2R5D	0.311634	0.0129813	0.0364005
CUL9	0.808402	9.99387e-06	7.95704e-05
DNPH1	0.40111	4.55982e-06	4.03834e-05
TMEM30A	-0.470045	1.1044e-08	1.96222e-07
GMDS	0.631397	2.81421e-05	0.000195289
SENP6	-0.293193	0.0180354	0.0476114
LAMA4	0.718943	9.4444e-05	0.000555007
FBRSL1	0.326607	0.00457784	0.0152987
HARS2	0.308499	0.0188109	0.0492978
C7	-1.43202	7.1899e-06	5.95457e-05
GHR	-1.81013	1.26964e-21	7.07264e-19
BRD8	0.450333	0.000119808	0.000683459
LOX	1.78168	3.48054e-05	0.000233732
APBB3	0.512347	0.0045701	0.0152808
SPARC	0.793605	1.92448e-05	0.000140937
IK	0.352396	1.7223e-07	2.20085e-06
CERT1	-0.360903	0.00158332	0.0062651
RNF130	-0.426646	3.05056e-08	4.79939e-07
CLINT1	-0.293326	0.000611441	0.00278185
THBS4	3.95898	2.3066e-14	1.85907e-12
TTC1	0.305353	0.000179421	0.000973491
POLR3G	1.56795	3.75343e-05	0.000249657
DROSHA	0.466302	0.000698924	0.00312857
LMNB1	0.675414	0.00052961	0.00246077
SUB1	0.411235	2.36187e-07	2.93241e-06
TARS1	-0.22168	0.0189033	0.0494681
BRIX1	0.34655	0.00575848	0.0185317
AGXT2	-0.974509	2.75805e-11	9.54205e-10
PRLR	-0.524664	0.00982401	0.028972
SLC12A7	0.877397	1.07802e-14	9.66002e-13
GNPDA1	0.492197	0.00033634	0.00166863
NR3C1	-0.726724	8.05119e-09	1.48535e-07
LIFR	-1.93931	9.16328e-19	2.20331e-16
C9	-1.14129	0.000256522	0.0013279
RARS1	0.281309	0.00775395	0.0238725
MACROH2A1	0.389099	7.34095e-07	8.07841e-06
TCERG1	0.454551	0.0030151	0.0108072
HMGXB3	0.80152	2.77286e-07	3.38444e-06
PDGFRB	0.516525	0.00979254	0.0289007
ATP6V0E1	0.338453	0.000176833	0.000960868
STC2	2.36101	9.87935e-08	1.35484e-06
EHHADH	-0.616731	7.31479e-05	0.000444901
SMC4	0.741596	1.92556e-05	0.000140944
AMOTL2	-0.703718	7.02018e-07	7.76093e-06
NIT2	-0.643464	1.50697e-12	7.42114e-11
FAM162A	-0.555838	3.04689e-05	0.000209321
OGG1	0.525257	2.78781e-05	0.000193737
PCCB	-0.568362	1.22819e-05	9.55724e-05
RBP1	-0.753762	0.0147794	0.0405598
SLC25A36	-0.639825	0.0164834	0.0442266
BCHE	-0.99386	1.39154e-05	0.000106198
COL7A1	1.14075	0.00813506	0.0248548
HES1	-0.783849	2.18246e-05	0.000157275
ECT2	1.91113	4.33048e-08	6.49437e-07
GNAI2	-0.153901	0.0113992	0.0327012
TFG	0.181334	0.00965351	0.028588
HYAL1	-0.400689	1.2808e-05	9.88136e-05
TUSC2	0.22363	0.000829271	0.00361994
RPL24	-0.233599	0.00078768	0.00346565
CYB561D2	0.281903	0.00104941	0.00444503
IFT57	-0.603256	0.00211936	0.00801889
SNX4	-0.285862	0.00584613	0.0187886
FRMD4B	-0.750645	1.15252e-06	1.2014e-05
SLC41A3	0.440003	5.46955e-05	0.000345941
PLXNA1	0.833494	0.00139279	0.00564115
SCAP	0.225799	0.00707909	0.0220965
PLSCR4	-1.0355	4.73946e-13	2.72776e-11
CISH	-0.827004	0.000973701	0.00416225
COMMD2	0.351874	0.00559023	0.0180544
RRP9	0.722013	2.02161e-10	5.71877e-09
ABCC5	0.535942	0.0110999	0.0319957
ABHD14B	-0.271754	0.00155653	0.00618115
VIPR1	-2.22873	1.14118e-20	4.22149e-18
DNAH1	0.629486	0.00937102	0.0279157
SSR3	0.419913	2.30877e-05	0.000164569
SPCS1	0.234555	0.00304519	0.0108793
TTL	0.852229	1.70471e-05	0.000127495
CCL20	1.69637	4.995e-05	0.000319711
FAHD2A	-0.848723	3.34765e-21	1.42084e-18
STEAP3	-0.884944	9.98916e-10	2.33951e-08
EPB41L5	-0.518028	6.0336e-06	5.11755e-05
TP53I3	1.37407	9.53473e-24	9.82554e-21
CYTIP	-0.572891	0.00930136	0.0277253
MPV17	0.498994	6.09843e-08	8.7982e-07
GTF3C2	0.2642	0.00591212	0.0189627
EIF2B4	0.387186	0.00322013	0.0114229
NRBP1	0.211476	0.00367995	0.0127527
PSMD14	0.447049	1.6762e-05	0.000125689
PPM1G	0.417245	1.57178e-07	2.02646e-06
PCSK4	0.434631	0.0188995	0.0494681
INO80B	0.211156	0.0100445	0.0295437
PCGF1	0.478814	6.05685e-07	6.76856e-06
RTN4	-0.38334	0.000116526	0.000666581
ACADL	-0.855072	5.84491e-08	8.45782e-07
EVA1A	-0.559527	1.6809e-06	1.65193e-05
MRPL19	-0.335573	0.000200215	0.00107188
STAT1	0.406283	0.00691111	0.0216424
PECR	-0.877065	6.11958e-09	1.1632e-07
ELMOD3	0.395393	0.00701293	0.0219183
CCT4	0.339572	3.13164e-05	0.000214022
EHBP1	-0.345755	0.000476078	0.00224898
GNLY	-0.692772	0.0127701	0.0359061
PDCL3	0.381311	0.000408567	0.00197228
IL1R1	-0.308216	0.0153634	0.0417808
IL1RL1	-1.73066	5.8438e-05	0.000366081
IL18R1	-0.891139	0.00148552	0.00595322
UXS1	0.567965	2.18427e-06	2.10223e-05
ABCB6	0.828691	2.50317e-05	0.000175904
STK25	0.249929	0.00172295	0.00672681
PROC	-0.479441	2.25104e-05	0.00016125
ID2	-0.831704	3.62914e-08	5.55813e-07
HPCAL1	0.281795	0.00204922	0.00779026
ODC1	0.342849	0.010772	0.0312378
GORASP2	0.241854	0.00117197	0.00487122
RMDN2	-0.700662	1.13918e-06	1.19094e-05
SLC1A4	0.655724	0.00461789	0.0154076
COX7A2L	-0.223778	0.00278324	0.0101041
PNO1	0.339837	0.0178849	0.0472919
RND3	-1.61243	2.33358e-17	3.86972e-15
C2orf42	-0.449864	0.00457143	0.0152808
PCYOX1	-0.407107	0.00045863	0.00218299
EPAS1	-0.260289	0.0117828	0.0336017
ARID3A	0.81582	0.0041392	0.0141073
SUMO1	-0.178824	0.00133759	0.00544743
NFE2L2	-0.338517	7.80401e-05	0.000471279
SPR	0.181695	0.00789552	0.0242359
BCL9	0.693242	0.0105236	0.0306468
DNAJC16	-0.576227	0.00227102	0.0084881
CACYBP	0.500752	7.12877e-05	0.000435238
SCP2	-0.554151	5.18503e-05	0.000330408
ANGPTL1	-1.3281	4.17437e-10	1.07928e-08
FAM20B	0.356691	0.0109382	0.0316116
TMEM59	-0.328732	9.46073e-05	0.000555741
MRPL37	-0.363416	3.75167e-05	0.000249655
RPL22	-0.460096	1.62076e-08	2.74444e-07
QSOX1	-1.33903	3.98147e-10	1.03684e-08
ERRFI1	-0.976759	3.41765e-09	7.03374e-08
PARK7	-0.378288	6.35738e-05	0.000393795
AMPD2	0.3228	0.00130368	0.0053311
EDEM3	0.332811	0.0143951	0.0396787
ATP5PB	-0.213346	0.00148847	0.00596007
RAP1A	-0.211778	0.00220275	0.00827579
SCAMP3	0.950949	8.60334e-20	2.53307e-17
RHOU	0.372892	0.0110006	0.0317412
LAMTOR2	0.512084	2.45286e-13	1.53859e-11
MEF2D	0.482362	1.44974e-05	0.000110139
SRM	0.806601	9.13801e-08	1.26278e-06
FBXO2	1.08892	2.11391e-05	0.000152869
MAD2L2	0.358794	0.000239762	0.00125237
KIAA2013	-0.360275	4.69845e-06	4.14584e-05
MFN2	-0.272636	7.20842e-05	0.000438986
PRG4	-0.555939	0.00307078	0.0109604
MIIP	0.393083	0.00204591	0.00778181
SMG7	0.540493	1.61362e-05	0.000121438
NCF2	0.640608	0.00964141	0.0285632
SLC35D1	-0.922832	1.50018e-14	1.27313e-12
GADD45A	-0.46237	0.000534224	0.00247981
UCHL5	0.267633	0.016072	0.0433054
AGMAT	-0.827192	4.27888e-10	1.10017e-08
OLFML3	-1.86411	9.33623e-14	6.53853e-12
PLEKHM2	0.304636	0.00408244	0.0139369
CD58	0.590832	0.000332218	0.00165387
NR5A2	-0.364654	0.00261665	0.00958375
KIF21B	1.41105	0.000330029	0.00164614
TMEM9	0.3861	3.67954e-06	3.34076e-05
MAP7D1	0.301481	0.0132857	0.0370971
HAO2	-1.49614	7.82436e-11	2.46467e-09
GNPAT	0.524459	1.39986e-05	0.000106656
TSNAX	0.363337	0.00101561	0.00432346
NID1	-0.506563	1.19989e-06	1.24359e-05
MYCL	0.686709	0.00184948	0.00715347
SIPA1L2	0.834489	0.00138666	0.00562263
KMO	-0.868424	2.77305e-06	2.61141e-05
ACADM	-0.816631	5.37106e-07	6.09185e-06
ADGRL2	-0.550666	1.57826e-06	1.56599e-05
SDHB	-0.701279	7.51199e-14	5.45868e-12
UAP1	-0.503319	0.00025042	0.00130239
CTBS	-0.474849	1.70782e-05	0.000127662
RGS4	-1.19041	0.00151502	0.00604459
KLHL12	0.615318	3.35147e-05	0.000227323
CDK18	0.599337	0.00196788	0.00753705
RAB29	0.383198	0.0120803	0.034294
ECE1	-0.428643	1.8108e-05	0.000134247
HMGCL	-0.903889	1.30089e-17	2.37569e-15
CD46	0.280291	0.00459588	0.0153483
PRPF3	0.57129	4.88999e-05	0.000314525
APH1A	0.314127	8.73928e-08	1.21466e-06
CDC20	3.01796	5.75813e-15	5.5015e-13
IPO13	0.58542	1.86268e-05	0.000137387
ATP6V0B	0.398686	1.29973e-06	1.32893e-05
AKR1A1	-0.396189	5.39445e-06	4.66298e-05
PIK3R3	0.580164	0.0102253	0.0299657
TSPAN1	-0.593808	0.00054494	0.0025231
BLZF1	0.521731	0.000846443	0.00368331
CNN3	0.350567	2.45579e-05	0.000172828
PRRC2C	0.310951	0.00972582	0.0287412
F3	-1.08822	0.000103873	0.000603046
ABCD3	-0.579581	3.23396e-09	6.71315e-08
DARS2	0.550587	0.000457091	0.00217711
IRF6	0.38127	0.00576486	0.0185439
SLC35A3	-0.235898	0.0150707	0.0411531
STMN1	1.34966	2.63058e-17	4.31266e-15
MTFR1L	-0.417019	3.88104e-07	4.56703e-06
MAN1C1	-0.959408	1.85734e-08	3.09064e-07
NEK2	2.52957	1.59885e-09	3.57436e-08
NENF	0.37983	0.000313827	0.00157701
CENPF	2.5488	1.70145e-10	4.90937e-09
STX12	-0.290393	0.0138761	0.0385028
MTARC2	-0.654362	8.19432e-12	3.31147e-10
OSBPL9	-0.576341	4.25645e-09	8.50524e-08
POLR1G	1.12139	0.000475562	0.00224728
RCN2	0.364111	0.00927317	0.0276528
COLEC11	-1.27186	3.89798e-06	3.51037e-05
STK11	0.278041	0.0114378	0.0327927
TREH	-0.867092	0.00773135	0.0238159
IFT46	-0.579621	0.000106191	0.000614036
APOA1	-0.974971	1.12909e-06	1.18382e-05
DDX59	0.36013	0.00860852	0.0259646
TTR	-1.21212	9.08193e-10	2.13744e-08
HMGN3	-0.578946	6.97597e-11	2.2178e-09
TNFAIP3	0.678811	0.00108236	0.00456319
ALDH8A1	-1.13973	3.10787e-12	1.4189e-10
CCN2	-0.548995	0.0123683	0.0349467
TCF21	-1.32892	1.83335e-08	3.05424e-07
MED28	-0.30603	0.0100992	0.0296805
MYL12B	0.31092	2.52263e-05	0.000177186
FOXO3	-0.354304	0.0189137	0.0494864
RPN2	0.27958	0.00140244	0.00567545
PKD2	-0.466798	0.0122599	0.0346911
SPP1	3.4702	2.94594e-16	3.76115e-14
STBD1	0.547246	4.72279e-06	4.15461e-05
CCNI	-0.489065	1.26283e-11	4.84475e-10
EEF2KMT	0.677297	3.73915e-05	0.000249167
UBN1	0.528096	0.00105798	0.00447347
UCHL3	-0.282449	0.00137252	0.00556999
HS1BP3	0.500726	3.04983e-08	4.79939e-07
GDA	-0.402672	0.0182171	0.0479627
TJP2	-0.619942	4.99189e-09	9.73217e-08
ITGB1BP1	0.37247	0.000115636	0.000662465
CCDC92	-0.276494	0.00101979	0.00433871
C1orf198	0.976748	2.49068e-07	3.0791e-06
HEATR1	0.623933	0.0140058	0.0387984
RAD23B	-0.21956	0.0017006	0.00665074
DYNC2I2	-0.371889	0.00432742	0.0146266
RAB14	-0.395436	2.28944e-07	2.84739e-06
PHF19	0.751751	0.000410132	0.00197892
NEK6	-0.304228	0.000554127	0.00256148
HSDL2	-0.414348	0.000273816	0.00140232
MAPKAP1	0.214316	0.00757552	0.0234109
INVS	-0.465788	0.016352	0.0439721
CSF3R	-0.938253	3.77787e-05	0.00025105
KDSR	-0.243962	0.0111032	0.0319989
C19orf25	0.699012	7.23222e-11	2.28814e-09
ZBTB45	0.54625	0.000363434	0.0017804
DCAF4	0.522393	0.00290325	0.0104765
NPC2	0.243658	0.00512013	0.0168073
IRF2BPL	-0.664278	4.10342e-08	6.20546e-07
ACOT2	-0.765026	9.35577e-09	1.69568e-07
ABCD4	-0.248105	0.00301787	0.0108127
ALDH6A1	-1.16861	1.01965e-07	1.38779e-06
EIF2B2	0.211194	0.0106436	0.0309088
COQ6	-0.426983	4.24382e-06	3.78871e-05
DNMT3A	0.482748	0.00790506	0.0242548
YIPF4	-0.349014	6.66323e-05	0.000410288
EPCAM	-1.28082	0.00802442	0.0245636
SLC17A5	0.353522	0.0123632	0.0349425
IFIT3	0.450651	0.00718095	0.0223612
PPP1R3C	-1.22519	1.08174e-11	4.24082e-10
PYROXD2	-0.996717	0.000788743	0.00346821
MXI1	-0.477653	2.52759e-05	0.000177448
DENND10	0.293081	0.00773161	0.0238159
AVPI1	-0.647981	5.70104e-08	8.28852e-07
GOT1	-0.53366	0.00123939	0.00510439
CPN1	-0.636932	3.25879e-06	3.00029e-05
SFRP5	-3.70861	1.48191e-19	4.03386e-17
DUSP1	-0.657032	0.000285276	0.00145071
PANK3	-0.385965	0.00179859	0.00699601
TEK	-0.659546	0.00388503	0.0133737
RCL1	-0.664725	0.000134735	0.000756643
MTHFD1L	0.932849	0.000279347	0.00142609
PCMT1	-0.422519	3.63893e-05	0.00024305
MYCT1	-0.594083	0.0159259	0.0429946
CYSTM1	0.436107	4.48716e-05	0.000291605
WDR55	0.412344	0.00105786	0.00447347
CENPL	1.61491	1.33658e-05	0.000102496
	0.423359	0.00220683	0.00828466
ACAT2	-0.550814	0.000282861	0.00144148
PDZD11	0.516134	5.10122e-08	7.54824e-07
NUDCD1	0.649142	0.00353325	0.0123325
ENY2	0.321606	0.00206045	0.00782932
DNAJC15	-0.470555	0.000369088	0.0018038
ELF1	-0.356871	0.000621261	0.00282208
HSPH1	0.852456	5.1609e-05	0.000329016
	0.533604	0.00231595	0.00862474
EGR1	-1.64452	5.28797e-09	1.02265e-07
TMPO	0.29184	0.016476	0.044223
SOCS2	-0.944783	2.80014e-05	0.000194407
CLU	-0.678504	3.05171e-06	2.83863e-05
SORBS3	-0.435104	6.26239e-05	0.000388592
ADRA1A	-1.60457	4.87916e-12	2.12023e-10
PDLIM2	-0.451287	0.00133955	0.00545307
EPHX2	-1.11562	8.97135e-12	3.60528e-10
ZNF706	0.65784	8.49199e-08	1.18485e-06
LYPLA1	0.222556	0.0153987	0.0418612
COPS5	0.396667	7.02605e-05	0.000429512
TRIM25	0.561145	0.000693077	0.00310432
SCPEP1	0.70066	2.28587e-05	0.000163343
TBX2	0.53205	0.0189848	0.0496453
SLC35B1	0.307493	0.000835432	0.00364573
NCAPH	1.8838	7.64014e-07	8.363e-06
LRAT	-2.19038	1.02988e-09	2.40811e-08
TMEM131L	-0.360274	0.0176208	0.0466965
MND1	2.64368	8.32613e-11	2.61133e-09
ECHDC2	-0.623222	1.07088e-06	1.12853e-05
A1BG	-0.492352	0.00533719	0.0173932
ZSCAN18	-0.765057	1.96718e-05	0.000143699
PDZRN3	-1.03404	0.0089599	0.0268295
DEPDC7	-0.714385	8.88574e-08	1.23264e-06
CAT	-0.830465	1.79422e-08	2.99597e-07
TBC1D15	-0.385026	0.000137332	0.000770029
FABP3	-0.853787	0.00013331	0.000749517
TNFSF10	-0.690378	2.62935e-06	2.494e-05
TMEM54	0.693445	0.000364136	0.00178323
TMIGD3	-1.86926	3.80427e-09	7.70846e-08
RPL21	-0.200202	0.0011054	0.00464404
RASL11A	-0.642159	0.000556138	0.00256913
UBL3	-0.286966	0.00514459	0.0168646
MTERF4	-0.354114	0.00148651	0.00595554
OCRL	0.515117	0.00681176	0.0213637
PLG	-1.01135	2.97412e-14	2.35756e-12
COPA	0.284696	0.0046969	0.0156567
ANXA11	0.378128	0.00505058	0.0166282
SHLD2	-0.324428	0.00513099	0.0168276
ZNF205	0.505087	0.000115445	0.00066171
NAA60	0.27688	0.000244169	0.00127171
ZMIZ2	0.588017	2.99867e-08	4.73324e-07
EEPD1	0.461615	0.00238962	0.00885338
CBX3	0.341645	1.14252e-05	8.99237e-05
FKBP9	0.2444	0.00608017	0.0194068
NT5C3A	0.424567	0.0106284	0.0308835
ARL4A	0.792876	1.15436e-05	9.06582e-05
CCZ1	0.341007	0.00815179	0.0248954
POLM	0.383061	0.00382045	0.0131734
MRM2	0.299556	0.00504921	0.0166282
CLTA	0.31954	1.23731e-05	9.61261e-05
ACO1	-0.356243	0.00188498	0.00726934
CNTFR	-1.29577	2.07738e-07	2.61293e-06
TRIM24	0.341649	0.0129492	0.0363248
CYREN	0.3845	0.000105673	0.000611709
AKR1D1	-1.26815	1.72467e-08	2.88987e-07
PLAU	0.991038	0.00105682	0.00447118
SRGN	-0.541194	0.00387647	0.0133538
EGR2	-1.79777	2.20722e-06	2.1229e-05
SLC25A16	-0.414625	0.002998	0.0107646
ZWINT	1.74847	7.68223e-14	5.54157e-12
RBM19	0.356373	0.00946538	0.0281445
ACADS	-1.42018	1.61446e-28	7.76396e-25
CDKN2C	1.50987	5.43421e-15	5.2617e-13
RNF11	-0.351102	0.000196954	0.00105866
WWP1	-0.299944	0.0121583	0.0344544
ACOT9	0.348381	0.0037244	0.0128792
PRDX4	-0.448977	3.44067e-05	0.000231956
DDX39A	0.856635	9.25012e-11	2.85763e-09
PKN1	0.698853	6.75544e-07	7.48546e-06
WDR83	0.583237	0.00020023	0.00107188
GIPC1	0.488343	7.74632e-06	6.35068e-05
CENPK	2.01217	5.70762e-07	6.42809e-06
ITIH5	-1.59692	5.88441e-06	5.01148e-05
SPATS2	0.806273	0.000407389	0.00196907
ORMDL2	0.428092	1.10271e-05	8.70284e-05
NR4A1	-0.691288	0.0133328	0.0372199
TUBA1B	0.64759	3.60735e-11	1.21596e-09
SARDH	-0.932865	2.60693e-11	9.06269e-10
DBH	-2.32202	9.57019e-20	2.76138e-17
ATPAF1	-0.600996	2.06701e-08	3.41198e-07
HJURP	2.51942	2.97599e-08	4.70297e-07
IL13RA2	-1.9061	5.28306e-07	6.0062e-06
SLC36A1	1.28691	0.000443668	0.00212087
LPGAT1	0.612238	2.41476e-05	0.000170522
EXOSC9	0.33842	0.016785	0.0448937
AGO2	0.592212	0.00498426	0.0164747
MXD4	0.301814	0.00198576	0.00759707
CKS2	0.997153	3.57327e-13	2.12147e-11
FAM124B	1.37256	0.00132761	0.00541365
FAM210B	-0.494099	1.3569e-06	1.37495e-05
PI3	1.20745	0.0143699	0.0396354
TTPAL	-0.506952	0.000876663	0.0037977
SLC12A5	2.14735	1.98897e-10	5.6486e-09
SDC4	-0.486679	0.000310808	0.00156401
PIGT	0.471449	2.24378e-11	7.95357e-10
PLCG1	0.59856	5.98235e-05	0.000373463
PTGIS	-1.0779	0.000169685	0.000927992
STAU1	-0.194796	0.00557486	0.0180197
STX16	0.373293	0.0010505	0.00444835
DDX27	0.28028	0.0118718	0.0338088
BCAS4	1.03429	0.00331497	0.0116846
PCK1	-1.32128	2.8407e-10	7.64605e-09
MCEE	-0.533468	4.19843e-10	1.08162e-08
PAIP2B	-1.30751	1.14064e-11	4.38827e-10
USP9X	-0.254468	0.00824618	0.0251092
F13A1	1.48701	3.40882e-05	0.000230132
BTN2A2	0.735684	0.000143904	0.000800869
SIRT5	-0.418559	0.000234359	0.0012286
RRP36	0.404374	3.30392e-06	3.0399e-05
SNRPC	0.543993	4.21898e-12	1.85571e-10
SLC17A3	-0.54727	0.00632877	0.0200847
SLC17A1	-0.661691	0.000429278	0.00205959
SERPINB6	0.17704	0.0187505	0.0491589
XPO5	0.608678	0.000777405	0.00342776
ABCC10	0.866443	8.96769e-05	0.000531103
PEX6	0.464482	0.000226726	0.00119518
	0.488709	0.00181637	0.00705186
AARS2	0.595648	0.00416202	0.014155
RPS10	0.250553	0.0024451	0.00902646
H2BC11	1.33912	0.000304713	0.00153871
MED20	0.422517	0.0145782	0.0401009
TBCC	0.515763	9.6492e-05	0.00056589
KLHDC3	0.192729	0.0147704	0.0405426
	-1.18992	5.41002e-06	4.66808e-05
TREM1	-1.08064	0.00385444	0.0132843
MEA1	0.46302	3.90262e-08	5.94482e-07
CDKN1A	-0.379422	0.0101729	0.0298378
KCNK17	-2.16778	2.6117e-09	5.56326e-08
RPP40	0.523774	0.0015626	0.00620182
EEF1E1	0.359298	0.0164994	0.0442585
RAB17	-0.469427	3.18279e-05	0.000217004
SSUH2	2.54696	5.44818e-05	0.000344892
MT1G	-1.30172	0.000999149	0.00426093
MT2A	-1.19696	2.15855e-06	2.08303e-05
PHAF1	-0.279358	0.00146149	0.00587486
GOT2	-0.704544	4.44066e-09	8.77609e-08
DOK4	0.373657	0.00715624	0.022318
CLYBL	-0.76585	9.68382e-11	2.98522e-09
RAP2A	0.683859	0.000290284	0.00147358
ABCC4	1.25478	0.000914501	0.00393836
UPF3B	0.476959	0.0180313	0.0476099
RNF113A	0.409387	0.00134303	0.00546417
NDUFA1	0.199602	0.0163257	0.0439095
DMAC2L	-0.419821	0.00625313	0.0198884
PTGER2	-1.06971	0.000354508	0.00174377
HS3ST3B1	-1.16325	2.29572e-16	3.01094e-14
GGA3	0.378581	0.0048084	0.0159657
ARMC7	0.375116	0.00527502	0.0172217
MIF4GD	0.533473	2.90559e-06	2.71495e-05
NT5C	0.351358	0.00199168	0.00760963
MSTO1	1.3882	6.37892e-18	1.24363e-15
PPP1R12C	0.408136	0.00280948	0.0101891
PPDPF	0.481637	0.000440967	0.00210936
PLGLB2	-1.14639	3.91931e-08	5.95825e-07
CCDC93	0.662432	0.00893623	0.0267697
PSD4	-0.246273	0.0108534	0.0314008
ALKBH7	-0.247082	0.00473784	0.015764
THOC2	0.420494	0.00322141	0.0114246
C3	-0.46127	0.00195535	0.00749863
TRIP10	0.366345	0.0134312	0.0374656
GPR108	0.228072	0.0120416	0.0341978
FOSB	-2.11385	3.80152e-07	4.49501e-06
SNRPD2	0.423304	4.08739e-09	8.22437e-08
RTN2	0.982636	1.90443e-05	0.000139752
EML2	0.308267	0.00298535	0.0107352
SYMPK	0.40643	0.00649167	0.0205115
TGM3	4.18952	1.12839e-09	2.60885e-08
CD93	0.4745	0.00585863	0.0188246
CENPB	0.317892	2.26338e-06	2.17113e-05
RBCK1	0.443376	1.166e-06	1.21283e-05
SNRPB	0.686736	4.74564e-14	3.5659e-12
FLRT3	-0.803079	0.0059479	0.0190605
TBC1D20	0.329688	0.00953119	0.0283052
ITPA	0.396837	2.40224e-05	0.000169722
TCF15	1.88469	3.52467e-07	4.19905e-06
TMEM74B	0.999446	0.00236678	0.00878001
FAM110A	0.672511	0.000855361	0.00371807
NCLN	0.525045	5.17872e-07	5.90098e-06
HNRNPR	0.212588	0.00377193	0.0130248
MMP24	1.67892	0.00159778	0.00631022
NECAB3	1.54784	2.34963e-18	5.05943e-16
ID1	-1.44754	7.3153e-10	1.77673e-08
RALY	0.383964	1.22674e-06	1.26597e-05
DYNLRB1	0.237604	0.0001902	0.00102734
CEP250	0.508318	0.00716477	0.0223256
TMEM115	0.323788	1.31538e-05	0.000101157
TMEM53	-0.412977	5.28388e-05	0.000335419
XRCC3	1.0918	3.09112e-06	2.86973e-05
MCF2L	0.610154	0.000206129	0.00109776
PROZ	-1.04991	5.55751e-08	8.1152e-07
LRFN3	0.589049	0.000755479	0.00334437
CAPNS1	0.364585	1.13522e-07	1.5221e-06
PDCD2L	0.511584	0.00512816	0.0168276
RBM42	0.336307	9.87435e-09	1.77627e-07
THRA	0.311291	0.0187287	0.0491271
FRMD8	0.446921	7.96704e-05	0.000479292
BCL2L12	0.422722	3.36332e-06	3.09061e-05
IRF3	0.604953	2.94485e-08	4.66359e-07
PRMT1	0.188693	0.00893332	0.0267666
SCAF1	0.36672	1.53522e-07	1.99178e-06
PRR12	0.434488	0.00520774	0.0170452
ZNF384	0.314154	0.00453237	0.0151836
CFP	-2.16508	1.12729e-17	2.11214e-15
TIMM17B	0.296745	0.000465095	0.00220794
SGPP1	-0.582615	3.65005e-06	3.32445e-05
PZP	-2.85714	2.97623e-08	4.70297e-07
AIF1L	0.810461	0.00171444	0.00669942
MAP2K2	0.825524	1.23919e-06	1.27334e-05
CANX	0.380164	0.00185007	0.00715385
PPCS	-0.426786	8.35268e-09	1.53704e-07
TRAF2	0.644916	2.86804e-05	0.000198167
MASP1	-1.17178	4.88989e-22	3.20666e-19
RAP1B	-0.253933	0.000255873	0.00132596
TSPAN8	0.814894	0.00121939	0.00503642
PTPRB	-0.505344	0.00734705	0.0228095
IDUA	0.973192	2.2412e-08	3.6743e-07
PIN1	0.155094	0.00950319	0.0282336
SIN3B	0.381632	0.000773951	0.00341462
SLC35E1	0.334953	0.00499441	0.016496
EPS15L1	0.454075	0.00153034	0.00609391
F2RL3	1.20178	0.000486819	0.00229072
PKMYT1	1.47238	1.52029e-14	1.28264e-12
WDR24	0.322912	0.0109702	0.0316725
CHTF18	0.960751	1.34609e-05	0.000103133
MACF1	-0.213797	0.00966769	0.0286222
SMARCA4	0.680341	5.47859e-08	8.01618e-07
EMC6	-0.232704	0.00751126	0.0232543
TUBA4A	0.536903	0.00596225	0.0190944
ECHS1	-0.991056	4.47551e-21	1.84481e-18
AKAP9	-0.455764	0.000191822	0.00103362
SEM1	0.239432	0.000912508	0.00393212
HIP1	0.508321	0.00211371	0.00799961
FGL2	-0.850776	5.21326e-07	5.93152e-06
STYXL1	0.450628	3.44856e-05	0.00023216
ZFP36	-0.876798	8.14097e-07	8.87083e-06
SRD5A3	0.309318	0.0106236	0.0308759
ADM2	2.52163	5.26972e-08	7.74199e-07
DGCR6L	-0.234409	0.0162513	0.0437258
SDF2L1	0.55789	3.15218e-06	2.91516e-05
YWHAH	0.350229	5.86902e-05	0.000367342
GNAZ	1.9307	0.000470335	0.00222915
A4GALT	1.03213	0.000459216	0.00218434
MCHR1	1.14707	0.00125304	0.00515327
TPST2	-0.346347	3.12939e-05	0.000213971
BAIAP2L2	1.43479	2.12196e-05	0.000153374
MPST	-0.300128	0.00041255	0.00198793
TST	-0.308639	0.00147641	0.00592658
	-1.2861	0.0125245	0.035312
ATP6V1F	0.504684	1.54822e-09	3.4753e-08
PRKRIP1	0.519621	4.55263e-06	4.03445e-05
PODXL	1.30717	3.70546e-10	9.70213e-09
CALU	0.275122	0.00419326	0.0142411
SMO	0.683294	3.80426e-07	4.49501e-06
IRF5	0.423096	0.0144375	0.0397879
NDUFA5	-0.277571	0.00189994	0.00731139
MRPS12	0.589634	2.70674e-08	4.33409e-07
MYO1B	-0.391004	0.00116982	0.0048651
ARHGAP22	1.02538	0.00456452	0.0152683
EIF2AK4	-0.359842	0.00414561	0.0141258
ELL3	1.11814	0.00260749	0.00955747
DLL4	0.917564	2.35525e-05	0.000167159
IVD	-0.759948	7.88973e-13	4.20019e-11
KNSTRN	0.411862	0.00770268	0.0237653
DUT	0.764164	6.55189e-10	1.61304e-08
CLN6	0.672907	1.19476e-08	2.10719e-07
ARPP19	0.248243	0.00859951	0.0259567
PSMA1	0.1485	0.00502589	0.0165752
SUMF2	0.358696	4.81349e-06	4.21997e-05
PALLD	0.677034	0.00079486	0.00349073
BBOX1	-1.09594	2.05888e-05	0.000149489
DCTD	-0.360834	1.04867e-06	1.10918e-05
RPAIN	-0.444283	1.9242e-05	0.000140937
SHBG	-1.17915	3.70099e-06	3.35813e-05
MPDU1	-0.594657	7.98864e-10	1.91197e-08
PHF20L1	0.386243	0.0166849	0.0446509
KRI1	0.389821	0.00130534	0.00533641
ILF3	0.44694	1.61613e-07	2.07599e-06
AP1M2	3.6358	2.25739e-12	1.07129e-10
SIGLEC9	-1.28234	3.34824e-06	3.07872e-05
ADCY4	0.852952	0.000487134	0.00229145
FOXA1	-0.582148	0.000413491	0.00199109
RNASE1	0.794683	4.14444e-06	3.70687e-05
NEDD8	0.11031	0.0111972	0.0322183
EPB41L4A	-0.900842	0.00443197	0.014901
CDO1	-0.517234	1.14314e-05	8.99237e-05
QRICH2	0.99043	0.00482396	0.0160063
RHBDF2	0.927181	2.78435e-09	5.88138e-08
FGF13	1.18223	0.00298887	0.0107425
CDKN1C	-1.18906	5.24513e-09	1.01637e-07
DOHH	0.377205	0.000198891	0.00106678
MAU2	0.28258	0.0160741	0.0433054
CBFA2T3	-0.997671	9.08169e-07	9.74863e-06
GAMT	-0.325274	0.00433588	0.0146393
PHF10	-0.521026	1.22082e-06	1.26166e-05
SAT1	-0.472267	2.01352e-07	2.5437e-06
DOCK6	0.659558	4.40946e-05	0.000287591
LDLR	-0.602612	0.000138671	0.000776028
PRKCSH	0.290394	1.75055e-05	0.000130383
CNN1	0.828792	0.00624141	0.0198555
THEM6	0.630846	3.50383e-09	7.19057e-08
TOMM40	0.643832	2.67084e-12	1.24297e-10
APOC1	-0.43193	8.61892e-06	6.96221e-05
GADD45G	-1.02912	3.67447e-07	4.35592e-06
XPO7	-0.431978	0.00471908	0.0157197
FAM98C	0.318434	6.31447e-06	5.31499e-05
GTPBP3	0.313992	0.000551005	0.00254869
PLVAP	2.37266	3.24354e-26	9.35891e-23
BST2	0.498305	0.000571757	0.00262866
NSUN5	0.687308	1.30995e-09	2.97149e-08
COLGALT1	0.508201	1.42893e-08	2.46593e-07
DDA1	0.314898	1.45903e-06	1.4638e-05
MRPL34	-0.289946	0.000269022	0.00138268
LSM7	0.300406	0.000121127	0.000690168
SNX9	-0.443346	4.55483e-07	5.26543e-06
MLLT1	0.406547	0.000254201	0.00132015
ACTN4	0.257925	5.82501e-05	0.000365063
NDUFA10	-0.450152	1.25745e-05	9.72724e-05
ARPC1B	0.714775	1.57293e-06	1.56367e-05
FCHO1	-0.730496	0.0116268	0.0332289
MAP1S	0.470011	0.000335943	0.00166781
SSBP4	0.299746	0.00165984	0.00651782
LSM4	0.613059	5.36839e-11	1.74045e-09
JUND	-0.680895	6.16001e-06	5.20014e-05
TRPM4	1.02774	3.91718e-11	1.30817e-09
OLFM1	-0.896968	0.000943359	0.00405055
HELZ2	0.439527	0.00206594	0.00784762
SAMD10	0.574683	0.000350168	0.00172595
H19	-1.50979	6.6098e-05	0.000407346
CYP2E1	-0.907089	0.00432054	0.0146132
PNPLA7	-0.996567	1.2347e-12	6.22835e-11
PAK4	0.193255	0.0104108	0.0303856
ADRM1	0.161552	0.0118577	0.0337819
ASS1	-1.11653	3.84672e-08	5.88512e-07
UCK1	-0.219028	0.0119059	0.0338722
UBE2M	0.378712	3.9513e-09	7.96165e-08
TRIM28	0.565875	4.91329e-05	0.000315601
TMEM160	0.320198	0.00294261	0.0105947
GMFG	-0.438459	0.00212639	0.00803495
MAP3K10	0.761006	1.23789e-06	1.27334e-05
LRRC47	-0.408623	1.4885e-06	1.48922e-05
ATP5IF1	-0.233444	0.0161651	0.0435343
THEMIS2	-0.457319	0.0124719	0.0351981
HIP1R	0.320545	0.0125853	0.0354625
PPAN	0.540112	0.000297384	0.00150644
EIF3G	0.244326	3.89731e-05	0.000257802
ANGPTL6	-2.60714	2.27637e-47	3.28412e-43
SHFL	-0.281685	0.00144645	0.00582254
DNMT1	0.534428	2.1984e-05	0.000158186
DKC1	0.555716	3.48055e-05	0.000233732
PLXNA3	0.826982	0.00115461	0.0048107
DUSP9	2.55928	5.77022e-07	6.49313e-06
ZNF331	-0.69704	0.0101806	0.0298468
NOL11	0.273795	0.0148728	0.0407462
HSD17B3	1.44499	0.00480602	0.0159614
HABP4	0.920538	7.57234e-07	8.30138e-06
RGN	-0.95055	2.03423e-10	5.74322e-09
PPIL4	-0.401635	0.00641332	0.0202995
SYNE1	-0.9667	1.28046e-14	1.12641e-12
EPS8L1	-1.64246	1.26826e-09	2.88145e-08
LILRB2	-0.520317	0.00744723	0.0230709
COX4I2	2.13821	1.17477e-09	2.70742e-08
ZNF341	0.700232	0.00802084	0.0245579
C1QL1	2.1137	1.01676e-07	1.38646e-06
HIGD1B	2.02843	2.58533e-08	4.16278e-07
ATP6V1E1	0.305142	5.50685e-06	4.7403e-05
EMC8	0.297782	0.0181083	0.0477602
GINS2	1.23864	0.000544948	0.0025231
CHMP1A	0.256311	0.0010351	0.00439216
F12	-0.413994	0.000351485	0.00173186
PRR7	2.22019	1.80273e-11	6.66873e-10
NFATC1	-0.592672	0.0171913	0.0457767
IDO1	0.978813	0.0189411	0.049547
RAB11FIP4	1.19577	3.66411e-06	3.33304e-05
SH3BP5	-0.382041	0.00128596	0.00527061
	-1.46142	0.000472629	0.00223781
NR1H2	0.141187	0.0155403	0.0422125
TUBG1	0.776548	3.369e-13	2.03367e-11
PSME3	0.471342	0.000120115	0.000684939
ACLY	0.839144	3.65171e-13	2.1416e-11
VPS25	0.212882	0.00157546	0.00624084
RAMP2	0.658668	0.000464335	0.00220578
G6PC1	-0.598163	0.0141182	0.0390419
UBE2D2	0.20065	0.00296327	0.0106585
EXOC4	0.371739	0.00504361	0.0166204
THOC6	0.430947	0.000212381	0.00112813
TRAF7	0.500224	3.34283e-08	5.18013e-07
IL13RA1	-0.239797	0.0170008	0.0453534
CKMT2	-2.10518	3.95525e-08	6.00658e-07
ZCCHC9	0.32766	0.00032219	0.00161229
TOP2A	2.77637	1.12894e-13	7.75582e-12
STARD3	0.27361	9.38436e-05	0.000552154
RARA	0.302365	0.00860368	0.0259622
KHDRBS3	0.768779	1.23381e-06	1.27054e-05
CHD1L	0.707781	9.04958e-07	9.72139e-06
FMO5	-0.509642	0.000261195	0.00134875
PIAS3	0.465929	0.00627181	0.0199303
PDHA1	-0.332686	2.2429e-05	0.000160747
RAI2	-0.59233	0.0147048	0.0403935
MCCC2	-0.237326	0.00311342	0.0110934
SELENOS	0.203833	0.0143712	0.0396354
NR0B2	-1.4874	3.45975e-08	5.32462e-07
GCH1	-0.888593	2.11522e-11	7.59111e-10
LGALS3	0.663953	0.0143582	0.0396225
BRME1	1.32403	0.000258561	0.00133653
DCAF15	0.330617	0.0100731	0.0296159
CC2D1A	0.341104	0.00317347	0.0112768
DHX30	0.262617	0.000737594	0.00327625
NUP210	0.496286	0.00104617	0.00443521
ARFIP2	0.283777	0.000967165	0.00414413
TRIM22	-0.523092	4.4612e-05	0.00029031
EFR3A	0.513277	1.22713e-05	9.5541e-05
RAMP1	1.53622	3.43336e-14	2.67747e-12
RAN	0.405109	4.60967e-08	6.89158e-07
PRKAA1	-0.462111	3.97647e-05	0.000262076
CLUH	-0.256991	0.00224247	0.00839877
SERPINF1	-0.417389	0.000293982	0.00149078
UBE2G1	-0.357362	0.000248714	0.00129444
TBC1D14	0.421365	0.000676152	0.00303889
COQ3	-0.417201	0.00652504	0.0205944
SEC61G	0.436336	9.92262e-06	7.90467e-05
FIGNL1	0.705283	0.0139118	0.0385825
JCHAIN	-0.97661	0.0139466	0.0386641
ITGB4	0.806019	0.00153898	0.00612494
UNK	0.402992	0.00060819	0.00277155
TRIM47	0.571358	0.00193288	0.00742231
EIF5A	-0.30687	0.000929385	0.00399769
KDM6B	-0.738187	2.79609e-05	0.000194219
RIDA	-0.688781	1.46778e-08	2.51792e-07
VPS13B	0.730693	0.0044437	0.0149265
FLOT2	0.305475	0.00498934	0.0164868
HSPA12B	0.887711	9.22418e-05	0.000544952
PCED1A	0.335613	0.00215037	0.00810858
PCNA	0.501241	2.70008e-06	2.55269e-05
DAP3	0.565895	5.92612e-11	1.89991e-09
RHBG	2.27139	2.55179e-06	2.42681e-05
KHDC4	0.537821	0.000111879	0.000643318
NES	0.946905	9.98993e-08	1.36741e-06
ARHGEF11	0.999385	1.0439e-09	2.43696e-08
RAB25	-3.33602	4.03381e-17	6.32562e-15
APCS	-0.617331	6.05752e-06	5.12562e-05
DCAF8	0.198652	0.00649101	0.0205115
TESMIN	1.46956	0.000848451	0.00369026
MMACHC	-0.549061	1.71916e-05	0.000128377
DPH2	0.614607	3.54385e-06	3.24e-05
CTNNBL1	0.527068	0.00144363	0.00581281
OSER1	0.461179	4.97039e-05	0.00031856
DMGDH	-0.884907	1.89062e-08	3.13878e-07
BHMT2	-0.339515	0.0147407	0.0404688
AP3B1	0.631727	6.80747e-06	5.67197e-05
ANGPTL3	-0.803599	2.1705e-10	6.04514e-09
FBXO44	0.448836	0.000504908	0.00236274
CPLANE2	0.640018	0.000543079	0.00251686
MYH10	-0.654049	2.29423e-06	2.19488e-05
PEMT	-0.789877	3.52393e-06	3.22383e-05
SCO1	-0.422451	6.77303e-05	0.000415984
CHI3L1	1.67207	8.81565e-07	9.5126e-06
PIK3C2B	0.733821	0.00348715	0.0121873
[truncated: 3,525 more rows]

## Sheet: Metabolomic.MASLD-HCC
Compounds
	T.mean	T.SD	NT.mean	NT.SD
Methionine	1.36009	0.848568	1.21262	0.483049
Valine	1.21943	0.477828	1.25815	0.415728
Isoleucine	1.36224	0.515757	1.20957	0.406437
Leucine	1.31598	0.583894	1.25324	0.393195
Phenylalanine	1.43602	0.643413	1.18582	0.437689
Tryptophan	1.44779	0.581063	1.15642	0.470211
Histidine	1.31197	0.570449	1.15671	0.228706
Tyrosine	1.01848	0.532949	1.23984	0.433262
Lysine	1.19762	0.515967	1.16796	0.365695
Threonine	1.14181	0.494731	1.17033	0.328408
Cystine-double charge	0.797888	0.871324	0.525084	0.429616
Aspartic Acid	0.804502	0.643293	1.19871	0.516641
Glutamic Acid	1.20636	0.691497	1.01215	0.276449
Serine	1.21185	0.592625	1.06659	0.303916
Asparagine	1.25553	0.510115	1.12296	0.356648
Glutamine	1.40417	0.774913	0.964203	0.269844
Cysteine	5.78324	11.5787	7.20349	12.898
Alanine	0.988944	0.495321	1.08709	0.285555
Glycine	0.89534	0.438738	1.0204	0.28378
Proline	1.22281	0.556503	1.12684	0.340454
Taurine	1.27527	0.839771	1.0976	0.410246
1-Methyl-L-histidine	0.966436	0.408662	1.16174	0.808859
Cystathionine	1.82397	3.80274	0.906372	0.570838
D(-)-2-Aminobutyric acid	0.667376	0.439129	1.04903	0.536991
DL-2-Aminoadipic acid	1.23442	1.1644	1.0184	0.575085
L-Citrulline	1.92376	2.13817	0.654255	0.349105
L-Homoserine	1.90208	2.16983	0.757828	0.336491
Sarcosine	1.16897	0.494729	1.49675	0.414485
Gamma-Aminobutyric acid	0.96011	0.754887	1.4024	0.656915
Hypotaurine	1.31046	0.81006	1.17157	0.424203
S-Adenosylhomocysteine	1.51803	0.723838	1.63119	0.597434
Ala-Gln	1.17677	0.732362	0.960733	0.5124
Gly-DL-Phe	1.15615	0.652557	1.08667	0.608623
Gly-Gly	1.43328	0.756328	0.77254	0.231137
Glutathione (oxidized)	1.53323	1.28317	1.19995	0.842829
Glutathione (reduced)	143.934	570.734	43.6723	108.457
γ-Glutamyl-Cysteine	0.743734	0.806297	1.0562	0.451903
Alanyl-Glutamine	1.00413	0.452949	0.888268	0.291119
N-Acetyl-glutamine	1.11401	0.932428	0.648317	0.31748
Pyroglutamic acid	0.689348	0.449731	0.695694	0.36329
Hippuric acid	1.02236	1.13934	1.23863	0.605962
12:0	0.953101	0.193402	1.01081	0.280164
14:0	1.02687	0.323196	0.900925	0.270459
15:0	1.05111	0.310916	1.03054	0.437725
16:0	0.962997	0.145617	0.887726	0.154236
17:0	1.25572	0.250398	1.1621	0.225901
18:0	1.28922	0.252933	1.18355	0.15426
20:0	1.05672	0.268305	0.992795	0.17422
16:1n-7	2.02255	2.46048	0.75807	0.806045
16:1n-9	2.00916	1.57197	0.997133	0.679827
	1.31514	0.976559	0.890571	0.442788
	1.97241	1.29672	1.27734	1.04881
18:1n-9	1.25715	0.763886	0.718221	0.405469
20:1n-6	1.77527	1.56897	0.878381	0.299103
24:1n-9	1.51961	1.07223	0.986693	0.552135
	1.18257	0.348856	1.10517	0.309256
18:2n-6	0.874322	0.586646	0.890072	0.530951
18:3n-3	0.8291	0.651917	1.46234	1.49754
18:3n-6	0.885711	0.819874	0.763578	0.664772
20:2n-6	1.37162	0.925986	1.00411	0.422145
	1.67514	1.40908	0.671375	0.60237
20:3n-3	0.963103	0.810197	0.668912	0.373839
20:3n-9	2.23381	1.78493	0.78284	0.407072
	1.49563	0.88685	1.04279	0.526979
20:4n-6	1.03517	0.646455	0.964508	0.330106
	1.09343	0.949262	1.42846	0.885552
20:5n-3	1.17819	0.814103	1.82206	1.49967
22:4n-6	1.37956	1.19253	1.05989	0.439311
22:5n-3	1.14132	0.682615	1.29818	0.549016
22:5n-6	1.52716	1.13239	1.09737	0.485408
22:6n-3	0.913335	0.493862	0.98056	0.431399
13-HODE	1.4977	4.84573	0.757388	0.390476
x-HODE	0.700391	0.510073	1.40515	0.772781
12,13-DiHOME	0.955125	0.640762	0.953152	0.315798
9,12,13-TriHOME	1.47093	5.06132	0.587932	0.363847
12-HETE	0.86714	2.34366	1.26021	2.13858
AC(16:0)	0.492628	0.544764	0.527965	0.652942
	0.990692	2.05938	0.613633	0.721153
AC(18:0)	1.19833	0.805231	0.829911	0.54567
AC(18:1n-9)	0.694474	1.04698	0.76615	0.915043
AC(18:2n-6)	0.594283	0.576946	0.773061	0.724555
	1.58976	1.45562	0.797381	0.534663
NAE(14:0)	1.35042	0.434923	1.24135	0.28169
NAE(16:0)	1.03906	0.2528	1.11205	0.281725
NAE(18:1n-9)	1.04889	0.757449	0.753714	0.256594
NAE(18:2n-6)	1.97763	1.70091	1.27425	0.674286
NAE(20:4n-6)	1.36174	1.18718	1.39199	0.847915
DG(32:0)	0.733165	0.412657	0.782697	0.497478
DG(32:1)	0.675726	0.507018	0.726588	0.408586
DG(32:2)	1.79025	5.14505	0.687011	0.84745
DG(34:0)	0.547032	0.36625	0.702708	0.591843
DG(34:1)	0.585326	0.305939	0.667526	0.325545
DG(34:2)	0.453083	0.330946	0.591519	0.356978
DG(36:1)	0.733603	0.579015	0.564779	0.354857
DG(36:2)	0.788066	0.550674	0.606563	0.264804
DG(36:4)	0.337131	0.336941	0.659067	0.613917
DG(36:4)	0.495009	0.292097	0.663953	0.212568
DG(38:4)	0.60885	0.31475	0.857756	0.357447
DG(38:5)	0.891033	0.523962	0.84791	0.261549
DG(38:6)	0.605098	0.553329	1.00724	0.639252
TG(38:1)	0.528656	1.66291	0.725089	0.869553
TG(40:0)	0.410925	0.754895	1.5868	2.09367
TG(42:0)	0.407397	0.618853	1.25607	1.25451
TG(42:1)	0.448372	0.751618	1.47462	1.79725
TG(42:2)	0.519021	0.91012	1.7676	2.47822
TG(44:0)	0.649107	0.599529	1.18917	0.882188
TG(44:1)	0.450284	0.595679	1.1688	1.07794
TG(44:2)	0.508883	0.883273	1.2592	1.43376
TG(45:0)	0.554619	0.589364	1.66544	1.44235
TG(45:1)	0.470344	0.605101	1.52221	1.36991
TG(46:0)	1.31743	1.04019	1.30672	0.675859
TG(46:1)	0.575703	0.583333	1.03835	0.762803
TG(46:2)	0.518643	0.717542	0.865486	0.710411
TG(47:0)	0.613236	0.407038	1.39174	0.834631
TG(47:1)	0.526354	0.503834	1.33546	1.03574
TG(47:2)	0.506551	0.666879	1.28071	1.05068
TG(48:0)	1.83612	1.82764	1.15073	0.643023
TG(48:1)	0.833125	0.61173	1.0403	0.545463
TG(48:2)	0.564682	0.57589	0.831459	0.47431
TG(48:3)	0.49253	0.679825	0.80706	0.57346
TG(48:4)	0.245543	0.390212	0.936196	0.889459
TG(49:0)	0.790444	0.471971	1.2633	0.457808
TG(49:1)	0.453491	0.326959	1.18059	0.770976
TG(49:2)	0.47647	0.462752	1.12332	0.731235
TG(50:0)	1.63207	1.23391	1.17199	0.870316
TG(50:3)	0.611527	0.608981	0.71443	0.333865
TG(50:4)	0.307226	0.355148	0.80933	0.478763
TG(51:1)	0.439813	0.291719	0.936213	0.540991
TG(51:2)	0.397385	0.286903	0.963075	0.491378
TG(51:3)	0.309568	0.239249	0.931641	0.50051
TG(52:5)	0.259176	0.236888	0.784787	0.445369
TG(53:1)	0.46187	0.405477	0.966292	0.618091
TG(53:2)	0.446466	0.328928	0.919949	0.422327
TG(53:3)	0.421451	0.288493	0.842894	0.34689
TG(53:4)	0.259088	0.194827	0.82532	0.397499
TG(53:5)	0.167232	0.198739	0.853134	0.56443
TG(54:0)	2.19708	1.94834	1.21512	0.96987
TG(54:1)	0.558388	0.437594	0.762971	0.434658
TG(54:5)	0.270867	0.27696	0.624266	0.296687
TG(54:5)	0.779816	0.627326	0.985824	0.313156
TG(54:6)	1.03354	0.872635	1.22582	0.42677
TG(55:1)	0.6293	0.723021	1.32327	1.08788
TG(55:2)	0.62302	0.60913	0.970936	0.58372
TG(55:3)	0.774854	0.824056	0.878698	0.424984
TG(55:4)	0.569302	0.413665	0.903656	0.440449
TG(56:0)	1.25701	1.31545	1.16215	0.817605
TG(56:1)	0.576963	0.49619	0.926738	0.600603
TG(56:2)	0.696349	0.688132	0.818656	0.527725
TG(56:3)	0.81226	0.883249	0.742079	0.405423
TG(56:5)	0.901951	0.901489	0.754794	0.353324
TG(56:5)	1.06477	0.847203	0.785732	0.267463
TG(56:6)	0.762287	0.61347	0.885232	0.39811
TG(56:7)	0.571701	0.62351	0.77853	0.318106
TG(56:7)	1.44566	1.21836	1.18718	0.711941
TG(56:8)	0.974423	0.864466	1.17137	0.472264
TG(58:1)	0.389606	0.38536	0.97645	0.75229
TG(58:2)	0.52462	0.555564	1.16925	0.908516
TG(58:3)	0.697553	0.785819	1.00041	0.66287
TG(58:5)	1.10289	1.54545	0.867688	0.447015
TG(58:7)	0.919597	0.962767	1.04491	0.562914
TG(58:9)	1.05069	1.10659	0.952718	0.459341
TG(58:10)	0.718277	0.920765	0.811273	0.468308
TG(59:1)	0.405528	0.528814	1.19292	1.25339
TG(60:1)	0.349042	0.455184	1.2549	1.23961
TG(60:2)	0.48771	0.513321	0.949052	0.7163
TG(60:3)	0.637112	0.73874	1.00748	0.713008
Cholesterol	0.91515	0.237382	0.902501	0.189442
ChoE(18:1)	1.17831	1.18726	0.937866	0.491745
ChoE(18:2)	1.44532	1.33019	1.21186	0.720193
ChoE(20:4)	0.981794	0.659611	0.845544	0.344468
ChoE(20:5)	1.11513	1.00438	1.36655	0.959137
ChoE(22:6)	0.873893	1.45904	0.784094	0.363705
Glycochenodeoxycholic acid	1.53647	1.36311	1.28409	0.900353
Glycocholic acid	1.86628	1.68768	1.65836	0.889264
Glycodeoxycholic acid	1.26389	1.47947	1.96693	1.97101
Glycoursodeoxycholic acid	0.666389	0.677697	1.10199	1.00018
Taurocholic acid	3.40908	5.17882	1.8241	1.47288
Taurodeoxycholic acid	1.55514	2.14862	2.57311	3.09283
Taurochenodeoxycholic acid	2.78494	4.20971	1.80988	1.77236
Tauroursodeoxycholic + Taurohyodeoxycholic acid	1.22006	1.0055	1.55451	1.20917
androsterone sulfate + etiocholanolone sulfate	0.543279	0.454066	0.725451	0.938354
Dehydroepiandrosterone sulfate (DHEAS)	0.491435	0.590731	0.454885	0.584067
	0.622574	0.5904	0.757273	0.747389
	0.683502	0.662725	0.900058	1.03547
	1.2507	1.089	1.1973	0.869541
PE(16:0/18:2)	0.779041	0.354073	1.10592	0.310705
PE(16:0/20:4)	0.938856	0.283605	1.05236	0.176241
PE(18:1/18:2)	1.326	0.945163	0.777479	0.289914
PE(20:5/16:0)	0.991095	0.51119	1.5487	0.616463
PE(18:0/18:1)	1.38535	0.511537	0.892701	0.257142
PE(16:0/22:6)	0.695167	0.348809	1.1068	0.16913
PE(18:0/20:4)	0.873859	0.225397	1.01724	0.110323
PE(38:5)	1.22428	0.489726	0.967103	0.263504
PE(18:0/20:1) & small contribution of PE(18:1/20:0)	1.1589	0.894205	1.10932	0.315144
PE(18:0/22:4)	0.879642	0.50875	1.05382	0.367452
PE(16:1e/20:3)	0.977638	0.659132	1.25244	0.69374
PE(16:1e/20:5)	1.30169	1.1399	1.71707	1.18443
PE(18:1e/20:1) & small contribution PE(16:1e/22:1) + PE(18:2e/20:0) + PE(20:1e/18:1)	0.865768	0.458863	1.04125	0.404582
PE(18:1e/22:4)	0.778598	0.497633	0.986047	0.294399
PE(18:1e/22:6)	0.853566	0.433993	1.12415	0.248684
PE(18:2e/22:6)	0.906091	0.47247	0.760784	0.233157
PE(O-16:0/18:1)	0.751855	0.340248	0.959411	0.267207
PE(P-16:0/20:4)	0.814275	0.410891	0.980233	0.321659
PE(P-18:0/18:1)	0.736692	0.370982	1.16633	0.248234
PE(P-16:0/22:6)	0.817208	0.390699	0.880832	0.21678
PE(P-18:0/20:4)	0.669572	0.385783	1.04485	0.263855
PE(P-18:1/20:4)	0.791208	0.390236	0.987262	0.249971
PE(P-18:0/22:5) + PE(P-20:1/20:4)	0.870234	0.5608	1.37073	0.351849
PE(P-20:0/20:4)	0.606762	0.395219	0.980997	0.378895
PE(14:0/0:0)	1.83862	1.44562	1.37133	0.72075
PE(16:0/0:0)	1.11341	0.54305	1.13118	0.310087
PE(18:0/0:0)	1.10997	0.511153	0.977275	0.277013
PE(18:1/0:0)	1.77222	1.36024	0.98421	0.379287
PE(18:1/0:0)	1.14869	0.861518	1.72029	0.999121
PE(18:2/0:0)	0.985997	0.641883	0.966281	0.475255
PE(20:3/0:0)	1.11042	0.72378	0.888245	0.564825
PE(20:4/0:0)	0.848442	0.363364	0.945981	0.609065
	1.2936	0.907876	1.99284	1.07175
	0.960396	0.523931	1.47601	0.561428
	0.828569	0.53354	1.31201	0.788682
	1.03525	0.901772	1.17033	0.736
	0.940765	0.707358	0.942613	0.802844
PE(22:6/0:0)	0.583487	0.456092	1.2134	1.04533
PE(0:0/16:0)	1.08862	0.51348	0.996284	0.411141
	1.8108	2.26111	1.06216	0.627853
PE(0:0/18:0)	1.10273	0.722873	0.873333	0.465185
PE(0:0/18:1)	1.06189	0.726152	0.938133	0.37805
PE(0:0/18:2)	0.891886	0.6106	1.15314	0.524069
	1.08517	0.600235	1.12808	0.538799
PE(0:0/20:4)	0.947775	0.396921	1.12937	0.336345
PE(0:0/22:4)	0.937271	0.442525	1.08863	0.342036
PE(0:0/22:6)	0.694902	0.514469	1.27212	0.53326
PE(O-16:0/0:0)	0.758927	0.352027	0.792491	0.289286
PE(P-16:1/0:0)	0.992701	0.563988	0.885048	0.435796
PE(P-18:0/0:0)	0.800512	0.56789	0.832427	0.322056
PE(P-20:0/0:0)	0.731629	0.642556	1.22817	0.504492
PE(P-20:1/0:0)	0.881768	0.653834	1.24666	0.71012
PC(14:0/14:0)	2.2281	1.56906	1.42581	0.607485
PC(30:0)	2.31125	1.03602	1.47587	0.502281
PC(31:0)	1.89342	1.24259	1.27917	0.478872
PC(14:0/18:2)	1.39805	0.967429	1.27232	0.478875
PC(16:0/16:0)	1.19013	0.39507	1.06077	0.212709
PC(32:1)	1.85131	0.931776	1.21828	0.416737
PC(15:0/18:2)	1.01786	0.435917	1.4079	0.478503
PC(16:0/17:0)	2.04942	1.32857	1.54702	0.365444
PC(33:1)	1.43316	0.571042	1.3782	0.285675
PC(14:0/20:4)	0.98918	0.435689	1.351	0.593452
PC(16:0/18:0)	1.03934	0.430905	1.06285	0.176888
PC(16:0/18:1)	1.13772	0.204693	0.977104	0.129015
PC(16:0/18:2)	0.892949	0.243994	1.05928	0.136279
PC(16:1/18:2)	1.00051	0.721681	0.813556	0.36699
PC(15:0/20:4)	0.837822	0.578707	1.31328	0.454079
PC(16:0/19:1)	1.31344	0.636933	1.25224	0.274063
PC(17:0/18:2)	0.77058	0.350058	1.15549	0.378952
PC(17:1/18:1)	0.946573	0.425716	1.33925	0.510196
PC(17:1/18:2)	1.11309	0.779343	1.12742	0.479217
PC(16:0/20:4)	0.844936	0.295286	0.834187	0.10988
PC(16:0/20:5)	0.807624	0.483439	1.49761	0.780219
PC(16:1/20:4)	1.02825	0.710962	1.05812	0.430493
PC(18:0/18:1)	1.39405	0.446704	0.919128	0.141773
PC(18:0/18:2)	1.132	0.282454	0.846811	0.149537
PC(18:2/18:2)	1.03338	0.594223	0.820889	0.401765
PC(18:3/18:3)	1.04979	0.680266	1.5275	0.611719
PC(36:3)	0.902887	0.275546	0.954581	0.164974
PC(15:0/22:6)	0.693962	0.545749	1.2784	0.496417
PC(17:0/20:3)	1.00399	0.717404	0.786859	0.256054
PC(17:0/20:4)	0.853422	0.539391	1.24852	0.525306
PC(19:1/18:2)	1.22892	0.679227	1.48877	0.69032
PC(37:2)	1.1149	0.635392	1.13854	0.40939
PC(16:0/22:6)	0.818589	0.345383	0.920891	0.1656
PC(18:0/20:3)	1.14214	0.406605	0.906208	0.18147
PC(18:0/20:4)	0.883954	0.50767	0.850944	0.178908
PC(20:0/18:2)	1.30177	0.582787	0.981868	0.24223
PC(18:0/22:4)	0.940448	0.52279	0.992438	0.34516
PC(18:0/22:5)	0.883635	0.460542	1.21577	0.354093
PC(18:0/22:6)	0.895881	0.487948	1.07857	0.313624
PC(20:0/20:4)	0.940957	0.511463	0.989065	0.338379
PC(40:5)	1.08709	0.683721	1.02602	0.435108
PC(40:8)	1.5496	0.916672	0.949956	0.280482
PC(40:0)	0.927872	0.280121	0.938518	0.147927
PC(40:1)	1.15479	0.770876	0.971777	0.391512
PC(22:4/20:4)	1.02513	0.681878	0.795283	0.247499
PC(37:5)	1.09225	0.586698	1.2334	0.347517
PC(38:5)	0.932444	0.277398	1.08396	0.178856
PC(38:5)	1.14093	0.727334	1.42988	0.758614
PC(O-16:0/14:0)	0.85622	0.654181	1.08154	0.345003
PC(O-16:0/16:0)	0.838878	0.395149	0.979349	0.242409
PC(O-16:0/18:2)	0.709231	0.383042	1.05088	0.360845
PC(O-16:0/20:4)	0.81483	0.446731	0.977314	0.294708
PC(O-16:0/22:4)	0.869769	0.725272	0.768714	0.29404
PC(O-18:0/18:2)	0.695424	0.522396	1.06508	0.45954
PC(O-18:0/20:4)	0.818944	0.424151	1.06957	0.25482
PC(O-18:0/22:4)	0.904699	1.08865	0.84813	0.35154
PC(O-18:1/18:1)	1.14314	1.347	0.840561	0.472528
PC(O-18:1/18:2)	0.635801	0.44334	0.802986	0.299666
PC(O-18:1/22:4)	0.733735	0.838848	0.720127	0.259674
PC(O-20:0/20:4)	0.670894	0.513394	0.960667	0.371007
PC(O-22:1/20:4)	0.615293	0.592335	0.854424	0.356733
PC(O-24:1/20:4)	0.59395	0.551477	0.919767	0.386516
PC(O-34:0)	1.01252	0.57484	1.04285	0.307458
PC(O-34:1)	0.943211	0.561895	0.890692	0.268784
PC(O-38:4)	0.720334	0.526127	0.878389	0.381091
PC(O-38:5)	0.736446	0.412902	0.895145	0.270188
PC(O-40:5)	0.682581	0.466932	0.937747	0.29702
PC(P-16:0/16:0)	0.855257	0.593148	1.00805	0.296387
PC(P-18:0/20:4)	0.855399	1.756	0.774687	0.348913
PC(P-18:0/20:4)	0.799666	0.49304	0.850795	0.217935
PC(14:0/0:0)	1.31724	0.652193	1.5504	0.69413
PC(15:0/0:0)	1.07299	0.539495	1.7999	0.677549
PC(16:0/0:0)	0.980957	0.316712	1.18084	0.200524
PC(16:1/0:0)	1.51073	1.1312	1.30511	0.50766
PC(16:1/0:0)	0.866901	0.37194	1.20018	0.431192
PC(17:0/0:0)	1.51562	0.802009	1.85595	0.726274
PC(18:0/0:0)	1.14586	0.483184	1.09046	0.209499
PC(18:1/0:0)	1.4961	0.999397	1.04349	0.355747
PC(18:1/0:0)	1.04816	0.714926	1.70658	0.802775
PC(18:2/0:0)	1.19399	0.775156	0.947578	0.355971
PC(18:3/0:0)	1.27504	1.0696	1.15768	0.495165
PC(19:0/0:0)	1.51311	0.816173	1.46682	0.563506
PC(20:0/0:0)	1.17478	0.829432	1.06395	0.339266
PC(20:1/0:0)	1.68413	1.21031	0.999436	0.351707
PC(20:2/0:0)	1.23372	0.818226	0.988813	0.380232
PC(20:3/0:0)	1.09103	0.699544	0.698577	0.329557
PC(20:3/0:0)	2.7264	2.44612	0.700518	0.46222
PC(20:4/0:0)	1.02479	0.478905	0.851783	0.349292
PC(22:4/0:0)	0.936213	0.873026	0.738351	0.376978
PC(22:5/0:0)	0.859214	0.6408	1.032	0.535043
PC(22:6/0:0)	0.950155	0.541647	0.964311	0.431209
PC(0:0/14:0)	1.90446	1.36871	1.43759	0.613843
PC(0:0/16:0)	1.43642	1.05669	1.05963	0.305816
PC(0:0/16:1)	1.88638	2.47962	1.00653	0.418641
PC(0:0/17:0)	1.29715	0.81547	2.51963	1.13421
PC(0:0/17:1)	3.17625	2.69825	1.56237	0.765897
PC(0:0/18:0)	1.05549	0.615894	0.809029	0.298279
PC(0:0/18:1)	1.41012	0.898856	1.14673	0.329093
PC(0:0/18:2)	0.900325	0.48935	0.971149	0.342478
PC(0:0/18:3)	1.71797	1.67676	1.45168	0.483456
PC(0:0/20:2)	1.51813	0.958611	1.03942	0.338988
PC(0:0/20:3)	1.32296	0.854503	0.879058	0.36887
PC(0:0/20:4)	0.959857	0.519204	0.960045	0.355975
PC(0:0/20:5)	1.34946	1.35811	1.70803	1.22935
PC(0:0/22:4)	1.26181	1.04997	1.28871	0.570301
PC(0:0/22:5)	1.11274	0.783226	1.72771	0.747403
PC(0:0/22:5)	1.62559	1.26013	1.38002	0.754594
PC(0:0/22:6)	1.04322	0.939508	1.06057	0.365802
PC(O-16:0/0:0)	0.620246	0.410659	0.899836	0.377661
PC(O-18:0/0:0)	0.594879	0.486244	0.933503	0.350373
PC(O-18:1/0:0)	0.698219	0.457127	0.962316	0.443237
PC(O-20:0/0:0)	0.593421	0.684467	1.20037	0.559033
PC(O-20:1/0:0)	0.848493	0.636601	1.28175	0.573137
PC(O-22:0/0:0)	0.455383	0.494915	1.27433	0.508743
PC(O-22:1/0:0)	0.578725	0.830385	1.20666	0.617357
PC(O-24:1/0:0)	0.365737	0.450054	1.05551	0.476492
PC(O-24:2/0:0)	0.384537	0.436335	1.02552	0.591946
PC(P-16:0/0:0)	0.781348	0.46628	0.627464	0.257523
PC(P-18:0/0:0)	0.734857	0.509501	0.824583	0.348883
PI(18:0/20:4)	0.615608	0.505169	0.485328	0.364275
PI(18:0/22:6)	1.82463	3.4835	0.65641	0.496275
LPI(16:0)	2.19626	3.09353	0.689924	0.284221
LPI(16:0)	2.69785	2.19366	2.02997	1.19947
LPI(18:0)	1.74346	0.819804	1.86031	1.21988
LPI(18:0)	1.65275	0.854193	1.77061	1.12279
LPI(18:1)	1.65535	1.52375	1.27547	0.87986
LPI(18:1)	3.34734	4.61359	0.991583	0.468545
LPI(18:1)	1.88434	1.67841	2.3712	1.78972
LPI(18:2)	1.18145	1.06525	1.53324	1.07959
LPI(18:2)	1.38066	0.941674	1.55197	1.15876
LPI(20:4)	1.45321	0.763582	1.71067	0.981841
LPI(20:4)	1.08419	0.673475	1.44975	0.705172
LPI(22:6)	2.68276	2.29675	1.38388	0.778851
LPG(16:0)	0.531652	0.281289	1.58891	1.33106
LPG(18:1)	0.46053	0.245717	1.24024	0.909665
LPG(18:2)	0.223599	0.146683	0.919439	0.760748
LPG(20:3)	0.272236	0.164605	0.924603	0.620896
LPG(20:4)	0.487514	0.289647	1.05886	0.5916
LPG(22:4)	0.441938	0.299927	1.1893	0.709677
LPG(22:5)	0.416824	0.300276	1.6228	0.788697
LPG(22:5)	0.660427	0.456507	1.28682	0.960155
LPG(22:6)	0.446913	0.547914	1.15253	0.782526
Cer(d18:1/16:0)	0.564562	0.390831	0.676343	0.207459
Cer(d18:1/18:0)	0.556826	0.338574	0.794998	0.262776
Cer(d18:1/19:0)	0.604963	0.33043	1.01586	0.281372
Cer(d18:1/20:0)	0.607238	0.311715	0.961986	0.275254
Cer(d18:1/22:0)	0.804107	0.505897	0.650481	0.221616
Cer(40:2)	0.598432	0.500258	0.865024	0.305581
Cer(d18:1/23:0)	0.521351	0.359078	1.10961	0.346085
Cer(d18:2/23:0)	0.629718	0.532749	0.965392	0.290559
Cer(d18:1/24:0)	0.576686	0.366001	0.874791	0.242251
Cer(d18:1/24:1)+Cer(d18:2/24:0)	0.845904	0.383471	0.821285	0.194179
Cer(42:3)	0.822818	0.506463	0.919938	0.260509
Cer(d43:1)	0.500563	0.381705	1.46487	0.516507
Cer(d18:1/25:0)	0.47851	0.356356	1.0683	0.344812
SM(43:2)	1.08107	0.824362	1.41069	0.450587
SM(31:1)	1.12331	0.707402	1.15203	0.354985
SM(38:0)	0.601616	0.427337	0.987991	0.495472
SM(42:1)	0.690861	0.225446	1.00973	0.201986
SM(d16:1/24:1)	1.35677	0.769626	1.02671	0.209037
SM(32:1)	1.02644	0.392966	1.03089	0.282281
SM(33:1)	0.878921	0.366869	1.08305	0.245244
SM(d18:0/16:0)	0.783601	0.342391	0.819398	0.30777
SM(d18:0/18:0)	0.540725	0.401884	0.744432	0.319179
SM(d18:0/22:0)	0.497748	0.331211	0.93944	0.508477
SM(d18:1/16:0)	0.984959	0.47909	0.869735	0.210163
SM(d18:1/17:0)	0.899502	0.861296	1.04065	0.293752
SM(d18:1/18:0)	0.789669	0.430043	0.896184	0.157363
SM(36:2)	0.880626	0.531819	0.740267	0.151462
SM(38:1)	0.727336	0.272662	1.1104	0.188679
SM(39:1)	1.02451	0.483153	1.25683	0.28403
SM(d18:1/22:0)	0.939551	0.283777	0.897708	0.154722
SM(d18:1/23:0)	0.816995	0.287203	0.984633	0.183234
SM(d18:1/23:1)	1.59476	0.829761	1.11165	0.315536
SM(42:3)	0.930325	0.392601	0.891247	0.188076
SM(d18:1/24:1) + SM(d18:2/24:0)	1.02846	0.273216	0.966582	0.177358
SM(d18:1/25:0)	0.543533	0.347094	1.3398	0.450801
SM(d18:2/14:0)	0.939659	0.427988	0.835518	0.233471
SM(d18:2/16:0)	0.8532	0.439656	0.786885	0.222441
SM(d18:2/22:0)	0.922852	0.546641	1.00299	0.24208
SM(d18:2/23:0)	0.946135	0.615995	1.10499	0.273375
CMH(d18:1/16:0)	0.884965	0.892464	0.837726	0.258054
CMH(d18:1/22:0)	0.703131	0.438799	1.00245	0.268918
CMH(d18:1/24:0)	0.614087	0.488135	0.939033	0.317091
2,3-bisphosphoglycerate	0.582684	0.961807	0.830736	0.734438
2-phosphoglycerate / 3-phosphoglycerate	1.17052	1.20728	0.871393	0.684128
6-Phosphogluconate	1.15297	1.48116	0.724517	0.511166
D-Mannose 6-phosphate and 1D-myo-Inositol 3-phosphate	1.17049	0.899286	1.73942	1.41299
D-Ribose 5-phosphate	0.421735	0.481185	1.25224	0.496022
D-Ribulose-5-P + Xylulose-5P	0.436896	0.519571	1.52966	1.02751
Fructose 1,6-bisphosphate	0.732902	1.14354	0.959857	1.00718
Fructose 6-phosphate	0.930305	0.898438	1.41741	1.34033
Glucose	0.764427	0.295863	1.24588	0.256451
Glucose-6-phosphate	0.695693	0.694575	1.17748	0.882639
Sedoheptulose	0.67328	0.690189	1.20242	0.681946
Sorbitol	1.78094	1.52897	0.955478	0.578346
3-Hydroxyglutaric acid	1.74619	1.30877	0.738814	0.473039
3-Methyl-2-oxovaleric acid	1.11184	0.264538	0.973656	0.19678
5-Methyltetrahydrofolic acid	0.533752	0.381606	0.997423	0.564498
beta-hydroxybutyric Acid	1.10021	0.416303	1.39364	0.3418
D-Gluconic acid	1.23257	0.641843	0.910302	0.414238
Fumaric acid	0.717116	0.54571	1.43672	0.497142
Lactic acid	1.08999	0.217429	1.03462	0.277006
Malate	0.718659	0.539496	1.42493	0.471645
N-Acetylneuraminic acid	0.883593	0.791493	1.09425	0.307182
Succinate	0.902354	0.880447	1.33206	1.16422
Uric acid	1.04756	0.633378	1.55675	0.818371
Adenosine	0.959754	1.0483	1.02285	0.561123
Cytidine	0.82362	0.467158	1.0618	0.172965
Guanosine	1.06846	0.61825	0.958999	0.37414
Inosine	0.781454	0.303466	0.919561	0.322344
Uridine	0.803781	0.363199	0.932843	0.259272
Xanthosine	0.670344	1.17389	1.21972	0.536536
Adenosine 5'-diphosphate	1.06305	0.650948	1.32377	0.707312
ADP-ribose	0.791082	0.749223	1.44714	0.742657
Adenosine 5'-monophosphate	1.28779	1.33723	1.68696	1.1296
Adenosine 5'-triphosphate	0.596772	0.521395	0.764875	0.701434
Cytidine 5'-monophosphate	1.08655	0.576102	1.16211	0.41973
2′-Deoxyguanosine 5′-triphosphate	0.603751	0.557127	0.78427	0.712406
GDP-Glucose	0.810708	0.734956	1.4678	0.729263
Guanosine 5'-monophosphate	1.1871	1.28601	1.3653	1.07069
2'Inosine 5'-monophosphate	0.529458	0.613764	1.3559	1.28011
UDP-Glucose	0.880358	0.995326	0.578389	0.409137
Uridine 5'-monophosphate	1.20015	1.34086	1.66664	1.35787
Uracil	1.75726	0.824936	0.949854	0.409684
Flavin adenine dinucleotide	0.868709	0.358736	1.15909	0.299963
Nicotinamide adenine dinucleotide	1.07049	0.689214	1.24506	0.361483
Nicotinamide adenine dinucleotide reduced	0.849172	0.692016	1.42858	0.569058
Nicotinamide adenine dinucleotide phosphate	1.06668	0.837007	1.02651	0.43654
Nicotinamide adenine dinucleotide phosphate reduced	1.11706	0.813215	1.10005	0.490006
Pantothenic acid	1.52065	0.760763	1.18269	0.401444
Ascorbic acid	2.37811	2.76812	0.827186	0.993434
Hydroxyphenyllactic acid	1.98001	1.65709	1.45759	0.680964
Coenzyme A	0.544517	0.503502	1.13865	0.663453
D(+) Trehalose reduced	1.04978	0.435763	1.23424	0.666082
